# Supplementary material for: Genome‐wide DNA methylation profiling and identification of potential pan‐cancer and tumor‐specific biomarkers
Source: Mol Oncol. 2022 Jan 21;16(12):2432–47. doi: 10.1002/1878-0261.13176 (PMC9208075; doi:10.1002/1878-0261.13176)
Supplement: Supplementary file 2 — Table S3. Percent methylation overview of the pan‐cancer differentially methylated genes. Table S4. Details of identified DMRs across tumor types. [file MOL2-16-2432-s003.xlsx]

## Sheet: Suppl_Table_3_new_genes_pancanc
Gene	# DMPs	Total # Gene Probes on Illumina 450K array	Percent Methylation
A1BG	1	4	25
AATK	1	52	1.92
ACCN1	5	54	9.26
ACTA1	1	20	5
ACTC1	1	9	11.11
ADAMTS10	1	31	3.23
ADAMTS12	1	14	7.14
ADAMTS20	1	7	14.29
ADCYAP1	2	28	7.14
ADRA1A	2	18	11.11
AFF1	1	41	2.44
AGAP3	1	46	2.17
AHNAK	1	34	2.94
AHNAK2	2	27	7.41
AHSA2	1	15	6.67
AKAP13	1	51	1.96
ALDH1A2	1	15	6.67
ALDH3B2	2	10	20
ALX3	4	20	20
ALX4	4	62	6.45
AMIGO3	1	13	7.69
ANK1	1	106	0.94
ANK2	1	36	2.78
ANKMY1	1	27	3.7
ANKS1B	1	38	2.63
AOX2P	1	8	12.5
APCDD1L	1	22	4.55
APLP1	1	20	5
ARL16	1	10	10
ARMC7	1	16	6.25
ASAP1	1	36	2.78
ASCL4	3	11	27.27
ATG9B	1	16	6.25
ATP4A	1	15	6.67
ATP8A2	2	37	5.41
AURKB	1	9	11.11
AVPR1A	1	9	11.11
BAHCC1	1	103	0.97
BAIAP2L1	1	28	3.57
BARHL1	1	14	7.14
BARHL2	7	16	43.75
BBC3	1	15	6.67
BCAN	1	23	4.35
BCAT1	2	24	8.33
BDNF	2	68	2.94
BEND4	2	19	10.53
BLCAP	1	96	1.04
BRE	1	37	2.7
BRUNOL4	1	73	1.37
BSX	2	18	11.11
BTBD17	1	19	5.26
C10orf47	1	17	5.88
C11orf88	1	9	11.11
C13orf26	1	10	10
C14orf166B	1	11	9.09
C14orf23	3	25	12
C14orf39	2	6	33.33
C16orf45	1	15	6.67
C17orf102	1	9	11.11
C17orf53	1	9	11.11
C1orf203	1	17	5.88
C1orf94	1	17	5.88
C1orf95	1	20	5
C1QL2	2	15	13.33
C1QL4	1	18	5.56
C1QTNF4	2	8	25
C20orf166	1	37	2.7
C20orf85	1	10	10
C2orf40	2	11	18.18
C3orf32	2	8	25
C3orf52	1	17	5.88
C3orf59	1	32	3.12
C4orf26	1	6	16.67
C4orf31	1	14	7.14
C5orf38	2	15	13.33
C6orf27	3	55	5.45
C7orf10	1	29	3.45
C7orf20	1	40	2.5
C7orf29	2	5	40
C8orf73	1	20	5
C9orf47	1	6	16.67
CACNA1A	1	38	2.63
CACNA1B	1	21	4.76
CACNA1C	1	114	0.88
CACNA1E	1	34	2.94
CACNA1H	1	123	0.81
CACNA1I	2	48	4.17
CACNA2D4	1	38	2.63
CACNG3	1	11	9.09
CACNG5	1	7	14.29
CACNG7	1	7	14.29
CACNG8	1	22	4.55
CALB1	1	9	11.11
CALHM3	1	15	6.67
CAMK1G	1	8	12.5
CAMP	1	4	25
CAPN2	3	24	12.5
CAPSL	1	8	12.5
CARTPT	1	8	12.5
CBLN1	1	13	7.69
CCDC105	1	16	6.25
CCDC140	4	22	18.18
CCDC40	1	47	2.13
CCDC8	1	10	10
CD34	1	17	5.88
CDC25B	1	15	6.67
CDH8	1	25	4
CDKAL1	1	38	2.63
CDKN1A	1	24	4.17
CEACAM4	1	5	20
CECR1	1	7	14.29
CHAT	1	23	4.35
CHD2	1	15	6.67
CHRM2	2	32	6.25
CHRNE	1	18	5.56
CILP2	3	26	11.54
CLDN5	1	15	6.67
CLEC14A	1	11	9.09
CLIC1	1	31	3.23
CLIC3	1	6	16.67
CLVS1	1	7	14.29
CLYBL	1	51	1.96
CMIP	2	80	2.5
CNIH3	2	20	10
CNR1	1	19	5.26
CNR2	1	10	10
CNTNAP1	1	25	4
CNTNAP2	1	33	3.03
CNTNAP5	1	25	4
COL11A1	1	11	9.09
COL16A1	1	17	5.88
COL17A1	1	10	10
COL20A1	1	25	4
COL8A1	1	15	6.67
CORO1C	1	21	4.76
CPNE5	1	20	5
CPXM1	1	13	7.69
CRHBP	1	14	7.14
CRMP1	1	33	3.03
CRYM	1	17	5.88
CSMD3	1	30	3.33
CTNND2	1	41	2.44
CUX1	1	178	0.56
CUX2	1	73	1.37
CYFIP1	1	68	1.47
CYP1B1	1	30	3.33
CYTH2	1	17	5.88
DAB1	1	64	1.56
DBNDD1	1	4	25
DBX1	1	22	4.55
DCD	1	5	20
DCHS2	1	29	3.45
DDC	1	31	3.23
DGKA	1	22	4.55
DGKI	1	26	3.85
DKFZP434H168	1	14	7.14
DLX5	1	28	3.57
DLX6AS	11	61	18.03
DMRTA2	3	31	9.68
DNM3	1	28	3.57
DOK7	1	39	2.56
DPP6	4	79	5.06
DRD2	1	18	5.56
DTX1	2	28	7.14
DUOXA1	1	5	20
DUOXA2	1	10	10
DUPD1	1	12	8.33
DUSP28	1	6	16.67
E2F8	1	16	6.25
EBF1	1	47	2.13
EBF2	2	39	5.13
EFHD2	1	15	6.67
EGFLAM	1	31	3.23
EGR3	2	19	10.53
EHBP1L1	2	23	8.7
ELAVL4	4	22	18.18
ELFN1	1	32	3.12
ELK3	1	23	4.35
ELTD1	2	11	18.18
EMX1	3	28	10.71
EN1	8	39	20.51
ENDOD1	1	10	10
EOMES	1	19	5.26
EPHA5	1	17	5.88
EPHA8	1	25	4
EPHX3	3	17	17.65
ESRRG	1	61	1.64
EVX1	3	30	10
EVX2	6	21	28.57
EXOSC2	1	10	10
EXTL3	1	21	4.76
EYA4	1	55	1.82
FAIM3	1	16	6.25
FAM114A1	1	11	9.09
FAM120A	1	8	12.5
FAM13A	1	14	7.14
FAM167A	1	15	6.67
FAM184B	1	21	4.76
FAM196A	2	11	18.18
FAM38B	1	23	4.35
FAM78B	1	21	4.76
FAM83A	1	22	4.55
FBLL1	1	8	12.5
FBXO5	1	16	6.25
FCRLB	1	15	6.67
FER1L4	1	8	12.5
FERD3L	1	7	14.29
FEZF2	2	27	7.41
FGF5	1	14	7.14
FIGLA	1	9	11.11
FLI1	1	40	2.5
FLJ32063	3	20	15
FLJ41350	1	31	3.23
FLJ43390	1	15	6.67
FLT4	1	49	2.04
FMNL1	1	20	5
FOXB1	1	16	6.25
FOXB2	1	7	14.29
FOXD2	2	17	11.76
FOXD3	1	12	8.33
FOXG1	4	24	16.67
FOXI2	2	19	10.53
FOXP4	2	37	5.41
GALNT2	1	67	1.49
GALNTL6	1	21	4.76
GATAD2A	1	34	2.94
GBX2	1	15	6.67
GCM2	5	15	33.33
GDF6	1	39	2.56
GDF7	3	22	13.64
GFRA2	1	33	3.03
GHSR	3	13	23.08
GJC2	1	16	6.25
GLRA1	1	16	6.25
GPC5	1	13	7.69
GPC6	1	46	2.17
GPLD1	1	12	8.33
GPR111	1	5	20
GPR133	1	106	0.94
GPR6	1	12	8.33
GRHL3	1	22	4.55
GRID1	2	42	4.76
GRIN2A	2	42	4.76
GRIN2D	1	34	2.94
GRK5	2	46	4.35
GRM1	1	27	3.7
GSX1	2	16	12.5
GTF3C1	1	34	2.94
GUCA1A	1	11	9.09
GYG1	1	14	7.14
H2AFY	2	31	6.45
HAND2	1	21	4.76
HAS1	1	14	7.14
HBQ1	1	5	20
HCG22	2	17	11.76
HCK	1	14	7.14
HDAC5	1	16	6.25
HHLA2	1	5	20
HIC1	2	54	3.7
HIVEP3	1	62	1.61
HMX2	2	17	11.76
HMX3	1	20	5
HORMAD2	2	11	18.18
HOTAIR	2	16	12.5
HOXA2	1	31	3.23
HOXA3	1	70	1.43
HOXC9	1	21	4.76
HOXD10	1	15	6.67
HOXD11	1	18	5.56
HOXD12	4	13	30.77
HOXD8	3	21	14.29
HOXD9	1	22	4.55
HRCT1	1	2	50
HSPG2	1	45	2.22
HTR5A	1	13	7.69
IFFO1	1	30	3.33
IFFO2	1	26	3.85
IGF1	1	10	10
IGF2BP1	1	37	2.7
IGSF9B	1	47	2.13
IL11RA	1	7	14.29
IL22RA2	1	5	20
IL4I1	1	7	14.29
ILDR2	3	18	16.67
INPP5A	1	281	0.36
INPP5F	1	23	4.35
IQSEC1	1	87	1.15
IQSEC3	1	30	3.33
IRX1	4	17	23.53
IRX4	1	24	4.17
IRX5	1	16	6.25
ITGA4	3	16	18.75
ITGA8	1	19	5.26
ITGA9	1	20	5
ITGB1	1	19	5.26
ITGB4	1	36	2.78
JPH3	1	78	1.28
KCMF1	1	6	16.67
KCNA4	2	19	10.53
KCNA6	1	18	5.56
KCNC2	1	13	7.69
KCNK2	1	19	5.26
KCNMA1	1	74	1.35
KCNN4	1	11	9.09
KCNQ1	2	203	0.99
KCNQ1DN	3	32	9.38
KCNQ1OT1	1	33	3.03
KCNS2	1	12	8.33
KIAA1143	1	3	33.33
KIAA1644	1	12	8.33
KIF19	1	21	4.76
KIF26A	1	66	1.52
KIFC3	1	20	5
KIRREL3	1	68	1.47
KLHL25	1	28	3.57
KLHL29	1	105	0.95
KRT12	2	7	28.57
KRT7	1	18	5.56
KRTAP11-1	1	7	14.29
KRTAP7-1	1	2	50
KRTAP8-1	1	3	33.33
KSR1	1	32	3.12
L1TD1	1	9	11.11
LACRT	1	4	25
LAMA5	1	29	3.45
LASS3	1	11	9.09
LAT2	1	5	20
LBX1	1	13	7.69
LBXCOR1	1	26	3.85
LCE2A	1	4	25
LEP	1	12	8.33
LGALS9	1	3	33.33
LHFPL4	1	9	11.11
LHX1	2	27	7.41
LHX2	2	16	12.5
LHX3	1	21	4.76
LHX5	1	28	3.57
LHX8	7	38	18.42
LHX9	1	42	2.38
LIMA1	1	18	5.56
LMX1A	3	39	7.69
LOC100132111	1	11	9.09
LOC100133669	1	3	33.33
LOC100192378	1	15	6.67
LOC151174	2	5	40
LOC200726	1	9	11.11
LOC254559	1	20	5
LOC283867	1	12	8.33
LOC285548	1	14	7.14
LOC375196	2	5	40
LOC388796	1	24	4.17
LOC399959	1	34	2.94
LOC440461	1	14	7.14
LOC642597	1	14	7.14
LOC644145	1	3	33.33
LOC645323	12	77	15.58
LOC728392	1	13	7.69
LONRF2	1	13	7.69
LPAR5	2	13	15.38
LRRC3B	2	22	9.09
LRRK1	1	49	2.04
LRRN4CL	1	11	9.09
LTBP3	1	38	2.63
LVRN	1	18	5.56
MAGI2	1	62	1.61
MAMDC2	1	8	12.5
MAP2K6	1	16	6.25
2011-03-01	1	18	5.56
MCHR2	3	10	30
MDFI	1	22	4.55
MDGA1	2	36	5.56
MED12L	1	40	2.5
MEFV	1	8	12.5
MEGF10	4	21	19.05
MEOX2	1	16	6.25
MEST	1	48	2.08
MET	1	18	5.56
MGAT5B	2	46	4.35
MGC12982	2	11	18.18
MGC45800	1	23	4.35
MIER2	1	16	6.25
MIMT1	1	5	20
MIR1185-2	1	7	14.29
MIR124-2	1	10	10
MIR1250	1	3	33.33
MIR1276	1	5	20
MIR129-2	2	11	18.18
MIR493	1	5	20
MIR495	1	7	14.29
MIR548F3	1	7	14.29
MIR663	3	9	33.33
MKX	4	40	10
MMP12	1	4	25
MMP23A	1	1	100
MMP7	1	5	20
MMP9	1	15	6.67
MORN1	1	88	1.14
MPPED1	1	29	3.45
MSX1	3	37	8.11
MSX2P1	1	4	25
MTRR	1	16	6.25
MYEOV	1	6	16.67
MYF6	2	8	25
MYO3A	1	11	9.09
MYOD1	1	14	7.14
MYT1L	2	143	1.4
NBLA00301	1	21	4.76
NCKAP5	1	44	2.27
NCOR2	1	171	0.58
NEFM	2	21	9.52
NEUROD2	2	28	7.14
NEUROG1	1	28	3.57
NKAIN3	1	26	3.85
NKAPL	3	12	25
NKX2-3	2	24	8.33
NKX2-4	7	14	50
NKX2-5	1	20	5
NKX2-6	10	19	52.63
NKX2-8	1	11	9.09
NKX6-1	1	26	3.85
NKX6-2	1	32	3.12
NMBR	3	9	33.33
NOS1AP	1	29	3.45
NPBWR1	1	11	9.09
NPTX2	1	21	4.76
NPY	3	16	18.75
NR2E1	1	44	2.27
NRARP	1	7	14.29
NRCAM	1	24	4.17
NRG1	1	47	2.13
NRN1	2	31	6.45
NRXN3	1	57	1.75
NTF3	1	31	3.23
NXPH1	5	40	12.5
OBSCN	1	118	0.85
OLIG2	3	20	15
OLIG3	1	15	6.67
OR2C3	1	2	50
OR51M1	1	1	100
OR56A3	1	2	50
OR5AS1	1	3	33.33
OR5P3	1	4	25
OR6C65	1	2	50
OR6M1	1	1	100
OR6N1	1	2	50
OSR2	2	34	5.88
OTP	3	27	11.11
OTX2	8	30	26.67
OTX2OS1	3	19	15.79
P2RY6	1	18	5.56
P4HA3	1	10	10
PACRG	1	86	1.16
PAPOLB	1	5	20
PARP4	1	11	9.09
PAX3	8	51	15.69
PAX6	14	95	14.74
PAX7	3	75	4
PAX9	2	37	5.41
PBX1	1	59	1.69
PCBP3	1	32	3.12
PCDH17	4	19	21.05
PCDHA12	1	2	50
PCDHA2	4	22	18.18
PCDHA6	2	42	4.76
PCDHB17	1	8	12.5
PCDHB18	1	10	10
PCDHGA2	2	37	5.41
PCDHGA4	24	205	11.71
PCGF2	1	15	6.67
PCNXL2	1	25	4
PCSK1	1	15	6.67
PCTP	1	11	9.09
PDE10A	1	30	3.33
PDE4B	1	30	3.33
PDIA3P	1	3	33.33
PDZK1	1	6	16.67
PENK	2	14	14.29
PEX6	1	14	7.14
PFKFB3	1	70	1.43
PHACTR1	2	48	4.17
PHC3	1	11	9.09
PHLDA3	1	12	8.33
PHOSPHO1	1	15	6.67
PHOX2A	2	19	10.53
PHOX2B	7	20	35
PITX1	4	28	14.29
PITX2	12	59	20.34
PKLR	2	14	14.29
PKM2	1	19	5.26
PKP3	2	22	9.09
PLCXD3	1	19	5.26
PLEKHG6	1	23	4.35
PLEKHN1	1	19	5.26
PNPLA1	1	14	7.14
PNPLA6	1	33	3.03
PODN	1	22	4.55
POLR1A	1	20	5
POU3F3	3	16	18.75
POU4F1	4	15	26.67
POU4F2	2	12	16.67
POU4F3	2	12	16.67
PPFIA4	1	18	5.56
PPM1G	1	13	7.69
PPP1R13L	1	23	4.35
PPP1R14A	1	16	6.25
PPP1R2P1	2	20	10
PRDM13	3	39	7.69
PRDM14	2	19	10.53
PRDM16	2	514	0.39
PRDM6	3	47	6.38
PRDM8	1	43	2.33
PRKAG2	1	103	0.97
PRKCB	1	26	3.85
PRKCE	1	43	2.33
PRLHR	4	11	36.36
PRR23A	1	10	10
PRR23C	1	10	10
PRRT1	1	51	1.96
PRRX2	1	17	5.88
PSKH2	1	5	20
PSMG3	1	11	9.09
PTF1A	1	9	11.11
PTGDR	1	18	5.56
PTP4A2	1	9	11.11
PTPRF	1	46	2.17
PTPRN2	4	824	0.49
RAPGEF4	1	26	3.85
RAPGEF5	1	20	5
RARA	1	46	2.17
RASSF2	1	21	4.76
RELN	1	17	5.88
RESP18	1	9	11.11
REXO1L2P	1	3	33.33
RFX4	2	40	5
RGR	1	9	11.11
RNF220	1	73	1.37
RPH3AL	1	88	1.14
RPTOR	2	318	0.63
RSPH9	1	11	9.09
RSPO2	5	23	21.74
RUNDC3A	1	21	4.76
RUNX3	4	75	5.33
S100A2	1	11	9.09
S100A9	1	9	11.11
S1PR4	1	9	11.11
SALL3	2	24	8.33
SCHIP1	2	27	7.41
SDC1	1	24	4.17
SECTM1	1	28	3.57
SELI	1	8	12.5
SEMA4A	1	9	11.11
SEMA6B	1	27	3.7
SFN	3	13	23.08
SH2D2A	2	12	16.67
SH3BP4	2	62	3.23
SH3RF2	1	11	9.09
SH3RF3	1	55	1.82
SHISA9	2	33	6.06
SHOX2	5	33	15.15
SIK3	1	24	4.17
SIM1	2	62	3.23
SIPA1L1	1	16	6.25
SIX3	3	19	15.79
SIX6	3	19	15.79
SLC10A4	2	13	15.38
SLC12A5	1	34	2.94
SLC13A5	1	14	7.14
SLC17A6	1	13	7.69
SLC18A3	2	15	13.33
SLC22A16	3	8	37.5
SLC24A2	1	4	25
SLC25A2	4	13	30.77
SLC25A25	1	9	11.11
SLC25A33	1	14	7.14
SLC26A4	1	20	5
SLC2A1	1	28	3.57
SLC32A1	2	19	10.53
SLC35F2	1	15	6.67
SLC39A11	1	30	3.33
SLC44A4	1	71	1.41
SLC6A18	1	37	2.7
SLC6A19	1	47	2.13
SLC6A3	1	52	1.92
SLC7A14	2	22	9.09
SLC9A4	1	5	20
SLFN12L	2	25	8
SLITRK5	1	25	4
SMAD6	2	31	6.45
SNHG11	1	7	14.29
SNHG3-RCC1	1	26	3.85
SNORD116-15	1	4	25
SNTG2	2	72	2.78
SNX20	1	12	8.33
SOBP	1	29	3.45
SORCS3	1	29	3.45
SOX1	4	22	18.18
SOX14	1	15	6.67
SOX17	2	13	15.38
SOX2OT	2	92	2.17
SP8	1	19	5.26
SP9	1	17	5.88
SPAG6	7	13	53.85
SPEG	1	56	1.79
SPRED2	2	34	5.88
SPRED3	3	10	30
SPRR2C	1	4	25
SPRR4	1	6	16.67
SRD5A2	1	13	7.69
SSBP3	1	61	1.64
ST14	1	32	3.12
ST6GALNAC5	1	21	4.76
ST8SIA3	2	14	14.29
ST8SIA5	1	16	6.25
STAP2	1	11	9.09
STAU2	2	27	7.41
STIM2	1	18	5.56
SYCP1	1	6	16.67
SYT12	1	12	8.33
SYT8	1	22	4.55
SYTL3	1	11	9.09
T	2	25	8
TAC1	2	7	28.57
TAL1	1	20	5
TAOK3	1	17	5.88
TBC1D1	1	42	2.38
TBC1D21	1	7	14.29
TBC1D4	1	26	3.85
TBPL2	1	10	10
TBR1	3	35	8.57
TBX15	16	54	29.63
TBX18	1	19	5.26
TBX20	2	19	10.53
TBX4	2	20	10
TBX5	8	64	12.5
TCF21	2	24	8.33
TCTEX1D1	3	14	21.43
TDRD10	3	22	13.64
TECTA	1	30	3.33
TERT	1	73	1.37
TFAP2B	1	42	2.38
TFAP2D	4	24	16.67
THY1	4	19	21.05
TIAM1	1	25	4
TINAGL1	1	16	6.25
TLX1	2	28	7.14
TLX2	3	20	15
TLX3	4	19	21.05
TMCC1	1	7	14.29
TMCO7	1	16	6.25
TMEM132B	1	19	5.26
TMEM132C	2	46	4.35
TMEM132D	2	60	3.33
TMEM196	1	18	5.56
TMEM50A	1	6	16.67
TMEM51	2	41	4.88
TMEM90A	1	12	8.33
TMPRSS4	1	14	7.14
TMPRSS6	1	17	5.88
TNIP2	1	18	5.56
TNN	2	13	15.38
TNRC18	1	99	1.01
TNXB	4	361	1.11
TOX2	2	26	7.69
TP73	2	103	1.94
TPSG1	1	6	16.67
TREM1	1	7	14.29
TRERF1	1	43	2.33
TRH	1	12	8.33
TRIM15	4	64	6.25
TRIM29	1	26	3.85
TRIM59	2	14	14.29
TRIM71	2	35	5.71
TRIM72	2	25	8
TRIO	1	106	0.94
TRIP13	1	24	4.17
TSPAN18	1	27	3.7
TTC22	1	15	6.67
TTC39A	1	18	5.56
TUFT1	1	18	5.56
TWIST1	2	30	6.67
UBASH3B	1	24	4.17
UCHL1	1	12	8.33
UGT3A2	1	9	11.11
UNC13D	1	16	6.25
USP29	1	21	4.76
USP44	1	13	7.69
USP5	1	21	4.76
VAX1	6	35	17.14
VGLL2	1	15	6.67
VIPR2	1	33	3.03
VSTM2A	1	22	4.55
VSTM2B	1	16	6.25
VSX2	1	28	3.57
VWA5B1	2	15	13.33
WBSCR17	2	16	12.5
WDR49	1	6	16.67
WDR8	1	58	1.72
WDR88	1	15	6.67
WIT1	3	15	20
WT1	5	52	9.62
XKR6	1	65	1.54
ZAR1	2	11	18.18
ZBED2	1	3	33.33
ZBTB10	1	11	9.09
ZBTB46	1	34	2.94
ZFHX3	1	82	1.22
ZFP106	1	5	20
ZFP42	2	16	12.5
ZIC1	10	34	29.41
ZIC4	15	69	21.74
ZIC5	5	24	20.83
ZNF154	1	6	16.67
ZNF177	1	12	8.33
ZNF274	7	19	36.84
ZNF397OS	1	5	20
ZNF560	1	13	7.69
ZNF575	1	17	5.88
ZNF709	1	30	3.33
ZNF833	1	11	9.09
ZPBP2	1	6	16.67
NA	786	69164	1.14
Sum	1991	328099	0.61
