# Supplementary material for: Genome‐wide DNA methylation profiling and identification of potential pan‐cancer and tumor‐specific biomarkers
Source: Mol Oncol. 2022 Jan 21;16(12):2432–47. doi: 10.1002/1878-0261.13176 (PMC9208075; doi:10.1002/1878-0261.13176)
Supplement: Supplementary file 3 — Table S5. Details of identified DMBs across tumor types. [file MOL2-16-2432-s004.xlsx]

## Sheet: Suppl_Table_5_all_DMR_info
	V1	seqnames	start	end	width	strand	value	area	cluster	indexStart	indexEnd	L	clusterL	p.value	fwer	p.valueArea	fwerArea	tumor_type
1	DMR_1	chr6	133561614	133562776	1162	*	3.4959	132.844	144019	62988	63025	38	38	0	0	0	0	CRC
2	DMR_2	chr7	27183133	27185282	2149	*	2.13559	98.237	149333	64560	64605	46	46	0	0	0	0	CRC
3	DMR_3	chr6	29520965	29521803	838	*	2.62061	91.7212	138689	55696	55730	35	35	0	0	0	0	CRC
4	DMR_4	chr20	61050885	61051802	917	*	3.42202	75.2844	105391	42181	42202	22	22	0	0	0	0	CRC
5	DMR_5	chr6	32063501	32065211	1710	*	1.62891	74.9297	139500	58853	58898	46	55	0	0	0	0	CRC
6	DMR_6	chr10	118031632	118034031	2399	*	3.1072	74.5728	23943	9455	9478	24	24	0	0	0	0	CRC
7	DMR_7	chr4	154710224	154712580	2356	*	1.91264	70.7677	126160	50480	50516	37	37	0	0	0	0	CRC
8	DMR_8	chr7	94284258	94285902	1644	*	1.46875	66.0939	152306	65967	66011	45	85	0	0	0	0	CRC
9	DMR_9	chr7	19156550	19158954	2404	*	2.12957	63.8871	148882	64233	64262	30	30	0	0	0	0	CRC
10	DMR_10	chr6	28602566	28603437	871	*	1.81302	59.8298	138576	55334	55366	33	33	0	0	0	0	CRC
11	DMR_11	chr10	8095121	8097689	2568	*	1.25446	58.9595	18268	6841	6887	47	47	0	0	0	0	CRC
12	DMR_12	chr11	44331362	44333192	1830	*	1.59347	58.9585	29311	12054	12090	37	37	0	0	0	0	CRC
13	DMR_13	chr12	133464323	133464892	569	*	2.36457	54.3851	44920	19121	19143	23	23	0	0	0	0	CRC
14	DMR_14	chr4	110223040	110224288	1248	*	2.859	54.321	124816	49900	49918	19	20	0	0	0	0	CRC
15	DMR_15	chr10	134599783	134600998	1215	*	1.89814	53.1478	25660	10014	10041	28	28	0	0	0	0	CRC
16	DMR_16	chr13	78492568	78494171	1603	*	1.28314	52.6088	47276	20244	20284	41	48	0	0	0	0	CRC
17	DMR_17	chr18	74960996	74962369	1373	*	2.73235	51.9147	80198	31874	31892	19	21	0	0	0	0	CRC
18	DMR_18	chr6	31782761	31783545	784	*	2.31229	50.8703	139382	58219	58240	22	22	0	0	0	0	CRC
19	DMR_19	chr19	37997294	37998171	877	*	3.87219	50.3385	85652	34029	34041	13	13	0	0	0	0	CRC
20	DMR_20	chr7	130129946	130132453	2507	*	1.05732	49.6942	154404	67054	67100	47	47	0	0	0	0	CRC
21	DMR_21	chr20	57425979	57427973	1994	*	0.824522	48.6468	105063	41988	42046	59	59	0	0	0	0	CRC
22	DMR_22	chr7	27142200	27143806	1606	*	2.01674	48.4017	149293	64495	64518	24	24	0	0	0	0	CRC
23	DMR_23	chr18	35145983	35147826	1843	*	2.27754	47.8283	79383	31512	31532	21	21	0	0	0	0	CRC
24	DMR_24	chr17	43339040	43339831	791	*	3.91877	47.0253	73650	29296	29307	12	12	0	0	0	0	CRC
25	DMR_25	chr12	5018229	5019482	1253	*	3.01601	45.2402	36854	15518	15532	15	15	0	0	0	0	CRC
26	DMR_26	chr16	51183988	51185772	1784	*	1.95591	44.986	64761	25911	25933	23	23	0	0	0	0	CRC
27	DMR_27	chr11	14993378	14995770	2392	*	1.14962	44.8351	28109	11350	11388	39	39	0	0	0	0	CRC
28	DMR_28	chr11	2160875	2161586	711	*	1.59797	43.1452	26878	10424	10450	27	27	0	0	0	0	CRC
29	DMR_29	chr12	45268999	45270896	1897	*	1.59307	43.0129	38511	16254	16280	27	27	0	0	0	0	CRC
30	DMR_30	chr15	79382548	79383980	1432	*	2.26103	42.9596	58973	24463	24481	19	19	0	0	0	0	CRC
31	DMR_31	chr3	140769610	140770984	1374	*	2.67917	42.8667	117504	47138	47153	16	16	0	0	0	0	CRC
32	DMR_32	chr7	93519220	93520452	1232	*	2.37627	42.7729	152266	65920	65937	18	18	0	0	0	0	CRC
33	DMR_33	chr5	146257347	146258785	1438	*	2.23121	42.393	133946	53751	53769	19	19	0	0	0	0	CRC
34	DMR_34	chr6	30079102	30079662	560	*	-2.7998	41.997	138855	56158	56172	15	15	0	0	0	0	CRC
35	DMR_35	chr7	142494213	142495098	885	*	3.21842	41.8395	155165	67404	67416	13	15	0	0	0	0	CRC
36	DMR_36	chr6	33130918	33134325	3407	*	-0.92708	41.7186	139770	59918	59962	45	46	0	0	0	0	CRC
37	DMR_37	chr8	67344553	67345006	453	*	4.57409	41.1669	160821	68924	68932	9	9	0	0	0	0	CRC
38	DMR_38	chr12	115134148	115135333	1185	*	1.68829	40.5191	42765	18619	18642	24	24	0	0	0	0	CRC
39	DMR_39	chr19	37406932	37407486	554	*	3.34452	40.1342	85624	33985	33996	12	12	0	0	0	0	CRC
40	DMR_40	chr4	96470053	96471143	1090	*	3.0795	40.0335	124463	49671	49683	13	13	0	0	0	0	CRC
41	DMR_41	chr8	68864012	68865187	1175	*	2.84591	39.8428	160904	68985	68998	14	14	0	0	0	0	CRC
42	DMR_42	chr22	45404843	45406130	1287	*	3.06389	39.8306	109878	43833	43845	13	13	0	0	0	0	CRC
43	DMR_43	chr13	36871646	36872346	700	*	3.03781	39.4916	46011	19615	19627	13	13	0	0	0	0	CRC
44	DMR_44	chr7	134143823	134144288	465	*	3.17722	38.1266	154618	67158	67169	12	12	0	0	0	0	CRC
45	DMR_45	chr7	37488162	37489005	843	*	2.92473	38.0215	150036	64997	65009	13	13	0	0	0	0	CRC
46	DMR_46	chr4	166794786	166796183	1397	*	2.91608	37.909	126444	50670	50682	13	13	0	0	0	0	CRC
47	DMR_47	chr2	31456741	31457287	546	*	3.02351	36.2821	91346	36494	36505	12	12	0	0	0	0	CRC
48	DMR_48	chr13	37004536	37005582	1046	*	1.89453	35.9961	46018	19641	19659	19	19	0	0	0	0	CRC
49	DMR_49	chr13	79169714	79171679	1965	*	2.23837	35.814	47289	20289	20304	16	16	0	0	0	0	CRC
50	DMR_50	chr4	157996959	157997750	791	*	2.53719	35.5207	126264	50568	50581	14	14	0	0	0	0	CRC
51	DMR_51	chr2	154333269	154335766	2497	*	1.35446	35.216	97092	38639	38664	26	31	0	0	0	0	CRC
52	DMR_52	chr2	71126446	71127576	1130	*	1.52415	35.0554	93434	37312	37334	23	23	0	0	2.25535e-05	0.004	CRC
53	DMR_53	chr13	36920644	36921174	530	*	2.67857	34.8214	46015	19628	19640	13	13	0	0	2.25535e-05	0.004	CRC
54	DMR_54	chr18	5543548	5544237	689	*	3.12837	34.4121	78659	31166	31176	11	11	0	0	2.25535e-05	0.004	CRC
55	DMR_55	chr1	25257505	25258332	827	*	1.80382	34.2725	4570	954	972	19	19	0	0	2.25535e-05	0.004	CRC
56	DMR_56	chr11	104034058	104035204	1146	*	3.40235	34.0235	33871	14317	14326	10	10	0	0	2.25535e-05	0.004	CRC
57	DMR_57	chr6	152957910	152958664	754	*	2.42102	33.8943	145014	63512	63525	14	17	0	0	2.25535e-05	0.004	CRC
58	DMR_58	chr11	134145889	134146324	435	*	3.76479	33.8831	36244	15346	15354	9	9	0	0	2.25535e-05	0.004	CRC
59	DMR_59	chr1	49242359	49242934	575	*	4.2298	33.8384	7193	2254	2261	8	8	0	0	2.25535e-05	0.004	CRC
60	DMR_60	chr19	12267308	12267796	488	*	4.21439	33.7151	83493	32906	32913	8	8	0	0	2.25535e-05	0.004	CRC
61	DMR_61	chr15	84115479	84116151	672	*	3.03271	33.3598	59286	24600	24610	11	12	0	0	4.5107e-05	0.008	CRC
62	DMR_62	chr12	24715250	24716204	954	*	3.03058	33.3364	37940	16069	16079	11	11	0	0	4.5107e-05	0.008	CRC
63	DMR_63	chr4	17782643	17783502	859	*	2.77361	33.2834	122228	48722	48733	12	12	0	0	4.5107e-05	0.008	CRC
64	DMR_64	chr7	93203695	93205295	1600	*	1.38551	33.2523	152263	65896	65919	24	24	0	0	4.5107e-05	0.008	CRC
65	DMR_65	chr16	66637919	66638599	680	*	3.00797	33.0877	65520	26192	26202	11	11	0	0	4.5107e-05	0.008	CRC
66	DMR_66	chr3	132756721	132757973	1252	*	2.36229	33.0721	117078	46861	46874	14	14	0	0	4.5107e-05	0.008	CRC
67	DMR_67	chr7	45960834	45961960	1126	*	1.50184	33.0406	150597	65244	65265	22	27	0	0	4.5107e-05	0.008	CRC
68	DMR_68	chr5	178017260	178018186	926	*	2.7326	32.7912	135943	54413	54424	12	12	0	0	4.5107e-05	0.008	CRC
69	DMR_69	chr6	32037290	32039176	1886	*	-1.11564	32.3535	139474	58741	58769	29	29	0	0	4.5107e-05	0.008	CRC
70	DMR_70	chr16	10275767	10277317	1550	*	2.1558	32.3371	62771	25300	25314	15	15	0	0	4.5107e-05	0.008	CRC
71	DMR_71	chr1	34630153	34632118	1965	*	2.01654	32.2647	5664	1553	1568	16	16	0	0	4.5107e-05	0.008	CRC
72	DMR_72	chr11	128563483	128564180	697	*	4.02638	32.2111	35721	15208	15215	8	8	0	0	4.5107e-05	0.008	CRC
73	DMR_73	chr13	108518955	108521062	2107	*	2.27672	31.8741	48134	20571	20584	14	14	0	0	4.5107e-05	0.008	CRC
74	DMR_74	chr4	93225933	93227270	1337	*	2.88931	31.7824	124406	49621	49631	11	11	0	0	4.5107e-05	0.008	CRC
75	DMR_75	chr6	80656586	80657555	969	*	2.4409	31.7317	142236	61934	61946	13	13	0	0	4.5107e-05	0.008	CRC
76	DMR_76	chr4	156588012	156589349	1337	*	2.63738	31.6486	126225	50548	50559	12	12	0	0	4.5107e-05	0.008	CRC
77	DMR_77	chr10	15760690	15762312	1622	*	2.25797	31.6115	18671	7051	7064	14	14	0	0	4.5107e-05	0.008	CRC
78	DMR_78	chr11	32456759	32457386	627	*	3.15941	31.5941	28858	11852	11861	10	10	0	0	4.5107e-05	0.008	CRC
79	DMR_79	chr16	66612955	66613582	627	*	2.62982	31.5578	65518	26180	26191	12	12	0	0	4.5107e-05	0.008	CRC
80	DMR_80	chr6	108485837	108487506	1669	*	2.07695	31.1542	143070	62510	62524	15	15	0	0	4.5107e-05	0.008	CRC
81	DMR_81	chr19	54023732	54024834	1102	*	2.2172	31.0408	88098	35266	35279	14	14	0	0	4.5107e-05	0.008	CRC
82	DMR_82	chr19	58458572	58459358	786	*	2.56867	30.824	88802	35711	35722	12	12	0	0	4.5107e-05	0.008	CRC
83	DMR_83	chr16	215410	216757	1347	*	2.36034	30.6844	60654	24933	24945	13	13	0	0	4.5107e-05	0.008	CRC
84	DMR_84	chr16	56228114	56228744	630	*	3.06296	30.6296	65008	26015	26024	10	11	0	0	4.5107e-05	0.008	CRC
85	DMR_85	chr4	4859772	4860698	926	*	1.69253	30.4656	121354	48536	48553	18	18	0	0	4.5107e-05	0.008	CRC
86	DMR_86	chr19	56904580	56905152	572	*	2.76596	30.4256	88621	35441	35451	11	12	0	0	4.5107e-05	0.008	CRC
87	DMR_87	chr19	58609361	58610131	770	*	2.33483	30.3528	88828	35741	35753	13	13	0	0	4.5107e-05	0.008	CRC
88	DMR_88	chr2	31360693	31361818	1125	*	2.52107	30.2528	91338	36482	36493	12	12	0	0	4.5107e-05	0.008	CRC
89	DMR_89	chr11	110583377	110584327	950	*	3.00646	30.0646	34066	14498	14507	10	10	0	0	6.76605e-05	0.012	CRC
90	DMR_90	chr13	67803895	67804744	849	*	2.50373	30.0447	47040	20154	20165	12	12	0	0	6.76605e-05	0.012	CRC
91	DMR_91	chr6	62995876	62996299	423	*	3.33083	29.9775	141870	61749	61757	9	9	0	0	6.76605e-05	0.012	CRC
92	DMR_92	chr20	42544648	42545099	451	*	2.97596	29.7596	104258	41516	41525	10	10	0	0	6.76605e-05	0.012	CRC
93	DMR_93	chr12	85306323	85307152	829	*	2.69986	29.6984	41127	17806	17816	11	12	0	0	6.76605e-05	0.012	CRC
94	DMR_94	chr5	37839407	37840438	1031	*	2.68739	29.5613	129402	51475	51485	11	11	0	0	9.0214e-05	0.016	CRC
95	DMR_95	chr7	99155673	99156968	1295	*	1.96313	29.4469	152670	66271	66285	15	15	0	0	9.0214e-05	0.016	CRC
96	DMR_96	chr10	91294781	91295855	1074	*	2.67552	29.4307	22110	8432	8442	11	11	0	0	9.0214e-05	0.016	CRC
97	DMR_97	chr6	166581929	166582585	656	*	2.93644	29.3644	145896	63695	63704	10	10	0	0	9.0214e-05	0.016	CRC
98	DMR_98	chr10	82116203	82116571	368	*	3.25706	29.3136	21730	8252	8260	9	9	0	0	9.0214e-05	0.016	CRC
99	DMR_99	chr3	96533258	96534005	747	*	3.25685	29.3117	115258	46047	46055	9	9	0	0	9.0214e-05	0.016	CRC
100	DMR_100	chr3	196065106	196065569	463	*	-2.66083	29.2691	120004	48175	48185	11	11	0	0	9.0214e-05	0.016	CRC
101	DMR_101	chr10	1779432	1780263	831	*	2.43697	29.2436	17721	6747	6758	12	12	0	0	9.0214e-05	0.016	CRC
102	DMR_102	chr12	104697193	104697620	427	*	2.6512	29.1632	41838	18153	18163	11	11	0	0	9.0214e-05	0.016	CRC
103	DMR_103	chr4	156128904	156130206	1302	*	2.41915	29.0298	126209	50536	50547	12	12	0	0	9.0214e-05	0.016	CRC
104	DMR_104	chr3	154797399	154798079	680	*	2.41516	28.9819	118085	47383	47394	12	12	0	0	9.0214e-05	0.016	CRC
105	DMR_105	chr5	83678796	83680326	1530	*	2.63151	28.9466	131102	52346	52356	11	11	0	0	0.000112768	0.02	CRC
106	DMR_106	chr4	176986621	176987577	956	*	2.62783	28.9061	126699	50841	50851	11	11	0	0	0.000112768	0.02	CRC
107	DMR_107	chr17	75368902	75369939	1037	*	3.60579	28.8463	76606	30619	30626	8	8	0	0	0.000112768	0.02	CRC
108	DMR_108	chr2	75426249	75428132	1883	*	1.51217	28.7313	93852	37577	37595	19	19	0	0	0.000135321	0.024	CRC
109	DMR_109	chr19	58125438	58126053	615	*	2.60681	28.6749	88759	35649	35659	11	11	0	0	0.000135321	0.024	CRC
110	DMR_110	chr17	56832804	56833425	621	*	2.20331	28.6431	74922	29885	29897	13	13	0	0	0.000135321	0.024	CRC
111	DMR_111	chr5	16179633	16180419	786	*	2.38359	28.603	128940	51233	51244	12	12	0	0	0.000135321	0.024	CRC
112	DMR_112	chr8	65710790	65711916	1126	*	2.38279	28.5935	160762	68888	68899	12	12	0	0	0.000135321	0.024	CRC
113	DMR_113	chr6	41606317	41607326	1009	*	3.5552	28.4416	140808	61275	61282	8	8	0	0	0.000135321	0.024	CRC
114	DMR_114	chr18	12253749	12254976	1227	*	1.67082	28.404	78868	31230	31246	17	17	0	0	0.000135321	0.024	CRC
115	DMR_115	chr20	21685834	21686728	894	*	2.02867	28.4013	103281	40814	40827	14	14	0	0	0.000135321	0.024	CRC
116	DMR_116	chr3	147125712	147127193	1481	*	1.23261	28.3501	117741	47272	47294	23	23	0	0	0.000135321	0.024	CRC
117	DMR_117	chr13	95364510	95364993	483	*	2.57633	28.3396	47506	20370	20380	11	11	0	0	0.000135321	0.024	CRC
118	DMR_118	chr11	115630531	115631452	921	*	2.36026	28.3231	34404	14722	14733	12	14	0	0	0.000135321	0.024	CRC
119	DMR_119	chr1	91184126	91185441	1315	*	2.57312	28.3044	8963	2962	2972	11	11	0	0	0.000135321	0.024	CRC
120	DMR_120	chr13	96204493	96205295	802	*	2.57253	28.2979	47544	20381	20391	11	11	0	0	0.000135321	0.024	CRC
121	DMR_121	chr2	223162666	223163809	1143	*	2.01923	28.2692	100276	39985	39998	14	14	0	0	0.000135321	0.024	CRC
122	DMR_122	chr6	28554680	28555742	1062	*	1.17549	28.2117	138568	55263	55286	24	33	0	0	0.000135321	0.024	CRC
123	DMR_123	chr6	118228382	118228871	489	*	3.51677	28.1341	143536	62774	62781	8	8	0	0	0.000135321	0.024	CRC
124	DMR_124	chr7	30721797	30722643	846	*	2.55549	28.1104	149675	64892	64902	11	11	0	0	0.000135321	0.024	CRC
125	DMR_125	chr10	57389676	57391271	1595	*	2.801	28.01	20309	7648	7657	10	10	0	0	0.000135321	0.024	CRC
126	DMR_126	chr4	142054329	142054878	549	*	2.5358	27.8938	125685	50319	50329	11	11	0	0	0.000135321	0.024	CRC
127	DMR_127	chr10	99531038	99532138	1100	*	2.32126	27.8551	22630	8725	8736	12	15	0	0	0.000135321	0.024	CRC
128	DMR_128	chr3	68981852	68982098	246	*	3.0911	27.8199	114746	45928	45936	9	9	0	0	0.000135321	0.024	CRC
129	DMR_129	chr3	134369339	134370241	902	*	2.13446	27.748	117216	46934	46946	13	13	0	0	0.000135321	0.024	CRC
130	DMR_130	chr7	19812327	19813493	1166	*	1.84395	27.6593	148901	64272	64286	15	16	0	0	0.000135321	0.024	CRC
131	DMR_131	chr10	100993553	100994478	925	*	1.97419	27.6386	22705	8750	8763	14	14	0	0	0.000135321	0.024	CRC
132	DMR_132	chr5	38258007	38258884	877	*	2.50796	27.5876	129412	51486	51496	11	11	0	0	0.000157875	0.028	CRC
133	DMR_133	chr6	30139478	30140417	939	*	1.1028	27.57	138891	56264	56288	25	25	0	0	0.000157875	0.028	CRC
134	DMR_134	chr11	65601202	65601427	225	*	3.06074	27.5467	31358	13042	13050	9	9	0	0	0.000157875	0.028	CRC
135	DMR_135	chr19	57862242	57862713	471	*	2.75399	27.5399	88706	35554	35563	10	10	0	0	0.000157875	0.028	CRC
136	DMR_136	chr17	32906991	32908285	1294	*	2.28808	27.4569	71965	28364	28375	12	12	0	0	0.000157875	0.028	CRC
137	DMR_137	chr2	180725622	180726697	1075	*	1.82565	27.3847	98334	39149	39163	15	15	0	0	0.000157875	0.028	CRC
138	DMR_138	chr10	134901199	134902278	1079	*	2.27952	27.3542	25843	10076	10087	12	13	0	0	0.000157875	0.028	CRC
139	DMR_139	chr10	22622793	22625874	3081	*	1.43804	27.3228	18905	7195	7213	19	19	0	0	0.000157875	0.028	CRC
140	DMR_140	chr6	94129234	94129697	463	*	2.73136	27.3136	142609	62242	62251	10	10	0	0	0.000157875	0.028	CRC
141	DMR_141	chr14	97684772	97686001	1229	*	2.47877	27.2664	53426	22652	22662	11	11	0	0	0.000157875	0.028	CRC
142	DMR_142	chr7	155166205	155167511	1306	*	2.72449	27.2449	156089	67700	67709	10	10	0	0	0.000157875	0.028	CRC
143	DMR_143	chr13	43148278	43149281	1003	*	2.71764	27.1764	46261	19794	19803	10	11	0	0	0.000157875	0.028	CRC
144	DMR_144	chr6	28510281	28510597	316	*	2.46924	27.1616	138559	55242	55252	11	14	0	0	0.000157875	0.028	CRC
145	DMR_145	chr2	54086854	54087343	489	*	2.45643	27.0207	92471	36897	36907	11	13	0	0	0.000180428	0.032	CRC
146	DMR_146	chr1	98510865	98511908	1043	*	2.70203	27.0203	9281	3252	3261	10	10	0	0	0.000180428	0.032	CRC
147	DMR_147	chr5	134871462	134872659	1197	*	1.28059	26.8923	132896	53178	53198	21	22	0	0	0.000202982	0.036	CRC
148	DMR_148	chr17	59475917	59478579	2662	*	1.16401	26.7722	75078	30002	30024	23	23	0	0	0.000202982	0.036	CRC
149	DMR_149	chr8	65489554	65491318	1764	*	1.48654	26.7577	160752	68862	68879	18	18	0	0	0.000202982	0.036	CRC
150	DMR_150	chr6	72130209	72131020	811	*	2.22804	26.7365	141998	61819	61830	12	12	0	0	0.000202982	0.036	CRC
151	DMR_151	chr7	112726538	112726869	331	*	2.96754	26.7078	153611	66723	66731	9	9	0	0	0.000202982	0.036	CRC
152	DMR_152	chr12	103351855	103352694	839	*	2.96429	26.6786	41771	18113	18121	9	9	0	0	0.000202982	0.036	CRC
153	DMR_153	chr1	3567109	3568245	1136	*	1.2045	26.4991	1500	247	268	22	32	0	0	0.000225535	0.036	CRC
154	DMR_154	chr14	24803679	24804342	663	*	2.64843	26.4843	49951	21200	21209	10	10	0	0	0.000225535	0.036	CRC
155	DMR_155	chr8	21645078	21646174	1096	*	2.94067	26.4661	158530	68134	68142	9	9	0	0	0.000225535	0.036	CRC
156	DMR_156	chr11	8615356	8616016	660	*	2.40528	26.4581	27627	11115	11125	11	11	0	0	0.000225535	0.036	CRC
157	DMR_157	chr14	29235904	29236535	631	*	2.0209	26.2717	50040	21250	21262	13	13	0	0	0.000248089	0.04	CRC
158	DMR_158	chr11	94501303	94502008	705	*	2.62202	26.2202	33584	14189	14198	10	10	0	0	0.000248089	0.04	CRC
159	DMR_159	chr5	140864020	140864834	814	*	2.91319	26.2187	133594	53636	53644	9	9	0	0	0.000248089	0.04	CRC
160	DMR_160	chr2	68546467	68547341	874	*	2.61886	26.1886	93194	37187	37196	10	10	0	0	0.000248089	0.04	CRC
161	DMR_161	chr19	58951434	58952249	815	*	2.90258	26.1232	88899	35799	35807	9	10	0	0	0.000248089	0.04	CRC
162	DMR_162	chr1	119531625	119532925	1300	*	1.5365	26.1204	10291	3839	3855	17	17	0	0	0.000248089	0.04	CRC
163	DMR_163	chr11	20690628	20691429	801	*	2.35678	25.9246	28531	11625	11635	11	11	0	0	0.000270642	0.044	CRC
164	DMR_164	chr19	52900901	52901307	406	*	2.58938	25.8938	88021	35247	35256	10	10	0	0	0.000270642	0.044	CRC
165	DMR_165	chr2	45159434	45160554	1120	*	2.15457	25.8548	92023	36815	36826	12	13	0	0	0.000270642	0.044	CRC
166	DMR_166	chr11	22214386	22215407	1021	*	2.84693	25.6224	28546	11636	11644	9	9	0	0	0.000315749	0.052	CRC
167	DMR_167	chr12	54393100	54394212	1112	*	1.70649	25.5974	39646	16849	16863	15	18	0	0	0.000315749	0.052	CRC
168	DMR_168	chr6	30418508	30419551	1043	*	1.2779	25.558	138953	56516	56535	20	20	0	0	0.000315749	0.052	CRC
169	DMR_169	chr5	178487123	178487826	703	*	2.12738	25.5286	135987	54445	54456	12	13	0	0	0.000315749	0.052	CRC
170	DMR_170	chr4	4866047	4867979	1932	*	1.69088	25.3631	121359	48566	48580	15	15	0	0	0.000315749	0.052	CRC
171	DMR_171	chr3	173114306	173116161	1855	*	1.9473	25.3149	118727	47678	47690	13	13	0	0	0.000338303	0.056	CRC
172	DMR_172	chr2	198650752	198651576	824	*	3.14872	25.1898	98820	39471	39478	8	9	0	0	0.000338303	0.056	CRC
173	DMR_173	chr14	52535758	52536721	963	*	2.09709	25.1651	50678	21550	21561	12	13	0	0	0.000338303	0.056	CRC
174	DMR_174	chr6	152128328	152129036	708	*	1.39647	25.1365	144976	63494	63511	18	23	0	0	0.000338303	0.056	CRC
175	DMR_175	chr19	56879369	56879994	625	*	2.27608	25.0369	88620	35429	35439	11	13	0	0	0.000360856	0.06	CRC
176	DMR_176	chr8	79427993	79428725	732	*	3.12029	24.9623	161221	69104	69111	8	8	0	0	0.00038341	0.06	CRC
177	DMR_177	chr13	93878969	93879769	800	*	3.11981	24.9585	47438	20336	20343	8	8	0	0	0.00038341	0.06	CRC
178	DMR_178	chr12	15475116	15476085	969	*	2.26455	24.91	37689	15931	15941	11	11	0	0	0.00038341	0.06	CRC
179	DMR_179	chr5	33936232	33936752	520	*	2.26413	24.9054	129230	51365	51375	11	11	0	0	0.00038341	0.06	CRC
180	DMR_180	chr5	45695241	45696592	1351	*	2.48798	24.8798	129682	51692	51701	10	10	0	0	0.00038341	0.06	CRC
181	DMR_181	chr14	95234658	95235489	831	*	2.75561	24.8005	53232	22578	22586	9	9	0	0	0.00038341	0.06	CRC
182	DMR_182	chr7	79081455	79082898	1443	*	2.06418	24.7701	151863	65634	65645	12	12	0	0	0.00038341	0.06	CRC
183	DMR_183	chr8	109095264	109096151	887	*	2.0546	24.6552	162381	69564	69575	12	12	0	0	0.00038341	0.06	CRC
184	DMR_184	chr7	27186993	27188020	1027	*	1.89374	24.6186	149335	64606	64618	13	13	0	0	0.00038341	0.06	CRC
185	DMR_185	chr17	71160748	71162393	1645	*	1.63549	24.5324	75822	30200	30214	15	15	0	0	0.000428517	0.064	CRC
186	DMR_186	chr7	101005910	101006573	663	*	2.44612	24.4612	153033	66499	66508	10	10	0	0	0.000428517	0.064	CRC
187	DMR_187	chr2	182321489	182322841	1352	*	2.22279	24.4506	98374	39174	39184	11	13	0	0	0.000428517	0.064	CRC
188	DMR_188	chr5	180017623	180018735	1112	*	2.03031	24.3637	136248	54492	54503	12	12	0	0	0.000428517	0.064	CRC
189	DMR_189	chr2	119602212	119603969	1757	*	1.86788	24.2824	95656	38319	38331	13	13	0	0	0.00045107	0.068	CRC
190	DMR_190	chr5	63801834	63802993	1159	*	1.86283	24.2168	130201	51962	51974	13	13	0	0	0.00045107	0.068	CRC
191	DMR_191	chr4	90758120	90759203	1083	*	2.01748	24.2098	124383	49600	49611	12	12	0	0	0.00045107	0.068	CRC
192	DMR_192	chr1	111217194	111218287	1093	*	2.01231	24.1477	9761	3555	3566	12	13	0	0	0.00045107	0.068	CRC
193	DMR_193	chr15	83953690	83954246	556	*	1.50713	24.114	59279	24581	24596	16	18	0	0	0.00045107	0.068	CRC
194	DMR_194	chr1	91182128	91183051	923	*	2.18827	24.071	8961	2951	2961	11	11	0	0	0.00045107	0.068	CRC
195	DMR_195	chr10	119000638	119001590	952	*	2.67367	24.0631	24047	9512	9520	9	9	0	0	0.00045107	0.068	CRC
196	DMR_196	chr6	127440413	127441199	786	*	3.00478	24.0383	143775	62900	62907	8	8	0	0	0.00045107	0.068	CRC
197	DMR_197	chr6	85473773	85474595	822	*	2.1808	23.9888	142334	62076	62086	11	11	0	0	0.00045107	0.068	CRC
198	DMR_198	chr13	38443634	38444765	1131	*	2.17995	23.9795	46077	19698	19708	11	11	0	0	0.00045107	0.068	CRC
199	DMR_199	chr5	32709859	32711517	1658	*	1.59376	23.9063	129189	51330	51344	15	15	0	0	0.00045107	0.068	CRC
200	DMR_200	chr6	29760158	29760757	599	*	1.99164	23.8997	138789	55910	55921	12	12	0	0	0.00045107	0.068	CRC
201	DMR_201	chr7	24323128	24323939	811	*	2.38589	23.8589	149123	64393	64402	10	10	0	0	0.00045107	0.068	CRC
202	DMR_202	chr6	84419189	84419360	171	*	2.97876	23.8301	142308	62025	62032	8	8	0	0	0.00045107	0.068	CRC
203	DMR_203	chr10	60935910	60937257	1347	*	1.58769	23.8154	20360	7690	7704	15	16	0	0	0.00045107	0.068	CRC
204	DMR_204	chr6	167275395	167276650	1255	*	1.58745	23.8117	146026	63733	63747	15	15	0	0	0.00045107	0.068	CRC
205	DMR_205	chr21	44494722	44496378	1656	*	1.83113	23.8047	106963	42698	42710	13	13	0	0	0.00045107	0.068	CRC
206	DMR_206	chr19	37157318	37157995	677	*	1.98034	23.764	85606	33961	33972	12	12	0	0	0.00045107	0.068	CRC
207	DMR_207	chr12	48397568	48398730	1162	*	2.14529	23.5982	38710	16372	16382	11	11	0	0	0.000473624	0.068	CRC
208	DMR_208	chr8	99960498	99962347	1849	*	1.81211	23.5575	161960	69413	69425	13	13	0	0	0.000473624	0.068	CRC
209	DMR_209	chr1	165414189	165414806	617	*	2.34826	23.4826	12390	4855	4864	10	11	0	0	0.000473624	0.068	CRC
210	DMR_210	chr10	98945025	98945949	924	*	2.31534	23.1534	22539	8626	8635	10	10	0	0	0.000541284	0.08	CRC
211	DMR_211	chr14	62583787	62584600	813	*	1.92324	23.0789	51309	21851	21862	12	12	0	0	0.000541284	0.08	CRC
212	DMR_212	chr21	28339262	28340304	1042	*	2.56294	23.0665	106114	42396	42404	9	9	0	0	0.000541284	0.08	CRC
213	DMR_213	chr13	96296708	96297281	573	*	2.09518	23.0469	47553	20392	20402	11	11	0	0	0.000541284	0.08	CRC
214	DMR_214	chr14	29234890	29235469	579	*	2.09176	23.0093	50039	21239	21249	11	11	0	0	0.000541284	0.08	CRC
215	DMR_215	chr20	23029640	23030533	893	*	2.86956	22.9565	103323	40838	40845	8	8	0	0	0.000541284	0.08	CRC
216	DMR_216	chr15	83775850	83776446	596	*	2.86756	22.9405	59266	24565	24572	8	8	0	0	0.000541284	0.08	CRC
217	DMR_217	chr10	93392399	93393509	1110	*	1.76252	22.9128	22184	8474	8486	13	13	0	0	0.000541284	0.08	CRC
218	DMR_218	chr6	84562778	84563604	826	*	2.07829	22.8612	142309	62033	62043	11	11	0	0	0.000541284	0.08	CRC
219	DMR_219	chr20	61809348	61809932	584	*	2.53575	22.8217	105584	42266	42274	9	9	0	0	0.000541284	0.08	CRC
220	DMR_220	chr7	79083408	79084078	670	*	1.75146	22.7689	151864	65646	65658	13	16	0	0	0.000541284	0.08	CRC
221	DMR_221	chr19	44952417	44952808	391	*	2.27039	22.7039	86525	34636	34645	10	10	0	0	0.000541284	0.08	CRC
222	DMR_222	chr5	113391125	113392117	992	*	2.51729	22.6556	131891	52681	52689	9	9	0	0	0.000541284	0.08	CRC
223	DMR_223	chr16	23846838	23848003	1165	*	2.83005	22.6404	63539	25523	25530	8	8	0	0	0.000563838	0.084	CRC
224	DMR_224	chr20	39995539	39996039	500	*	2.82519	22.6015	104198	41457	41464	8	9	0	0	0.000563838	0.084	CRC
225	DMR_225	chr12	22487219	22487847	628	*	2.82083	22.5666	37883	16041	16048	8	8	0	0	0.000563838	0.084	CRC
226	DMR_226	chr4	5052379	5053596	1217	*	1.87971	22.5566	121374	48581	48592	12	12	0	0	0.000563838	0.084	CRC
227	DMR_227	chr1	91190005	91191254	1249	*	1.87426	22.4911	8967	2973	2984	12	12	0	0	0.000563838	0.084	CRC
228	DMR_228	chr18	904851	905611	760	*	1.60117	22.4164	78558	31081	31094	14	14	0	0	0.000563838	0.084	CRC
229	DMR_229	chr2	30144152	30144838	686	*	2.79263	22.341	91264	36448	36455	8	8	0	0	0.000586391	0.084	CRC
230	DMR_230	chr4	122686038	122686667	629	*	2.23342	22.3342	125196	50080	50089	10	10	0	0	0.000586391	0.084	CRC
231	DMR_231	chr1	77332991	77333229	238	*	2.78965	22.3172	8507	2760	2767	8	8	0	0	0.000586391	0.084	CRC
232	DMR_232	chr6	87646740	87647644	904	*	1.48595	22.2893	142376	62113	62127	15	16	0	0	0.000586391	0.084	CRC
233	DMR_233	chr6	31831340	31831803	463	*	-2.02238	22.2462	139402	58335	58345	11	11	0	0	0.000608945	0.088	CRC
234	DMR_234	chr1	2984218	2984869	651	*	2.22341	22.2341	1125	177	186	10	11	0	0	0.000608945	0.088	CRC
235	DMR_235	chr17	19247837	19248009	172	*	2.77786	22.2229	71111	27974	27981	8	8	0	0	0.000608945	0.088	CRC
236	DMR_236	chr12	45443808	45445385	1577	*	1.48146	22.2218	38515	16281	16295	15	15	0	0	0.000608945	0.088	CRC
237	DMR_237	chr16	82660317	82660873	556	*	1.70832	22.2081	66791	26685	26697	13	15	0	0	0.000608945	0.088	CRC
238	DMR_238	chr5	100238384	100239319	935	*	2.22052	22.2052	131576	52526	52535	10	10	0	0	0.000608945	0.088	CRC
239	DMR_239	chr14	70655686	70656116	430	*	2.77437	22.1949	51797	22084	22091	8	8	0	0	0.000608945	0.088	CRC
240	DMR_240	chr11	98891211	98892033	822	*	2.0163	22.1793	33716	14248	14258	11	11	0	0	0.000608945	0.088	CRC
241	DMR_241	chr6	99272559	99273830	1271	*	1.58172	22.1441	142678	62291	62304	14	14	0	0	0.000608945	0.088	CRC
242	DMR_242	chr11	7272867	7273735	868	*	3.16238	22.1367	27513	11090	11096	7	8	0	0	0.000608945	0.088	CRC
243	DMR_243	chr6	110678920	110680085	1165	*	3.15094	22.0566	143214	62588	62594	7	8	0	0	0.000631498	0.088	CRC
244	DMR_244	chr20	44746392	44747006	614	*	2.19807	21.9807	104495	41763	41772	10	10	0	0	0.000631498	0.088	CRC
245	DMR_245	chr4	85416865	85418816	1951	*	1.83129	21.9755	124167	49488	49499	12	12	0	0	0.000631498	0.088	CRC
246	DMR_246	chr7	136553088	136553884	796	*	1.46476	21.9714	154740	67241	67255	15	15	0	0	0.000631498	0.088	CRC
247	DMR_247	chr1	91191583	91192803	1220	*	1.99202	21.9122	8968	2985	2995	11	11	0	0	0.000699159	0.096	CRC
248	DMR_248	chr20	3218145	3218905	760	*	1.98918	21.881	102719	40449	40459	11	11	0	0	0.000699159	0.096	CRC
249	DMR_249	chr17	8868669	8869285	616	*	2.41554	21.7398	70339	27674	27682	9	10	0	0	0.000744266	0.1	CRC
250	DMR_250	chr3	129693370	129694683	1313	*	1.80661	21.6793	116975	46812	46823	12	12	0	0	0.000744266	0.1	CRC
251	DMR_251	chr2	38302230	38303504	1274	*	2.16682	21.6682	91617	36619	36628	10	22	0	0	0.000744266	0.1	CRC
252	DMR_252	chr16	77822083	77822989	906	*	2.15557	21.5557	66549	26629	26638	10	10	0	0	0.000744266	0.1	CRC
253	DMR_253	chr2	29337946	29338432	486	*	2.39495	21.5545	91236	36439	36447	9	9	0	0	0.000744266	0.1	CRC
254	DMR_254	chr5	5139610	5140029	419	*	1.95917	21.5509	128425	51148	51158	11	12	0	0	0.000744266	0.1	CRC
255	DMR_255	chr20	37434158	37434552	394	*	2.69187	21.535	104134	41410	41417	8	8	0	0	0.000744266	0.1	CRC
256	DMR_256	chr14	23834710	23834995	285	*	2.68651	21.4921	49793	21004	21011	8	8	0	0	0.000744266	0.1	CRC
257	DMR_257	chr19	37329330	37329859	529	*	1.79012	21.4814	85617	33973	33984	12	12	0	0	0.000744266	0.1	CRC
258	DMR_258	chr4	134070039	134070819	780	*	2.14271	21.4271	125443	50230	50239	10	10	0	0	0.000766819	0.104	CRC
259	DMR_259	chr2	56150255	56151179	924	*	1.9396	21.3357	92629	36964	36974	11	11	0	0	0.000766819	0.104	CRC
260	DMR_260	chr19	1401118	1401781	663	*	2.36986	21.3287	81144	31998	32006	9	10	0	0	0.000766819	0.104	CRC
261	DMR_261	chr5	1882871	1883514	643	*	2.66587	21.3269	128126	51120	51127	8	8	0	0	0.000766819	0.104	CRC
262	DMR_262	chr11	69590113	69590580	467	*	2.66447	21.3157	32176	13540	13547	8	8	0	0	0.000766819	0.104	CRC
263	DMR_263	chr15	74422275	74423077	802	*	1.51932	21.2704	58437	24235	24248	14	14	0	0	0.000766819	0.104	CRC
264	DMR_264	chr4	21950155	21951046	891	*	2.36254	21.2629	122295	48763	48771	9	9	0	0	0.000766819	0.104	CRC
265	DMR_265	chr4	184826215	184827086	871	*	2.65434	21.2347	126954	50912	50919	8	8	0	0	0.000766819	0.104	CRC
266	DMR_266	chr19	57018848	57019373	525	*	2.65345	21.2276	88630	35461	35468	8	9	0	0	0.000766819	0.104	CRC
267	DMR_267	chr1	20878361	20879813	1452	*	1.6316	21.2108	4034	714	726	13	13	0	0	0.000766819	0.104	CRC
268	DMR_268	chr21	38076709	38077971	1262	*	2.35664	21.2098	106522	42592	42600	9	9	0	0	0.000766819	0.104	CRC
269	DMR_269	chr4	101111147	101111927	780	*	2.35311	21.1779	124581	49728	49736	9	9	0	0	0.000766819	0.104	CRC
270	DMR_270	chr4	96468962	96469634	672	*	2.64645	21.1716	124462	49663	49670	8	8	0	0	0.000766819	0.104	CRC
271	DMR_271	chr7	1272255	1272710	455	*	2.34523	21.107	147259	63931	63939	9	9	0	0	0.000766819	0.104	CRC
272	DMR_272	chr13	102068996	102069556	560	*	2.63623	21.0899	47937	20517	20524	8	8	0	0	0.000766819	0.104	CRC
273	DMR_273	chr2	182548750	182549604	854	*	2.34031	21.0628	98391	39195	39203	9	9	0	0	0.000789373	0.104	CRC
274	DMR_274	chr5	161274307	161275865	1558	*	1.50343	21.048	134792	54090	54103	14	16	0	0	0.000789373	0.104	CRC
275	DMR_275	chr5	131592959	131593413	454	*	2.10405	21.0405	132534	52984	52993	10	10	0	0	0.000789373	0.104	CRC
276	DMR_276	chr2	98962900	98963768	868	*	2.6271	21.0168	94605	38031	38038	8	8	0	0	0.000789373	0.104	CRC
277	DMR_277	chr5	146888445	146889701	1256	*	2.0964	20.964	133978	53778	53787	10	10	0	0	0.000789373	0.104	CRC
278	DMR_278	chr12	72666976	72667707	731	*	2.09079	20.9079	40850	17675	17684	10	10	0	0	0.000811926	0.108	CRC
279	DMR_279	chr8	85096835	85097429	594	*	2.32235	20.9011	161393	69150	69158	9	9	0	0	0.000811926	0.108	CRC
280	DMR_280	chr6	10881782	10882336	554	*	2.08348	20.8348	137294	54758	54767	10	10	0	0	0.00083448	0.112	CRC
281	DMR_281	chr16	58498151	58498818	667	*	2.08004	20.8004	65318	26121	26130	10	11	0	0	0.00083448	0.112	CRC
282	DMR_282	chr22	33453893	33454632	739	*	1.88614	20.7475	108800	43381	43391	11	11	0	0	0.00083448	0.112	CRC
283	DMR_283	chr6	50817193	50819054	1861	*	1.59149	20.6893	141540	61632	61644	13	14	0	0	0.00083448	0.112	CRC
284	DMR_284	chr14	85995726	85996873	1147	*	1.47333	20.6266	52611	22388	22401	14	14	0	0	0.00083448	0.112	CRC
285	DMR_285	chr5	87973899	87974547	648	*	2.05927	20.5927	131169	52381	52390	10	10	0	0	0.00083448	0.112	CRC
286	DMR_286	chr17	7553999	7555411	1412	*	1.71387	20.5664	70068	27518	27529	12	14	0	0	0.00083448	0.112	CRC
287	DMR_287	chr14	90527378	90528371	993	*	1.70899	20.5079	52807	22465	22476	12	12	0	0	0.000857033	0.116	CRC
288	DMR_288	chr7	96653747	96655105	1358	*	1.20203	20.4346	152433	66145	66161	17	17	0	0	0.000879587	0.12	CRC
289	DMR_289	chr19	38182773	38183418	645	*	2.26966	20.4269	85667	34051	34059	9	9	0	0	0.000879587	0.12	CRC
290	DMR_290	chr20	30639816	30640512	696	*	2.0383	20.383	103567	41011	41020	10	10	0	0	0.000879587	0.12	CRC
291	DMR_291	chr1	114696350	114697113	763	*	2.54182	20.3345	10022	3721	3728	8	8	0	0	0.000924694	0.12	CRC
292	DMR_292	chr17	6616351	6617470	1119	*	1.84745	20.322	69809	27276	27286	11	11	0	0	0.000924694	0.12	CRC
293	DMR_293	chr5	72594461	72595807	1346	*	1.845	20.295	130519	52143	52153	11	11	0	0	0.000969801	0.124	CRC
294	DMR_294	chr2	213400697	213402433	1736	*	2.02899	20.2899	99498	39732	39741	10	10	0	0	0.000969801	0.124	CRC
295	DMR_295	chr3	181428046	181428697	651	*	1.3518	20.2769	118947	47747	47761	15	15	0	0	0.000969801	0.124	CRC
296	DMR_296	chr8	10586882	10588040	1158	*	2.24872	20.2385	157991	67967	67975	9	10	0	0	0.000992354	0.128	CRC
297	DMR_297	chr6	28411030	28411423	393	*	2.52933	20.2347	138537	55234	55241	8	8	0	0	0.000992354	0.128	CRC
298	DMR_298	chr7	42276848	42277410	562	*	1.83871	20.2258	150284	65064	65074	11	11	0	0	0.000992354	0.128	CRC
299	DMR_299	chr11	94134015	94135029	1014	*	1.6854	20.2248	33552	14165	14176	12	12	0	0	0.000992354	0.128	CRC
300	DMR_300	chr5	119799822	119800403	581	*	2.8839	20.1873	132084	52795	52801	7	10	0	0	0.000992354	0.128	CRC
301	DMR_301	chr17	41363502	41364121	619	*	2.01838	20.1838	73259	29079	29088	10	10	0	0	0.00101491	0.132	CRC
302	DMR_302	chr11	24518149	24518414	265	*	2.52033	20.1626	28595	11661	11668	8	8	0	0	0.00103746	0.136	CRC
303	DMR_303	chr2	87017419	87018585	1166	*	2.51914	20.1531	94232	37822	37829	8	8	0	0	0.00103746	0.136	CRC
304	DMR_304	chr10	106399877	106400880	1003	*	2.23206	20.0886	23480	9305	9313	9	9	0	0	0.00103746	0.136	CRC
305	DMR_305	chr7	121512781	121513944	1163	*	2.22642	20.0378	153848	66816	66824	9	9	0	0	0.00103746	0.136	CRC
306	DMR_306	chr12	85673860	85674694	834	*	2.00238	20.0238	41133	17818	17827	10	10	0	0	0.00103746	0.136	CRC
307	DMR_307	chr2	95690821	95692010	1189	*	2.49745	19.9796	94327	37874	37881	8	8	0	0	0.00106001	0.14	CRC
308	DMR_308	chr19	58570419	58570995	576	*	2.49419	19.9536	88821	35733	35740	8	8	0	0	0.00106001	0.14	CRC
309	DMR_309	chr20	2781241	2781489	248	*	2.21553	19.9398	102640	40387	40395	9	9	0	0	0.00106001	0.14	CRC
310	DMR_310	chr4	122301573	122302331	758	*	1.80433	19.8476	125182	50069	50079	11	11	0	0	0.00106001	0.14	CRC
311	DMR_311	chr5	134366162	134367394	1232	*	2.4798	19.8384	132809	53146	53153	8	8	0	0	0.00106001	0.14	CRC
312	DMR_312	chr5	115152326	115152785	459	*	2.20143	19.8128	131974	52741	52749	9	10	0	0	0.00106001	0.14	CRC
313	DMR_313	chr8	54164051	54164442	391	*	2.46826	19.7461	160310	68713	68720	8	8	0	0	0.00106001	0.14	CRC
314	DMR_314	chr5	170735754	170736572	818	*	1.79263	19.7189	135088	54168	54178	11	11	0	0	0.00106001	0.14	CRC
315	DMR_315	chr1	179711583	179712740	1157	*	1.64033	19.684	13073	5197	5208	12	12	0	0	0.00106001	0.14	CRC
316	DMR_316	chr4	172733566	172734843	1277	*	1.967	19.67	126578	50725	50734	10	10	0	0	0.00106001	0.14	CRC
317	DMR_317	chr2	108602784	108603466	682	*	1.78792	19.6671	95215	38190	38200	11	14	0	0	0.00106001	0.14	CRC
318	DMR_318	chr8	55370192	55370579	387	*	1.96528	19.6528	160373	68746	68755	10	10	0	0	0.00106001	0.14	CRC
319	DMR_319	chr11	32454718	32455735	1017	*	1.63698	19.6437	28856	11840	11851	12	12	0	0	0.00106001	0.14	CRC
320	DMR_320	chr6	32187229	32189126	1897	*	-1.30896	19.6344	139585	59322	59336	15	15	0	0	0.00106001	0.14	CRC
321	DMR_321	chr4	81951951	81952653	702	*	2.17791	19.6011	124013	49398	49406	9	9	0	0	0.00106001	0.14	CRC
322	DMR_322	chr5	134362967	134363973	1006	*	2.17767	19.599	132805	53137	53145	9	9	0	0	0.00106001	0.14	CRC
323	DMR_323	chr10	7453329	7453871	542	*	2.44941	19.5953	18203	6811	6818	8	8	0	0	0.00106001	0.14	CRC
324	DMR_324	chr11	69631981	69633313	1332	*	1.9572	19.572	32184	13548	13557	10	10	0	0	0.00108257	0.144	CRC
325	DMR_325	chr10	129535138	129535898	760	*	2.1744	19.5696	24877	9833	9841	9	9	0	0	0.00108257	0.144	CRC
326	DMR_326	chr13	39260309	39261432	1123	*	1.62404	19.4885	46092	19709	19720	12	12	0	0	0.00108257	0.144	CRC
327	DMR_327	chr6	72595944	72596748	804	*	2.42536	19.4028	142009	61831	61838	8	8	0	0	0.00110512	0.148	CRC
328	DMR_328	chr11	71954982	71955599	617	*	1.93624	19.3624	32497	13655	13664	10	10	0	0	0.00112768	0.152	CRC
329	DMR_329	chr4	185940549	185941625	1076	*	2.1485	19.3365	127070	50978	50986	9	9	0	0	0.00112768	0.152	CRC
330	DMR_330	chr12	15374175	15374609	434	*	2.41092	19.2874	37686	15923	15930	8	9	0	0	0.00112768	0.152	CRC
331	DMR_331	chr5	101632050	101632559	509	*	2.14291	19.2862	131581	52536	52544	9	9	0	0	0.00112768	0.152	CRC
332	DMR_332	chr5	2754753	2756320	1567	*	1.75322	19.2854	128265	51136	51146	11	11	0	0	0.00112768	0.152	CRC
333	DMR_333	chr8	121137288	121138317	1029	*	2.40653	19.2523	162671	69716	69723	8	8	0	0	0.00115023	0.152	CRC
334	DMR_334	chr8	65291287	65292498	1211	*	1.47386	19.1602	160746	68849	68861	13	13	0	0	0.00119534	0.156	CRC
335	DMR_335	chr11	111410935	111411381	446	*	2.12679	19.1411	34111	14539	14547	9	9	0	0	0.00119534	0.156	CRC
336	DMR_336	chr2	88751621	88752619	998	*	2.12591	19.1332	94281	37851	37859	9	9	0	0	0.00119534	0.156	CRC
337	DMR_337	chr18	31020418	31021065	647	*	2.38757	19.1006	79252	31431	31438	8	8	0	0	0.00119534	0.156	CRC
338	DMR_338	chr20	25062754	25063052	298	*	2.38677	19.0942	103419	40870	40877	8	8	0	0	0.00119534	0.156	CRC
339	DMR_339	chr4	141347993	141349096	1103	*	1.27198	19.0797	125647	50282	50296	15	15	0	0	0.00119534	0.156	CRC
340	DMR_340	chr4	168155124	168156080	956	*	2.11722	19.055	126451	50683	50691	9	9	0	0	0.00119534	0.156	CRC
341	DMR_341	chr11	112831728	112832547	819	*	1.58782	19.0539	34215	14644	14655	12	14	0	0	0.00119534	0.156	CRC
342	DMR_342	chr7	15725196	15726821	1625	*	1.36005	19.0407	148750	64191	64204	14	14	0	0	0.00119534	0.156	CRC
343	DMR_343	chr18	43912991	43913755	764	*	2.37913	19.0331	79461	31588	31595	8	8	0	0	0.00119534	0.156	CRC
344	DMR_344	chr3	126113640	126114064	424	*	2.1121	19.0089	116534	46670	46678	9	9	0	0	0.00119534	0.156	CRC
345	DMR_345	chr8	140716495	140717689	1194	*	1.46168	19.0018	163465	69893	69905	13	13	0	0	0.00119534	0.156	CRC
346	DMR_346	chr15	61521439	61522112	673	*	2.10914	18.9823	57228	23861	23869	9	9	0	0	0.00119534	0.156	CRC
347	DMR_347	chr17	6679254	6679597	343	*	1.72389	18.9628	69814	27297	27307	11	11	0	0	0.00121789	0.16	CRC
348	DMR_348	chr19	58038573	58039253	680	*	2.36941	18.9553	88741	35611	35618	8	8	0	0	0.00121789	0.16	CRC
349	DMR_349	chr19	57702660	57703301	641	*	1.89544	18.9544	88692	35514	35523	10	16	0	0	0.00121789	0.16	CRC
350	DMR_350	chr18	49866065	49866548	483	*	1.7224	18.9463	79690	31663	31673	11	15	0	0	0.00121789	0.16	CRC
351	DMR_351	chr11	30607888	30608198	310	*	2.1014	18.9126	28757	11755	11763	9	9	0	0	0.00124044	0.164	CRC
352	DMR_352	chr6	125283726	125284659	933	*	1.71882	18.9071	143678	62843	62853	11	11	0	0	0.00124044	0.164	CRC
353	DMR_353	chr11	101454626	101454996	370	*	2.35921	18.8737	33764	14259	14266	8	9	0	0	0.00124044	0.164	CRC
354	DMR_354	chr5	82767280	82767968	688	*	2.35883	18.8706	131073	52338	52345	8	8	0	0	0.00124044	0.164	CRC
355	DMR_355	chr2	45028604	45030384	1780	*	1.57082	18.8498	92014	36802	36813	12	12	0	0	0.00124044	0.164	CRC
356	DMR_356	chr1	10732063	10733030	967	*	1.87768	18.7768	2714	460	469	10	10	0	0	0.00124044	0.164	CRC
357	DMR_357	chr8	6691691	6693540	1849	*	1.33352	18.6693	157791	67905	67918	14	14	0	0	0.00124044	0.164	CRC
358	DMR_358	chr5	38556796	38557634	838	*	2.33182	18.6546	129429	51497	51504	8	8	0	0	0.00124044	0.164	CRC
359	DMR_359	chr1	224803763	224804396	633	*	2.07061	18.6355	15609	6083	6091	9	9	0	0	0.00124044	0.164	CRC
360	DMR_360	chr3	44626029	44626697	668	*	1.86154	18.6154	112784	44866	44875	10	10	0	0	0.001263	0.164	CRC
361	DMR_361	chr19	3785573	3786643	1070	*	2.65879	18.6115	82005	32200	32206	7	9	0	0	0.001263	0.164	CRC
362	DMR_362	chr7	54609587	54610320	733	*	1.68942	18.5837	150943	65322	65332	11	11	0	0	0.001263	0.164	CRC
363	DMR_363	chr3	142681704	142682682	978	*	2.65191	18.5634	117623	47198	47204	7	10	0	0	0.001263	0.164	CRC
364	DMR_364	chr1	208084030	208084640	610	*	2.31827	18.5462	14710	5750	5757	8	9	0	0	0.001263	0.164	CRC
365	DMR_365	chr2	145277596	145278113	517	*	1.85191	18.5191	96774	38554	38563	10	10	0	0	0.0013081	0.168	CRC
366	DMR_366	chr1	215256254	215256978	724	*	2.31068	18.4855	15183	5925	5932	8	8	0	0	0.0013081	0.168	CRC
367	DMR_367	chr1	229569608	229570288	680	*	1.53904	18.4685	16144	6251	6262	12	12	0	0	0.0013081	0.168	CRC
368	DMR_368	chr1	158150581	158151363	782	*	2.30789	18.4631	11816	4632	4639	8	8	0	0	0.0013081	0.168	CRC
369	DMR_369	chr6	33048254	33048558	304	*	1.84622	18.4622	139745	59872	59881	10	12	0	0	0.0013081	0.168	CRC
370	DMR_370	chr2	162283434	162284206	772	*	2.30564	18.4452	97379	38787	38794	8	8	0	0	0.0013081	0.168	CRC
371	DMR_371	chr2	201450323	201451026	703	*	1.41692	18.42	98940	39511	39523	13	14	0	0	0.0013081	0.168	CRC
372	DMR_372	chr4	175750109	175750802	693	*	1.67194	18.3913	126679	50830	50840	11	11	0	0	0.0013081	0.168	CRC
373	DMR_373	chr6	30227729	30228254	525	*	1.83869	18.3869	138925	56396	56405	10	11	0	0	0.0013081	0.168	CRC
374	DMR_374	chr2	20865651	20866500	849	*	1.52909	18.349	90548	36098	36109	12	12	0	0	0.0013081	0.168	CRC
375	DMR_375	chr3	26663551	26664741	1190	*	1.40546	18.2709	111904	44476	44488	13	13	0	0	0.00133066	0.168	CRC
376	DMR_376	chr14	70345898	70346477	579	*	1.82694	18.2694	51769	22074	22083	10	10	0	0	0.00133066	0.168	CRC
377	DMR_377	chr20	25129126	25129562	436	*	1.8204	18.204	103427	40878	40887	10	10	0	0	0.00133066	0.168	CRC
378	DMR_378	chr12	106978920	106979874	954	*	2.02141	18.1927	41976	18197	18205	9	9	0	0	0.00133066	0.168	CRC
379	DMR_379	chr7	133811808	133812369	561	*	2.26467	18.1174	154599	67150	67157	8	8	0	0	0.00133066	0.168	CRC
380	DMR_380	chr11	111383083	111384124	1041	*	2.26318	18.1054	34107	14530	14537	8	10	0	0	0.00133066	0.168	CRC
381	DMR_381	chr7	151106990	151107924	934	*	2.26181	18.0945	155821	67653	67660	8	8	0	0	0.00133066	0.168	CRC
382	DMR_382	chr12	103889042	103890083	1041	*	1.50617	18.074	41785	18122	18133	12	13	0	0	0.00133066	0.168	CRC
383	DMR_383	chr1	177139876	177140680	804	*	2.25917	18.0734	12944	5120	5127	8	9	0	0	0.00133066	0.168	CRC
384	DMR_384	chr11	31827084	31828040	956	*	2.00778	18.07	28795	11791	11799	9	9	0	0	0.00133066	0.168	CRC
385	DMR_385	chr20	21378045	21378560	515	*	1.80535	18.0535	103244	40795	40804	10	10	0	0	0.00133066	0.168	CRC
386	DMR_386	chr4	156680007	156681047	1040	*	2.25209	18.0167	126230	50560	50567	8	8	0	0	0.00133066	0.168	CRC
387	DMR_387	chr10	102890974	102891568	594	*	2.25204	18.0164	23009	8931	8938	8	8	0	0	0.00133066	0.168	CRC
388	DMR_388	chr19	37959744	37960107	363	*	2.25199	18.0159	85650	34021	34028	8	8	0	0	0.00133066	0.168	CRC
389	DMR_389	chr6	100050480	100051841	1361	*	1.4986	17.9832	142737	62355	62366	12	12	0	0	0.00133066	0.168	CRC
390	DMR_390	chr11	131780094	131780357	263	*	2.24741	17.9793	36020	15317	15324	8	14	0	0	0.00133066	0.168	CRC
391	DMR_391	chr1	32930168	32931323	1155	*	1.49797	17.9756	5484	1472	1483	12	12	0	0	0.00133066	0.168	CRC
392	DMR_392	chr19	18901364	18902221	857	*	1.63342	17.9676	84664	33506	33516	11	11	0	0	0.00133066	0.168	CRC
393	DMR_393	chr7	30951064	30951801	737	*	1.38209	17.9672	149706	64904	64916	13	14	0	0	0.00133066	0.168	CRC
394	DMR_394	chr1	99729757	99729807	50	*	2.98745	17.9247	9299	3273	3278	6	8	0	0	0.00133066	0.168	CRC
395	DMR_395	chr5	59188920	59189934	1014	*	1.4932	17.9184	130080	51864	51875	12	12	0	0	0.00133066	0.168	CRC
396	DMR_396	chr6	29594830	29595661	831	*	1.27939	17.9115	138730	55764	55777	14	14	0	0	0.00133066	0.168	CRC
397	DMR_397	chr4	44450870	44451077	207	*	2.23857	17.9086	122977	49010	49017	8	8	0	0	0.00135321	0.172	CRC
398	DMR_398	chr11	124735089	124735554	465	*	1.98882	17.8994	35372	15094	15102	9	9	0	0	0.00135321	0.172	CRC
399	DMR_399	chr19	38747079	38747378	299	*	1.98211	17.839	85706	34076	34084	9	9	0	0	0.00146598	0.184	CRC
400	DMR_400	chr10	124894943	124896232	1289	*	1.37116	17.825	24463	9725	9737	13	13	0	0	0.00146598	0.184	CRC
401	DMR_401	chr21	34398085	34398532	447	*	1.97874	17.8087	106300	42478	42486	9	9	0	0	0.00146598	0.184	CRC
402	DMR_402	chr6	100911240	100912168	928	*	1.61743	17.7917	142796	62395	62405	11	11	0	0	0.00146598	0.184	CRC
403	DMR_403	chr1	70033219	70034139	920	*	1.9751	17.7759	8361	2648	2656	9	9	0	0	0.00148853	0.184	CRC
404	DMR_404	chr20	982623	983354	731	*	1.96601	17.6941	102475	40359	40367	9	9	0	0	0.00151109	0.188	CRC
405	DMR_405	chr14	42074503	42075975	1472	*	1.7671	17.671	50427	21424	21433	10	10	0	0	0.00151109	0.188	CRC
406	DMR_406	chr8	9762716	9764073	1357	*	1.60089	17.6098	157914	67928	67938	11	11	0	0	0.00153364	0.188	CRC
407	DMR_407	chr4	174451141	174451468	327	*	1.76041	17.6041	126647	50775	50784	10	10	0	0	0.00153364	0.188	CRC
408	DMR_408	chr8	53852030	53852661	631	*	2.19935	17.5948	160297	68705	68712	8	8	0	0	0.00153364	0.188	CRC
409	DMR_409	chr11	15136059	15136688	629	*	1.95409	17.5868	28125	11389	11397	9	9	0	0	0.00153364	0.188	CRC
410	DMR_410	chr19	37095466	37096588	1122	*	1.75765	17.5765	85605	33950	33959	10	11	0	0	0.00153364	0.188	CRC
411	DMR_411	chr3	238048	238618	570	*	2.19451	17.5561	110672	43998	44005	8	8	0	0	0.00153364	0.188	CRC
412	DMR_412	chr19	45737483	45738115	632	*	1.95036	17.5533	86659	34690	34698	9	11	0	0	0.00153364	0.188	CRC
413	DMR_413	chr7	128828120	128829365	1245	*	1.75131	17.5131	154261	66962	66971	10	12	0	0	0.00157875	0.192	CRC
414	DMR_414	chr1	101004472	101005509	1037	*	2.18903	17.5123	9351	3331	3338	8	8	0	0	0.00157875	0.192	CRC
415	DMR_415	chr7	116962950	116964012	1062	*	1.94313	17.4881	153758	66777	66785	9	9	0	0	0.00162385	0.2	CRC
416	DMR_416	chr2	210636350	210637094	744	*	1.93945	17.4551	99446	39723	39731	9	9	0	0	0.00164641	0.204	CRC
417	DMR_417	chr10	64133674	64134403	729	*	1.58186	17.4005	20513	7774	7784	11	12	0	0	0.00166896	0.204	CRC
418	DMR_418	chr10	128993810	128994702	892	*	1.92695	17.3426	24852	9824	9832	9	9	0	0	0.00175917	0.208	CRC
419	DMR_419	chr8	11057947	11059303	1356	*	1.23416	17.2782	158059	67976	67989	14	14	0	0	0.00180428	0.208	CRC
420	DMR_420	chr11	2162211	2162616	405	*	1.14885	17.2328	26880	10451	10465	15	23	0	0	0.00182683	0.208	CRC
421	DMR_421	chr5	54518136	54519686	1550	*	1.56582	17.224	129869	51766	51776	11	11	0	0	0.00182683	0.208	CRC
422	DMR_422	chr10	31609882	31610093	211	*	2.15251	17.2201	19352	7372	7379	8	8	0	0	0.00182683	0.208	CRC
423	DMR_423	chr12	22094009	22095111	1102	*	1.72114	17.2114	37868	16028	16037	10	13	0	0	0.00182683	0.208	CRC
424	DMR_424	chr2	63285097	63286049	952	*	1.91231	17.2108	92881	37100	37108	9	9	0	0	0.00182683	0.208	CRC
425	DMR_425	chr19	15342548	15343395	847	*	1.55957	17.1553	83993	33208	33218	11	11	0	0	0.00182683	0.208	CRC
426	DMR_426	chr10	128076910	128077376	466	*	1.70868	17.0868	24794	9806	9815	10	10	0	0	0.00189449	0.22	CRC
427	DMR_427	chr16	31227884	31228444	560	*	2.4366	17.0562	64259	25819	25825	7	9	0	0	0.00189449	0.22	CRC
428	DMR_428	chr16	1030383	1030619	236	*	2.12934	17.0347	61123	25005	25012	8	9	0	0	0.00191705	0.22	CRC
429	DMR_429	chr10	25465171	25465503	332	*	2.124	16.992	19052	7254	7261	8	8	0	0	0.0019396	0.224	CRC
430	DMR_430	chr14	38068340	38069206	866	*	1.69562	16.9562	50358	21387	21396	10	10	0	0	0.00196216	0.228	CRC
431	DMR_431	chr4	145566200	145567731	1531	*	1.69133	16.9133	125764	50380	50389	10	10	0	0	0.00196216	0.228	CRC
432	DMR_432	chr8	75896645	75897297	652	*	2.11405	16.9124	161166	69069	69076	8	8	0	0	0.00196216	0.228	CRC
433	DMR_433	chr13	112760644	112761844	1200	*	1.68297	16.8297	48630	20695	20704	10	10	0	0	0.00196216	0.228	CRC
434	DMR_434	chr16	55689865	55690564	699	*	2.10032	16.8025	64989	26007	26014	8	8	0	0	0.00198471	0.228	CRC
435	DMR_435	chr7	23749533	23749977	444	*	-1.68009	16.8009	149117	64380	64389	10	13	0	0	0.00198471	0.228	CRC
436	DMR_436	chr2	200333729	200335101	1372	*	1.52598	16.7858	98858	39487	39497	11	11	0	0	0.00198471	0.228	CRC
437	DMR_437	chr10	119301464	119302318	854	*	1.52529	16.7782	24073	9537	9547	11	12	0	0	0.00198471	0.228	CRC
438	DMR_438	chr11	20184128	20185382	1254	*	1.67573	16.7573	28497	11579	11588	10	10	0	0	0.00198471	0.228	CRC
439	DMR_439	chr5	63461216	63462187	971	*	1.52023	16.7226	130199	51951	51961	11	11	0	0	0.00198471	0.228	CRC
440	DMR_440	chr1	942161	942696	535	*	-1.85204	16.6683	89	9	17	9	9	0	0	0.00202982	0.236	CRC
441	DMR_441	chr1	202679089	202679993	904	*	2.08239	16.6591	14025	5536	5543	8	8	0	0	0.00202982	0.236	CRC
442	DMR_442	chr10	26504950	26505503	553	*	2.08177	16.6542	19071	7262	7269	8	8	0	0	0.00202982	0.236	CRC
443	DMR_443	chr2	27530455	27531535	1080	*	1.27901	16.6271	91069	36289	36301	13	13	0	0	0.00202982	0.236	CRC
444	DMR_444	chr1	53527412	53528224	812	*	2.07148	16.5718	7376	2372	2379	8	8	0	0	0.00205237	0.24	CRC
445	DMR_445	chr11	32449163	32450692	1529	*	1.506	16.566	28853	11821	11831	11	11	0	0	0.00205237	0.24	CRC
446	DMR_446	chr3	13590221	13591084	863	*	1.65468	16.5468	111385	44310	44319	10	10	0	0	0.00207492	0.24	CRC
447	DMR_447	chr4	10458531	10459228	697	*	1.65204	16.5204	121968	48646	48655	10	12	0	0	0.00207492	0.24	CRC
448	DMR_448	chr20	24451428	24452131	703	*	2.06437	16.515	103387	40862	40869	8	8	0	0	0.00207492	0.24	CRC
449	DMR_449	chr7	127670570	127671195	625	*	2.06024	16.4819	154082	66885	66892	8	8	0	0	0.00209748	0.24	CRC
450	DMR_450	chr12	81471311	81472177	866	*	1.26537	16.4498	41091	17765	17777	13	13	0	0	0.00212003	0.24	CRC
451	DMR_451	chr14	24779793	24780926	1133	*	1.25563	16.3231	49938	21187	21199	13	13	0	0	0.00214258	0.24	CRC
452	DMR_452	chr19	52873019	52873624	605	*	2.03625	16.29	88020	35239	35246	8	8	0	0	0.00214258	0.24	CRC
453	DMR_453	chr13	79177195	79177925	730	*	1.47907	16.2697	47294	20305	20315	11	11	0	0	0.00216514	0.244	CRC
454	DMR_454	chr11	94502349	94502879	530	*	2.02954	16.2363	33585	14199	14206	8	8	0	0	0.00218769	0.248	CRC
455	DMR_455	chr13	53422381	53423262	881	*	1.47302	16.2032	46883	20107	20117	11	11	0	0	0.00218769	0.248	CRC
456	DMR_456	chr2	69240042	69240453	411	*	1.79942	16.1948	93249	37217	37225	9	9	0	0	0.00218769	0.248	CRC
457	DMR_457	chr20	37352612	37353158	546	*	1.79883	16.1895	104119	41401	41409	9	9	0	0	0.00218769	0.248	CRC
458	DMR_458	chr4	5709858	5710411	553	*	1.79726	16.1754	121397	48593	48601	9	9	0	0	0.00218769	0.248	CRC
459	DMR_459	chr4	46994748	46996057	1309	*	1.46982	16.168	122994	49028	49038	11	11	0	0	0.00218769	0.248	CRC
460	DMR_460	chr1	154474108	154475269	1161	*	1.61634	16.1634	11189	4338	4347	10	10	0	0	0.00218769	0.248	CRC
461	DMR_461	chr2	228029433	228029790	357	*	2.30863	16.1604	100491	40065	40071	7	8	0	0	0.00218769	0.248	CRC
462	DMR_462	chr3	186080015	186080359	344	*	2.01045	16.0836	119342	47978	47985	8	8	0	0	0.00218769	0.248	CRC
463	DMR_463	chr16	86546374	86547544	1170	*	1.46208	16.0829	67440	26757	26767	11	11	0	0	0.00218769	0.248	CRC
464	DMR_464	chr11	69634296	69634648	352	*	1.78623	16.0761	32186	13558	13566	9	9	0	0	0.00218769	0.248	CRC
465	DMR_465	chr13	100641243	100642106	863	*	1.78486	16.0637	47863	20472	20480	9	9	0	0	0.00218769	0.248	CRC
466	DMR_466	chr5	137610127	137610645	518	*	1.78443	16.0599	133056	53288	53296	9	10	0	0	0.00218769	0.248	CRC
467	DMR_467	chr17	46799640	46800028	388	*	1.99584	15.9667	74087	29512	29519	8	8	0	0	0.00221024	0.248	CRC
468	DMR_468	chr17	5402883	5403907	1024	*	1.77335	15.9601	69730	27231	27239	9	9	0	0	0.00221024	0.248	CRC
469	DMR_469	chr21	34442160	34442674	514	*	1.99188	15.935	106314	42487	42494	8	8	0	0	0.0022328	0.248	CRC
470	DMR_470	chr12	41086680	41087584	904	*	1.7664	15.8976	38403	16215	16223	9	9	0	0	0.0022328	0.248	CRC
471	DMR_471	chr8	27449498	27450279	781	*	-1.98333	15.8667	159098	68330	68337	8	8	0	0	0.0022779	0.248	CRC
472	DMR_472	chr20	61339804	61340542	738	*	1.97667	15.8134	105438	42215	42222	8	10	0	0	0.00234556	0.248	CRC
473	DMR_473	chr1	91172288	91173232	944	*	1.97113	15.769	8955	2943	2950	8	8	0	0	0.00234556	0.248	CRC
474	DMR_474	chr11	121986736	121987203	467	*	-1.97027	15.7622	35113	15025	15032	8	8	0	0	0.00234556	0.248	CRC
475	DMR_475	chr8	11561283	11561724	441	*	1.7506	15.7554	158129	68012	68020	9	9	0	0	0.00234556	0.248	CRC
476	DMR_476	chr13	107354273	107354993	720	*	-1.74975	15.7478	48095	20562	20570	9	9	0	0	0.00234556	0.248	CRC
477	DMR_477	chr20	21494547	21494977	430	*	1.74958	15.7463	103255	40805	40813	9	9	0	0	0.00234556	0.248	CRC
478	DMR_478	chr5	128300696	128301488	792	*	1.56043	15.6043	132434	52917	52926	10	10	0	0	0.00245833	0.256	CRC
479	DMR_479	chr2	207307490	207308375	885	*	1.94728	15.5782	99291	39633	39640	8	8	0	0	0.00248089	0.256	CRC
480	DMR_480	chr3	49756301	49757476	1175	*	1.55678	15.5678	113409	45391	45400	10	10	0	0	0.00248089	0.256	CRC
481	DMR_481	chr6	137816475	137817846	1371	*	1.55413	15.5413	144275	63114	63123	10	10	0	0	0.00252599	0.26	CRC
482	DMR_482	chr13	27335082	27335360	278	*	1.93143	15.4514	45457	19395	19402	8	9	0	0	0.00254855	0.26	CRC
483	DMR_483	chr8	41166530	41167278	748	*	1.929	15.432	159808	68589	68596	8	8	0	0	0.00254855	0.26	CRC
484	DMR_484	chr8	65492528	65492936	408	*	1.92759	15.4207	160754	68880	68887	8	8	0	0	0.00254855	0.26	CRC
485	DMR_485	chr2	176980837	176982342	1505	*	1.54156	15.4156	98116	39019	39028	10	10	0	0	0.00254855	0.26	CRC
486	DMR_486	chr3	85007732	85008156	424	*	1.92285	15.3828	115160	45984	45991	8	8	0	0	0.00254855	0.26	CRC
487	DMR_487	chr15	35046610	35047411	801	*	1.53808	15.3808	55651	23109	23118	10	10	0	0	0.00254855	0.26	CRC
488	DMR_488	chr5	158527458	158527982	524	*	1.9182	15.3456	134653	54044	54051	8	8	0	0	0.00254855	0.26	CRC
489	DMR_489	chr13	100623942	100624293	351	*	1.91745	15.3396	47841	20464	20471	8	8	0	0	0.00254855	0.26	CRC
490	DMR_490	chr19	40005602	40005836	234	*	1.70242	15.3218	85922	34233	34241	9	9	0	0	0.00254855	0.26	CRC
491	DMR_491	chr20	62795341	62796178	837	*	-1.52545	15.2545	105979	42373	42382	10	11	0	0	0.00254855	0.26	CRC
492	DMR_492	chr3	136537607	136538801	1194	*	1.17194	15.2352	117277	46979	46991	13	16	0	0	0.00254855	0.26	CRC
493	DMR_493	chr3	12837899	12838266	367	*	2.17566	15.2296	111275	44272	44278	7	8	0	0	0.00254855	0.26	CRC
494	DMR_494	chr5	140856971	140858107	1136	*	1.51964	15.1964	133593	53626	53635	10	10	0	0	0.0025711	0.264	CRC
495	DMR_495	chr1	150254280	150255241	961	*	1.51882	15.1882	10618	4050	4059	10	10	0	0	0.0025711	0.264	CRC
496	DMR_496	chr1	205424972	205425637	665	*	1.8976	15.1808	14437	5647	5654	8	11	0	0	0.00259365	0.264	CRC
497	DMR_497	chr19	46974567	46975138	571	*	2.16767	15.1737	86901	34810	34816	7	8	0	0	0.00259365	0.264	CRC
498	DMR_498	chr4	41882564	41883172	608	*	1.6846	15.1614	122911	48974	48982	9	9	0	0	0.00259365	0.264	CRC
499	DMR_499	chr16	4588414	4588952	538	*	1.5157	15.157	62471	25260	25269	10	11	0	0	0.00259365	0.264	CRC
500	DMR_500	chr8	17270604	17271535	931	*	1.51298	15.1298	158312	68079	68088	10	12	0	0	0.00261621	0.264	CRC
501	DMR_501	chr17	35293719	35294740	1021	*	1.68023	15.122	72206	28521	28529	9	11	0	0	0.00261621	0.264	CRC
502	DMR_502	chr19	58095011	58095659	648	*	1.6797	15.1173	88752	35632	35640	9	9	0	0	0.00261621	0.264	CRC
503	DMR_503	chr13	25745768	25746297	529	*	1.88577	15.0862	45368	19355	19362	8	12	0	0	0.00263876	0.268	CRC
504	DMR_504	chr19	57988860	57989282	422	*	1.67247	15.0522	88731	35594	35602	9	9	0	0	0.00263876	0.268	CRC
505	DMR_505	chr6	55443757	55444335	578	*	1.87893	15.0315	141760	61709	61716	8	8	0	0	0.00266131	0.268	CRC
506	DMR_506	chr13	27131484	27131780	296	*	1.87892	15.0313	45437	19387	19394	8	8	0	0	0.00266131	0.268	CRC
507	DMR_507	chr4	1202509	1203104	595	*	1.15449	15.0084	120518	48392	48404	13	13	0	0	0.00268387	0.268	CRC
508	DMR_508	chr8	30890108	30891112	1004	*	1.15302	14.9893	159371	68440	68452	13	25	0	0	0.00270642	0.268	CRC
509	DMR_509	chr1	58715499	58716377	878	*	1.49849	14.9849	7797	2473	2482	10	11	0	0	0.00270642	0.268	CRC
510	DMR_510	chr20	24449668	24449916	248	*	2.1397	14.9779	103383	40855	40861	7	8	0	0	0.00270642	0.268	CRC
511	DMR_511	chr7	43151828	43152542	714	*	1.86971	14.9577	150316	65101	65108	8	8	0	0	0.00275153	0.268	CRC
512	DMR_512	chr4	175138488	175139755	1267	*	1.65469	14.8922	126665	50793	50801	9	10	0	0	0.00279664	0.268	CRC
513	DMR_513	chr2	207139066	207139471	405	*	1.6541	14.8869	99284	39624	39632	9	9	0	0	0.00281919	0.268	CRC
514	DMR_514	chr7	90225761	90226609	848	*	1.85556	14.8445	152127	65792	65799	8	8	0	0	0.0028643	0.268	CRC
515	DMR_515	chr17	72352828	72353536	708	*	2.11938	14.8357	75954	30253	30259	7	8	0	0	0.0028643	0.268	CRC
516	DMR_516	chr19	20149831	20150505	674	*	1.8542	14.8336	84872	33625	33632	8	8	0	0	0.0028643	0.268	CRC
517	DMR_517	chr11	20617937	20618399	462	*	1.85345	14.8276	28516	11608	11615	8	8	0	0	0.0028643	0.268	CRC
518	DMR_518	chr8	49647579	49648363	784	*	1.48076	14.8076	160171	68670	68679	10	10	0	0	0.00288685	0.272	CRC
519	DMR_519	chr3	42947263	42948169	906	*	1.84723	14.7778	112669	44802	44809	8	8	0	0	0.0029094	0.272	CRC
520	DMR_520	chr16	67977865	67978450	585	*	1.84566	14.7652	65808	26376	26383	8	8	0	0	0.0029094	0.272	CRC
521	DMR_521	chr11	63828228	63828762	534	*	2.45798	14.7479	30798	12758	12763	6	11	0	0	0.00293196	0.276	CRC
522	DMR_522	chr6	28367279	28367898	619	*	1.63515	14.7164	138534	55225	55233	9	9	0	0	0.00293196	0.276	CRC
523	DMR_523	chr2	99553055	99553830	775	*	2.10088	14.7062	94662	38063	38069	7	10	0	0	0.00293196	0.276	CRC
524	DMR_524	chr17	45810379	45810865	486	*	1.63256	14.693	73848	29343	29351	9	9	0	0	0.00297706	0.28	CRC
525	DMR_525	chr4	66535145	66535655	510	*	1.8329	14.6632	123468	49198	49205	8	8	0	0	0.00297706	0.28	CRC
526	DMR_526	chr7	44364925	44365627	702	*	1.62909	14.6618	150459	65168	65176	9	9	0	0	0.00297706	0.28	CRC
527	DMR_527	chr1	220101698	220102307	609	*	1.46565	14.6565	15335	5952	5961	10	12	0	0	0.00297706	0.28	CRC
528	DMR_528	chr17	6734991	6735539	548	*	1.83178	14.6542	69818	27308	27315	8	8	0	0	0.00299962	0.284	CRC
529	DMR_529	chr15	83952345	83953068	723	*	1.82749	14.6199	59278	24573	24580	8	8	0	0	0.00304472	0.284	CRC
530	DMR_530	chr11	61595485	61596405	920	*	1.61968	14.5771	30445	12503	12511	9	11	0	0	0.00306728	0.284	CRC
531	DMR_531	chr11	31839314	31839947	633	*	1.6152	14.5368	28812	11812	11820	9	9	0	0	0.00308983	0.284	CRC
532	DMR_532	chr6	34433701	34434325	624	*	1.60548	14.4493	140083	61030	61038	9	9	0	0	0.00313494	0.288	CRC
533	DMR_533	chr6	99291343	99292347	1004	*	1.80594	14.4475	142695	62313	62320	8	8	0	0	0.00313494	0.288	CRC
534	DMR_534	chr13	96743492	96744161	669	*	2.05178	14.3624	47569	20413	20419	7	8	0	0	0.00313494	0.288	CRC
535	DMR_535	chr3	179754239	179754761	522	*	1.59089	14.3181	118897	47719	47727	9	9	0	0	0.0032026	0.292	CRC
536	DMR_536	chr5	1875548	1876397	849	*	1.77817	14.2253	128119	51112	51119	8	8	0	0	0.00329281	0.3	CRC
537	DMR_537	chr3	62359773	62360893	1120	*	1.77567	14.2053	114427	45877	45884	8	8	0	0	0.00333792	0.3	CRC
538	DMR_538	chr11	69468789	69469626	837	*	-1.5757	14.1813	32152	13521	13529	9	11	0	0	0.00338303	0.3	CRC
539	DMR_539	chr8	67940692	67941077	385	*	1.77083	14.1666	160878	68967	68974	8	9	0	0	0.00340558	0.3	CRC
540	DMR_540	chr1	63795279	63796263	984	*	1.76994	14.1595	8021	2533	2540	8	8	0	0	0.00340558	0.3	CRC
541	DMR_541	chr12	132312205	132312875	670	*	1.76918	14.1535	44409	19085	19092	8	8	0	0	0.00340558	0.3	CRC
542	DMR_542	chr6	10886967	10887672	705	*	1.56601	14.0941	137299	54768	54776	9	9	0	0	0.00345069	0.3	CRC
543	DMR_543	chr15	83348985	83349864	879	*	2.0047	14.0329	59230	24517	24523	7	8	0	0	0.00347324	0.304	CRC
544	DMR_544	chr12	64784070	64784686	616	*	1.55678	14.0111	40478	17515	17523	9	9	0	0	0.00349579	0.304	CRC
545	DMR_545	chr6	28641751	28642394	643	*	1.749	13.992	138581	55367	55374	8	8	0	0	0.00351835	0.304	CRC
546	DMR_546	chr6	24910562	24911615	1053	*	1.55362	13.9825	138085	55007	55015	9	9	0	0	0.00351835	0.304	CRC
547	DMR_547	chr1	91869782	91870450	668	*	1.74278	13.9423	8996	3009	3016	8	8	0	0	0.00351835	0.304	CRC
548	DMR_548	chr4	140201065	140201652	587	*	1.54834	13.9351	125533	50250	50258	9	10	0	0	0.00351835	0.304	CRC
549	DMR_549	chr20	9494997	9495596	599	*	1.74176	13.9341	102968	40573	40580	8	8	0	0	0.00351835	0.304	CRC
550	DMR_550	chr20	3387877	3388427	550	*	1.73274	13.8619	102729	40460	40467	8	8	0	0	0.00358601	0.312	CRC
551	DMR_551	chr19	58111094	58111769	675	*	1.73091	13.8473	88757	35641	35648	8	8	0	0	0.00358601	0.312	CRC
552	DMR_552	chr17	42733527	42733994	467	*	1.53645	13.828	73508	29234	29242	9	9	0	0	0.00363111	0.312	CRC
553	DMR_553	chr13	28366427	28366814	387	*	1.5341	13.8069	45531	19425	19433	9	9	0	0	0.00365367	0.312	CRC
554	DMR_554	chr5	76934327	76935080	753	*	1.72445	13.7956	130769	52242	52249	8	8	0	0	0.00365367	0.312	CRC
555	DMR_555	chr12	89744471	89744877	406	*	-1.719	13.752	41193	17865	17872	8	8	0	0	0.00367622	0.312	CRC
556	DMR_556	chr12	111284585	111284979	394	*	1.71885	13.7508	42373	18418	18425	8	10	0	0	0.00367622	0.312	CRC
557	DMR_557	chr19	44324747	44325008	261	*	1.52538	13.7284	86479	34565	34573	9	10	0	0	0.00372133	0.316	CRC
558	DMR_558	chr12	114845868	114846503	635	*	1.52223	13.7001	42704	18594	18602	9	9	0	0	0.00381154	0.316	CRC
559	DMR_559	chr3	10857688	10858003	315	*	1.51734	13.6561	111111	44214	44222	9	9	0	0	0.00381154	0.316	CRC
560	DMR_560	chr3	172165517	172166517	1000	*	1.70049	13.6039	118693	47660	47667	8	8	0	0	0.0038792	0.328	CRC
561	DMR_561	chr2	233924713	233925275	562	*	-1.50893	13.5804	100916	40182	40190	9	9	0	0	0.0038792	0.328	CRC
562	DMR_562	chr2	209271164	209272057	893	*	1.50466	13.5419	99424	39706	39714	9	9	0	0	0.00390176	0.332	CRC
563	DMR_563	chr13	100642408	100643388	980	*	1.69225	13.538	47864	20481	20488	8	8	0	0	0.00390176	0.332	CRC
564	DMR_564	chr2	119605807	119606746	939	*	1.49899	13.491	95660	38332	38340	9	9	0	0	0.00394686	0.336	CRC
565	DMR_565	chr15	81426347	81426820	473	*	1.68091	13.4472	59150	24498	24505	8	8	0	0	0.00394686	0.336	CRC
566	DMR_566	chr13	100643858	100644657	799	*	1.67925	13.434	47865	20489	20496	8	8	0	0	0.00396942	0.336	CRC
567	DMR_567	chr18	42530692	42531132	440	*	-1.67823	13.4258	79417	31533	31540	8	8	0	0	0.00399197	0.34	CRC
568	DMR_568	chr3	42814705	42814948	243	*	1.67601	13.4081	112652	44786	44793	8	8	0	0	0.00399197	0.34	CRC
569	DMR_569	chr5	172661803	172662463	660	*	1.6742	13.3936	135319	54255	54262	8	9	0	0	0.00401452	0.34	CRC
570	DMR_570	chr14	103989208	103989789	581	*	1.48249	13.3424	54249	22874	22882	9	9	0	0	0.00410474	0.344	CRC
571	DMR_571	chr1	75138964	75139746	782	*	1.66096	13.2876	8430	2713	2720	8	11	0	0	0.00414985	0.344	CRC
572	DMR_572	chr4	185942086	185942800	714	*	1.65337	13.227	127071	50987	50994	8	8	0	0	0.00421751	0.348	CRC
573	DMR_573	chr17	21280288	21281507	1219	*	1.46943	13.2249	71286	28043	28051	9	9	0	0	0.00421751	0.348	CRC
574	DMR_574	chr4	73433671	73434856	1185	*	1.65286	13.2229	123612	49260	49267	8	8	0	0	0.00421751	0.348	CRC
575	DMR_575	chr4	13546111	13546673	562	*	1.46217	13.1595	122051	48676	48684	9	9	0	0	0.00428517	0.352	CRC
576	DMR_576	chr15	73661340	73662002	662	*	1.64148	13.1318	58347	24184	24191	8	9	0	0	0.00433027	0.356	CRC
577	DMR_577	chr14	60975811	60976285	474	*	1.63177	13.0541	51179	21790	21797	8	8	0	0	0.00446559	0.36	CRC
578	DMR_578	chr5	169930841	169931363	522	*	1.6309	13.0472	135058	54160	54167	8	8	0	0	0.00446559	0.36	CRC
579	DMR_579	chr15	39871808	39872186	378	*	-2.16944	13.0166	55864	23148	23153	6	9	0	0	0.00448815	0.36	CRC
580	DMR_580	chr2	187713902	187714168	266	*	1.85798	13.0058	98488	39261	39267	7	9	0	0	0.00448815	0.36	CRC
581	DMR_581	chr11	35441012	35441900	888	*	1.6253	13.0024	29077	11995	12002	8	8	0	0	0.00448815	0.36	CRC
582	DMR_582	chr12	58026010	58026705	695	*	1.61724	12.9379	40248	17359	17366	8	8	0	0	0.0045107	0.36	CRC
583	DMR_583	chr6	30227104	30227373	269	*	1.60628	12.8502	138924	56388	56395	8	10	0	0	0.00460092	0.364	CRC
584	DMR_584	chr17	14206981	14207968	987	*	1.60331	12.8264	70657	27767	27774	8	8	0	0	0.00462347	0.364	CRC
585	DMR_585	chr12	130529058	130529951	893	*	-1.60212	12.817	44113	19047	19054	8	9	0	0	0.00462347	0.364	CRC
586	DMR_586	chr10	25464259	25464825	566	*	2.13123	12.7874	19051	7248	7253	6	14	0	0	0.00464602	0.364	CRC
587	DMR_587	chr20	10199210	10199536	326	*	1.5903	12.7224	102983	40590	40597	8	8	0	0	0.00475879	0.376	CRC
588	DMR_588	chr1	145473005	145473700	695	*	1.58823	12.7058	10444	3913	3920	8	8	0	0	0.00475879	0.376	CRC
589	DMR_589	chr10	94825547	94826319	772	*	1.81308	12.6916	22260	8534	8540	7	8	0	0	0.00475879	0.376	CRC
590	DMR_590	chr16	3067759	3068529	770	*	1.5841	12.6728	62091	25167	25174	8	10	0	0	0.00475879	0.376	CRC
591	DMR_591	chr7	156812806	156813602	796	*	1.58242	12.6593	156361	67788	67795	8	8	0	0	0.00478134	0.376	CRC
592	DMR_592	chr3	149374535	149375293	758	*	1.58129	12.6503	117854	47317	47324	8	8	0	0	0.00478134	0.376	CRC
593	DMR_593	chr1	164290179	164290833	654	*	1.57528	12.6022	12301	4834	4841	8	8	0	0	0.004849	0.38	CRC
594	DMR_594	chr3	138658243	138659021	778	*	1.57166	12.5733	117409	47075	47082	8	8	0	0	0.00489411	0.38	CRC
595	DMR_595	chr1	50513451	50513927	476	*	1.56708	12.5367	7202	2277	2284	8	9	0	0	0.00489411	0.38	CRC
596	DMR_596	chr6	32041031	32041689	658	*	-1.56641	12.5312	139476	58770	58777	8	8	0	0	0.00489411	0.38	CRC
597	DMR_597	chr12	52626814	52627438	624	*	1.56175	12.494	39289	16725	16732	8	8	0	0	0.00493922	0.384	CRC
598	DMR_598	chr7	28449847	28450797	950	*	1.78423	12.4896	149506	64793	64799	7	9	0	0	0.00496177	0.384	CRC
599	DMR_599	chr3	16555288	16555452	164	*	1.77933	12.4553	111652	44391	44397	7	9	0	0	0.00498433	0.384	CRC
600	DMR_600	chr5	78985425	78985588	163	*	1.53648	12.2918	130901	52287	52294	8	8	0	0	0.00527752	0.404	CRC
601	DMR_601	chr20	48099146	48099479	333	*	1.53149	12.2519	104636	41844	41851	8	8	0	0	0.00532263	0.404	CRC
602	DMR_602	chr7	50132903	50133212	309	*	-1.7484	12.2388	150784	65284	65290	7	10	0	0	0.00532263	0.404	CRC
603	DMR_603	chr6	29342253	29342815	562	*	-1.52391	12.1913	138666	55650	55657	8	8	0	0	0.00541284	0.412	CRC
604	DMR_604	chr4	37245195	37246280	1085	*	1.51979	12.1583	122600	48829	48836	8	8	0	0	0.0054805	0.416	CRC
605	DMR_605	chr2	109745210	109745841	631	*	1.50776	12.0621	95269	38218	38225	8	8	0	0	0.00563838	0.42	CRC
606	DMR_606	chr4	6695203	6695614	411	*	-1.71908	12.0336	121537	48610	48616	7	8	0	0	0.00570604	0.424	CRC
607	DMR_607	chr3	62363466	62364390	924	*	1.50383	12.0307	114432	45885	45892	8	8	0	0	0.00570604	0.424	CRC
608	DMR_608	chr12	82153008	82153464	456	*	1.50346	12.0277	41102	17778	17785	8	8	0	0	0.00575114	0.428	CRC
609	DMR_609	chr7	96651915	96652481	566	*	1.49086	11.9269	152431	66137	66144	8	8	0	0	0.00584136	0.436	CRC
610	DMR_610	chr8	15397637	15398333	696	*	1.48662	11.8929	158268	68058	68065	8	8	0	0	0.00584136	0.436	CRC
611	DMR_611	chr7	24797192	24797839	647	*	1.4751	11.8008	149154	64403	64410	8	10	0	0	0.00604434	0.456	CRC
612	DMR_612	chr10	130338781	130339363	582	*	1.46986	11.7589	24954	9843	9850	8	9	0	0	0.006112	0.456	CRC
613	DMR_613	chr12	65672174	65672888	714	*	1.66659	11.6661	40538	17536	17542	7	9	0	0	0.00626988	0.46	CRC
614	DMR_614	chr15	96959977	96960725	748	*	1.93715	11.6229	60197	24834	24839	6	8	0	0	0.00633754	0.464	CRC
615	DMR_615	chr4	57522493	57522988	495	*	1.5942	11.1594	123369	49163	49169	7	8	0	0	0.00730734	0.496	CRC
616	DMR_616	chr10	72432461	72432573	112	*	1.57834	11.0484	20889	8011	8017	7	8	0	0	0.00751032	0.508	CRC
617	DMR_617	chr3	49377702	49378032	330	*	-2.1721	10.8605	113348	45362	45366	5	9	0	0	0.00782607	0.528	CRC
618	DMR_618	chr10	44880542	44880819	277	*	1.54584	10.8209	19860	7489	7495	7	8	0	0	0.00787117	0.528	CRC
619	DMR_619	chr10	119292062	119292587	525	*	1.53729	10.761	24064	9522	9528	7	8	0	0	0.00796139	0.54	CRC
620	DMR_620	chr11	120008025	120008836	811	*	-1.49854	10.4898	34933	14982	14988	7	11	0	0	0.00866055	0.576	CRC
621	DMR_621	chr2	176956396	176957304	908	*	1.46251	10.2375	98087	39001	39007	7	8	0	0	0.00933715	0.592	CRC
622	DMR_622	chr12	71314144	71314662	518	*	1.68827	10.1296	40800	17630	17635	6	9	0	0	0.00960779	0.6	CRC
623	DMR_623	chr15	89921898	89922602	704	*	1.85306	9.26532	59612	24688	24692	5	8	0	0	0.0135096	0.716	CRC
624	DMR_624	chr17	27917879	27918580	701	*	-1.49379	8.96277	71656	28245	28250	6	8	0	0	0.0148853	0.736	CRC
625	DMR_625	chr6	108436115	108436849	734	*	1.46651	8.79908	143053	62491	62496	6	9	0	0	0.0159904	0.74	CRC
626	DMR_626	chr19	17392384	17392923	539	*	1.46077	8.76464	84267	33302	33307	6	8	0	0	0.0161934	0.748	CRC
627	DMR_627	chr1	24307153	24307535	382	*	-1.74066	8.70331	4469	877	881	5	9	0	0	0.0166896	0.752	CRC
628	DMR_628	chr8	143859143	143859410	267	*	1.67044	8.35218	164070	69940	69944	5	9	0	0	0.019396	0.792	CRC
629	DMR_629	chr10	133795796	133796348	552	*	1.99966	7.99864	25349	9938	9941	4	8	0	0	0.0224182	0.82	CRC
630	DMR_630	chr14	75078611	75079121	510	*	1.59962	7.99811	52131	22175	22179	5	9	0	0	0.0224182	0.82	CRC
631	DMR_631	chr8	145729537	145729799	262	*	1.96014	7.84056	164675	70133	70136	4	10	0	0	0.0244706	0.828	CRC
632	DMR_632	chr15	91427605	91427965	360	*	1.46414	7.32068	59829	24760	24764	5	8	0	0	0.0325222	0.896	CRC
633	DMR_633	chr14	23290798	23291485	687	*	-1.78495	7.13979	49665	20921	20924	4	10	0	0	0.0356796	0.912	CRC
634	DMR_634	chr11	6439806	6440279	473	*	1.74563	6.98251	27430	10991	10994	4	14	0	0	0.0385439	0.928	CRC
635	DMR_635	chr10	135049991	135051044	1053	*	0.993666	26.829	25944	10088	10114	27	34	2.25535e-05	0.004	0.000202982	0.036	CRC
636	DMR_636	chr6	32974479	32976131	1652	*	-0.930876	26.0645	139734	59820	59847	28	28	2.25535e-05	0.004	0.000248089	0.04	CRC
637	DMR_637	chr6	30038754	30039801	1047	*	0.747044	23.9054	138838	56033	56064	32	32	2.25535e-05	0.004	0.00045107	0.068	CRC
638	DMR_638	chr5	57878188	57879417	1229	*	1.10775	19.9395	130044	51846	51863	18	18	2.25535e-05	0.004	0.00106001	0.14	CRC
639	DMR_639	chr3	138665816	138666732	916	*	1.45281	17.4337	117417	47083	47094	12	13	2.25535e-05	0.004	0.00164641	0.204	CRC
640	DMR_640	chr15	74421523	74421935	412	*	1.43785	17.2541	58436	24223	24234	12	12	2.25535e-05	0.004	0.00182683	0.208	CRC
641	DMR_641	chr3	192444985	192445594	609	*	1.42316	17.0779	119653	48072	48083	12	12	2.25535e-05	0.004	0.00189449	0.22	CRC
642	DMR_642	chr5	112073348	112073769	421	*	1.11691	16.7537	131817	52629	52643	15	16	2.25535e-05	0.004	0.00198471	0.228	CRC
643	DMR_643	chr11	17497693	17498819	1126	*	1.39007	16.6808	28254	11451	11462	12	13	2.25535e-05	0.004	0.00202982	0.236	CRC
644	DMR_644	chr1	67217769	67218505	736	*	1.38553	16.6264	8231	2596	2607	12	12	2.25535e-05	0.004	0.00202982	0.236	CRC
645	DMR_645	chr6	70576168	70577606	1438	*	1.10176	16.5264	141932	61775	61789	15	15	2.25535e-05	0.004	0.00207492	0.24	CRC
646	DMR_646	chr6	29274521	29275337	816	*	-1.35399	16.2479	138662	55638	55649	12	12	2.25535e-05	0.004	0.00218769	0.248	CRC
647	DMR_647	chr19	50316212	50316878	666	*	1.45857	16.0442	87593	35051	35061	11	11	2.25535e-05	0.004	0.00218769	0.248	CRC
648	DMR_648	chr2	25391042	25391911	869	*	1.26014	15.1217	90783	36177	36188	12	12	2.25535e-05	0.004	0.00261621	0.264	CRC
649	DMR_649	chr19	37064156	37064886	730	*	1.25507	15.0608	85603	33938	33949	12	12	2.25535e-05	0.004	0.00263876	0.268	CRC
650	DMR_650	chr14	36003118	36004142	1024	*	1.25176	15.0211	50245	21358	21369	12	16	2.25535e-05	0.004	0.00266131	0.268	CRC
651	DMR_651	chr11	75379166	75379867	701	*	1.24345	14.9214	32856	13849	13860	12	12	2.25535e-05	0.004	0.00277408	0.268	CRC
652	DMR_652	chr5	178367827	178368620	793	*	1.44773	14.4773	135966	54435	54444	10	12	2.25535e-05	0.004	0.00311238	0.288	CRC
653	DMR_653	chr6	27279917	27280506	589	*	1.44644	14.4644	138381	55101	55110	10	12	2.25535e-05	0.004	0.00313494	0.288	CRC
654	DMR_654	chr1	12123262	12124114	852	*	1.44423	14.4423	2980	570	579	10	10	2.25535e-05	0.004	0.00313494	0.288	CRC
655	DMR_655	chr20	57089933	57090317	384	*	1.4553	13.0977	105022	41964	41972	9	9	2.25535e-05	0.004	0.00435283	0.356	CRC
656	DMR_656	chr17	16472425	16472866	441	*	1.44652	13.0187	70792	27852	27860	9	9	2.25535e-05	0.004	0.00448815	0.36	CRC
657	DMR_657	chr3	27770995	27772058	1063	*	1.44352	12.9917	111954	44489	44497	9	9	2.25535e-05	0.004	0.0045107	0.36	CRC
658	DMR_658	chr1	67772896	67773725	829	*	1.43965	12.9568	8261	2608	2616	9	9	2.25535e-05	0.004	0.0045107	0.36	CRC
659	DMR_659	chr17	44896017	44896424	407	*	1.43136	12.8822	73772	29318	29326	9	9	2.25535e-05	0.004	0.00457836	0.364	CRC
660	DMR_660	chr6	151560831	151561236	405	*	1.43127	12.8815	144928	63450	63458	9	9	2.25535e-05	0.004	0.00457836	0.364	CRC
661	DMR_661	chr10	122215735	122216378	643	*	1.4545	11.636	24269	9630	9637	8	8	2.25535e-05	0.004	0.00633754	0.464	CRC
662	DMR_662	chr14	88792913	88793311	398	*	1.45396	11.6317	52674	22419	22426	8	8	2.25535e-05	0.004	0.00633754	0.464	CRC
663	DMR_663	chr1	166958221	166958439	218	*	-1.44712	11.577	12465	4914	4921	8	10	2.25535e-05	0.004	0.00642775	0.468	CRC
664	DMR_664	chr16	49311483	49312238	755	*	1.44624	11.5699	64562	25895	25902	8	8	2.25535e-05	0.004	0.00642775	0.468	CRC
665	DMR_665	chr6	100895050	100896055	1005	*	1.4424	11.5392	142785	62378	62385	8	8	2.25535e-05	0.004	0.00647286	0.468	CRC
666	DMR_666	chr2	162273011	162273928	917	*	1.43562	11.485	97367	38779	38786	8	8	2.25535e-05	0.004	0.00663073	0.472	CRC
667	DMR_667	chr18	56529852	56530420	568	*	-1.45976	8.75858	79832	31730	31735	6	8	2.25535e-05	0.004	0.0161934	0.748	CRC
668	DMR_668	chr7	18535232	18535786	554	*	-1.45034	8.70203	148858	64227	64232	6	8	2.25535e-05	0.004	0.0167121	0.752	CRC
669	DMR_669	chr16	875626	876216	590	*	-1.45913	7.29563	61025	24991	24995	5	8	2.25535e-05	0.004	0.0329732	0.896	CRC
670	DMR_670	chr17	73780035	73780571	536	*	-1.4451	7.22551	76272	30472	30476	5	14	2.25535e-05	0.004	0.0342362	0.904	CRC
671	DMR_671	chr11	61582574	61584773	2199	*	0.900373	21.609	30442	12479	12502	24	24	4.5107e-05	0.008	0.000744266	0.1	CRC
672	DMR_672	chr7	28996491	28998540	2049	*	1.04944	16.791	149550	64805	64820	16	22	4.5107e-05	0.008	0.00198471	0.228	CRC
673	DMR_673	chr14	101489415	101490253	838	*	-1.03099	16.4959	53838	22754	22769	16	16	4.5107e-05	0.008	0.00209748	0.24	CRC
674	DMR_674	chr4	188916496	188917173	677	*	1.41208	15.5329	127310	51016	51026	11	11	4.5107e-05	0.008	0.00252599	0.26	CRC
675	DMR_675	chr10	119304379	119305335	956	*	1.40955	15.505	24076	9549	9559	11	11	4.5107e-05	0.008	0.00252599	0.26	CRC
676	DMR_676	chr5	126625777	126626719	942	*	1.40045	15.4049	132375	52893	52903	11	11	4.5107e-05	0.008	0.00254855	0.26	CRC
677	DMR_677	chr6	123317124	123318023	899	*	1.39864	15.385	143650	62832	62842	11	11	4.5107e-05	0.008	0.00254855	0.26	CRC
678	DMR_678	chr2	223176606	223177742	1136	*	1.39123	15.3036	100291	40007	40017	11	11	4.5107e-05	0.008	0.00254855	0.26	CRC
679	DMR_679	chr7	1748081	1748850	769	*	-1.37023	15.0725	147510	63940	63950	11	11	4.5107e-05	0.008	0.00263876	0.268	CRC
680	DMR_680	chr1	50892299	50893984	1685	*	1.23069	14.7683	7234	2285	2296	12	12	6.76605e-05	0.008	0.0029094	0.272	CRC
681	DMR_681	chr12	25054873	25056243	1370	*	1.22349	14.6819	37956	16080	16091	12	12	6.76605e-05	0.008	0.00297706	0.28	CRC
682	DMR_682	chr20	61148178	61149009	831	*	1.19926	14.3911	105398	42203	42214	12	12	6.76605e-05	0.008	0.00313494	0.288	CRC
683	DMR_683	chr13	46424943	46426026	1083	*	1.19387	14.3264	46481	19863	19874	12	14	6.76605e-05	0.008	0.0032026	0.292	CRC
684	DMR_684	chr1	115880072	115881259	1187	*	1.29528	14.2481	10075	3769	3779	11	11	4.5107e-05	0.008	0.00324771	0.296	CRC
685	DMR_685	chr14	69726197	69727352	1155	*	1.1832	14.1984	51701	22021	22032	12	12	6.76605e-05	0.008	0.00333792	0.3	CRC
686	DMR_686	chr10	102995440	102996798	1358	*	1.41767	14.1767	23051	8962	8971	10	10	4.5107e-05	0.008	0.00338303	0.3	CRC
687	DMR_687	chr1	156357839	156358612	773	*	1.41602	14.1602	11557	4553	4562	10	10	4.5107e-05	0.008	0.00340558	0.3	CRC
688	DMR_688	chr20	25565460	25566563	1103	*	1.41101	14.1101	103451	40906	40915	10	10	4.5107e-05	0.008	0.00345069	0.3	CRC
689	DMR_689	chr2	176947764	176949017	1253	*	1.27799	14.0579	98081	38990	39000	11	11	4.5107e-05	0.008	0.00347324	0.304	CRC
690	DMR_690	chr8	57358130	57359414	1284	*	1.06205	13.8067	160473	68767	68779	13	13	6.76605e-05	0.008	0.00365367	0.312	CRC
691	DMR_691	chr16	55512806	55513660	854	*	1.24664	13.713	64973	25996	26006	11	11	4.5107e-05	0.008	0.00374388	0.316	CRC
692	DMR_692	chr5	172672390	172673349	959	*	1.34245	13.4245	135328	54264	54273	10	10	4.5107e-05	0.008	0.00399197	0.34	CRC
693	DMR_693	chr6	29407689	29408666	977	*	-1.01883	13.2448	138671	55671	55683	13	13	6.76605e-05	0.008	0.0041724	0.344	CRC
694	DMR_694	chr1	221052468	221053513	1045	*	1.3234	13.234	15388	5991	6000	10	10	4.5107e-05	0.008	0.00419495	0.344	CRC
695	DMR_695	chr10	102989254	102989645	391	*	1.31042	13.1042	23046	8952	8961	10	10	4.5107e-05	0.008	0.00435283	0.356	CRC
696	DMR_696	chr2	214148856	214149425	569	*	1.29852	12.9852	99522	39742	39751	10	10	4.5107e-05	0.008	0.0045107	0.36	CRC
697	DMR_697	chr6	32036530	32036954	424	*	-1.29032	12.9032	139473	58731	58740	10	10	4.5107e-05	0.008	0.00455581	0.364	CRC
698	DMR_698	chr14	36983129	36983949	820	*	1.42794	12.8514	50281	21378	21386	9	9	4.5107e-05	0.008	0.00460092	0.364	CRC
699	DMR_699	chr19	58545122	58545837	715	*	1.28513	12.8513	88814	35723	35732	10	10	4.5107e-05	0.008	0.00460092	0.364	CRC
700	DMR_700	chr17	33775295	33775952	657	*	1.42618	12.8356	72033	28426	28434	9	9	4.5107e-05	0.008	0.00460092	0.364	CRC
701	DMR_701	chr3	158288837	158289160	323	*	1.41236	12.7112	118260	47458	47466	9	9	4.5107e-05	0.008	0.00475879	0.376	CRC
702	DMR_702	chr22	44287485	44288021	536	*	1.40848	12.6763	109796	43805	43813	9	9	4.5107e-05	0.008	0.00475879	0.376	CRC
703	DMR_703	chr4	141489799	141490428	629	*	1.26522	12.6522	125657	50309	50318	10	10	4.5107e-05	0.008	0.00478134	0.376	CRC
704	DMR_704	chr8	120684721	120685686	965	*	1.26037	12.6037	162647	69681	69690	10	10	4.5107e-05	0.008	0.004849	0.38	CRC
705	DMR_705	chr12	108523043	108523888	845	*	1.39837	12.5853	42076	18249	18257	9	9	4.5107e-05	0.008	0.00489411	0.38	CRC
706	DMR_706	chr4	55991418	55992155	737	*	1.25429	12.5429	123284	49125	49134	10	10	4.5107e-05	0.008	0.00489411	0.38	CRC
707	DMR_707	chr5	87984943	87986067	1124	*	1.24609	12.4609	131180	52392	52401	10	11	4.5107e-05	0.008	0.00498433	0.384	CRC
708	DMR_708	chr6	10385126	10386160	1034	*	1.38193	12.4374	137226	54699	54707	9	9	4.5107e-05	0.008	0.00500688	0.384	CRC
709	DMR_709	chr3	153839743	153840718	975	*	1.23981	12.3981	118064	47360	47369	10	10	4.5107e-05	0.008	0.00509709	0.388	CRC
710	DMR_710	chr2	228736089	228736459	370	*	1.36134	12.2521	100530	40081	40089	9	9	4.5107e-05	0.008	0.00532263	0.404	CRC
711	DMR_711	chr8	23261618	23262159	541	*	1.3567	12.2103	158808	68220	68228	9	9	4.5107e-05	0.008	0.00536773	0.408	CRC
712	DMR_712	chr6	29796015	29796614	599	*	1.35091	12.1582	138793	55922	55930	9	9	4.5107e-05	0.008	0.0054805	0.416	CRC
713	DMR_713	chr4	163085235	163085697	462	*	1.32417	11.9175	126350	50607	50615	9	11	4.5107e-05	0.008	0.00584136	0.436	CRC
714	DMR_714	chr2	50574624	50575326	702	*	1.3234	11.9106	92412	36862	36870	9	9	4.5107e-05	0.008	0.00584136	0.436	CRC
715	DMR_715	chr10	131213577	131214585	1008	*	-1.3189	11.8701	25006	9859	9867	9	9	4.5107e-05	0.008	0.00588647	0.44	CRC
716	DMR_716	chr18	5196738	5197468	730	*	1.4276	11.4208	78647	31136	31143	8	8	4.5107e-05	0.008	0.0067435	0.48	CRC
717	DMR_717	chr6	41342916	41343830	914	*	1.42678	11.4143	140747	61267	61274	8	8	4.5107e-05	0.008	0.0067435	0.48	CRC
718	DMR_718	chr3	112931126	112931496	370	*	1.41977	11.3582	115797	46343	46350	8	8	4.5107e-05	0.008	0.00678861	0.488	CRC
719	DMR_719	chr8	1448750	1449655	905	*	-1.41912	11.353	157424	67870	67877	8	8	4.5107e-05	0.008	0.00678861	0.488	CRC
720	DMR_720	chr5	87967728	87968749	1021	*	1.41545	11.3236	131161	52373	52380	8	8	4.5107e-05	0.008	0.00683371	0.488	CRC
721	DMR_721	chr13	84456127	84456722	595	*	1.41266	11.3013	47373	20316	20323	8	8	4.5107e-05	0.008	0.00690137	0.488	CRC
722	DMR_722	chr19	58739944	58740549	605	*	1.4103	11.2824	88851	35762	35769	8	8	4.5107e-05	0.008	0.00696903	0.488	CRC
723	DMR_723	chr5	43396802	43397572	770	*	1.40474	11.2379	129636	51623	51630	8	8	4.5107e-05	0.008	0.00712691	0.492	CRC
724	DMR_724	chr18	31803067	31803836	769	*	1.40375	11.23	79262	31439	31446	8	8	4.5107e-05	0.008	0.00717202	0.492	CRC
725	DMR_725	chr11	45687055	45687494	439	*	1.40304	11.2243	29446	12099	12106	8	8	4.5107e-05	0.008	0.00719457	0.492	CRC
726	DMR_726	chr3	147110229	147110667	438	*	1.39681	11.1745	117724	47256	47263	8	8	4.5107e-05	0.008	0.00728478	0.496	CRC
727	DMR_727	chr2	30454146	30454643	497	*	1.39668	11.1734	91288	36466	36473	8	8	4.5107e-05	0.008	0.00728478	0.496	CRC
728	DMR_728	chr11	122850140	122851122	982	*	1.39304	11.1443	35180	15051	15058	8	8	4.5107e-05	0.008	0.00730734	0.496	CRC
729	DMR_729	chr6	44310228	44310640	412	*	1.39209	11.1367	141277	61512	61519	8	11	4.5107e-05	0.008	0.00730734	0.496	CRC
730	DMR_730	chr2	63275509	63276268	759	*	1.38631	11.0904	92870	37059	37066	8	26	4.5107e-05	0.008	0.007375	0.504	CRC
731	DMR_731	chr3	6902337	6903327	990	*	1.3858	11.0864	110832	44068	44075	8	8	4.5107e-05	0.008	0.007375	0.504	CRC
732	DMR_732	chr3	147124363	147125287	924	*	1.3737	10.9896	117740	47264	47271	8	8	4.5107e-05	0.008	0.00757798	0.512	CRC
733	DMR_733	chr2	237077920	237078733	813	*	1.37172	10.9738	101284	40231	40238	8	8	4.5107e-05	0.008	0.00762309	0.512	CRC
734	DMR_734	chr7	155260310	155261402	1092	*	1.3714	10.9712	156117	67721	67728	8	8	4.5107e-05	0.008	0.00762309	0.512	CRC
735	DMR_735	chr19	50193857	50194662	805	*	1.37053	10.9643	87570	35034	35041	8	8	4.5107e-05	0.008	0.00764564	0.512	CRC
736	DMR_736	chr10	104000831	104001380	549	*	1.36374	10.9099	23170	9093	9100	8	9	4.5107e-05	0.008	0.00780351	0.524	CRC
737	DMR_737	chr2	61371880	61372316	436	*	1.36225	10.898	92776	37008	37015	8	8	4.5107e-05	0.008	0.00782607	0.528	CRC
738	DMR_738	chr5	139422625	139423324	699	*	1.36097	10.8878	133301	53370	53377	8	9	4.5107e-05	0.008	0.00782607	0.528	CRC
739	DMR_739	chr13	112727981	112728964	983	*	1.35724	10.858	48617	20687	20694	8	8	4.5107e-05	0.008	0.00782607	0.528	CRC
740	DMR_740	chr1	21835620	21836326	706	*	1.35421	10.8337	4119	756	763	8	8	4.5107e-05	0.008	0.00787117	0.528	CRC
741	DMR_741	chr10	119293083	119294173	1090	*	1.35394	10.8315	24065	9529	9536	8	8	4.5107e-05	0.008	0.00787117	0.528	CRC
742	DMR_742	chr1	119543057	119544230	1173	*	1.34645	10.7716	10299	3856	3863	8	9	4.5107e-05	0.008	0.00793883	0.54	CRC
743	DMR_743	chr3	181441345	181442137	792	*	1.34334	10.7467	118955	47774	47781	8	8	4.5107e-05	0.008	0.00798394	0.54	CRC
744	DMR_744	chr19	18548845	18549274	429	*	1.33033	10.6427	84573	33479	33486	8	9	4.5107e-05	0.008	0.00825458	0.552	CRC
745	DMR_745	chr7	93550781	93551275	494	*	1.42421	9.96944	152269	65939	65945	7	8	4.5107e-05	0.008	0.0103521	0.608	CRC
746	DMR_746	chr17	72920278	72920598	320	*	1.39311	9.75176	76061	30308	30314	7	9	4.5107e-05	0.008	0.0112993	0.636	CRC
747	DMR_747	chr2	107502023	107502801	778	*	1.38848	9.71933	95201	38180	38186	7	8	4.5107e-05	0.008	0.0114346	0.636	CRC
748	DMR_748	chr17	27044629	27045164	535	*	1.33409	9.33865	71519	28138	28144	7	9	4.5107e-05	0.008	0.0131487	0.7	CRC
749	DMR_749	chr4	80329368	80329486	118	*	-1.33333	9.33332	123949	49391	49397	7	8	4.5107e-05	0.008	0.0131712	0.7	CRC
750	DMR_750	chr17	37382161	37382508	347	*	1.3223	9.25612	72499	28622	28628	7	8	4.5107e-05	0.008	0.0135547	0.716	CRC
751	DMR_751	chr12	54812606	54813155	549	*	1.42048	8.52286	39769	16978	16983	6	8	4.5107e-05	0.008	0.0178849	0.776	CRC
752	DMR_752	chr11	109292789	109293216	427	*	1.40546	8.43276	34016	14481	14486	6	8	4.5107e-05	0.008	0.018742	0.788	CRC
753	DMR_753	chr11	103907989	103908787	798	*	-1.34871	8.09226	33865	14311	14316	6	9	4.5107e-05	0.008	0.0215612	0.82	CRC
754	DMR_754	chr1	247712237	247712591	354	*	-1.33079	7.98475	17211	6595	6600	6	8	4.5107e-05	0.008	0.0225986	0.824	CRC
755	DMR_755	chr1	197881741	197882469	728	*	1.32905	7.97429	13640	5398	5403	6	11	4.5107e-05	0.008	0.0226437	0.824	CRC
756	DMR_756	chr4	184930883	184930940	57	*	-1.42294	7.11472	126970	50928	50932	5	8	4.5107e-05	0.008	0.0361758	0.912	CRC
757	DMR_757	chr12	96252066	96252338	272	*	1.41131	7.05656	41500	17969	17973	5	12	4.5107e-05	0.008	0.0371456	0.916	CRC
758	DMR_758	chr11	12030639	12031046	407	*	1.39397	6.96986	27904	11260	11264	5	11	4.5107e-05	0.008	0.0388371	0.928	CRC
759	DMR_759	chr11	128694101	128694388	287	*	1.3643	6.82152	35747	15219	15223	5	10	4.5107e-05	0.008	0.0422653	0.94	CRC
760	DMR_760	chr6	29974512	29975427	915	*	0.950116	19.9524	138811	55950	55970	21	22	6.76605e-05	0.012	0.00106001	0.14	CRC
761	DMR_761	chr6	31733619	31734580	961	*	0.965821	18.3506	139350	58066	58084	19	19	6.76605e-05	0.012	0.0013081	0.168	CRC
762	DMR_762	chr10	22633916	22635028	1112	*	0.998973	13.9856	18908	7214	7227	14	14	9.0214e-05	0.012	0.00351835	0.304	CRC
763	DMR_763	chr7	150884429	150885654	1225	*	-1.14821	13.7785	155760	67622	67633	12	12	9.0214e-05	0.012	0.00365367	0.312	CRC
764	DMR_764	chr19	11784246	11785248	1002	*	1.00863	13.1122	83449	32845	32857	13	13	9.0214e-05	0.012	0.00435283	0.356	CRC
765	DMR_765	chr13	24152779	24153531	752	*	1.23316	12.3316	45241	19320	19329	10	10	6.76605e-05	0.012	0.00518731	0.4	CRC
766	DMR_766	chr8	105478683	105479420	737	*	1.31554	11.8398	162278	69552	69560	9	12	6.76605e-05	0.012	0.00595413	0.444	CRC
767	DMR_767	chr3	48632484	48632892	408	*	1.28863	11.5977	113229	45175	45183	9	12	6.76605e-05	0.012	0.00638264	0.468	CRC
768	DMR_768	chr4	40858965	40859344	379	*	1.28381	11.5543	122824	48955	48963	9	9	6.76605e-05	0.012	0.0064503	0.468	CRC
769	DMR_769	chr3	183993571	183994242	671	*	1.2819	11.5371	119127	47906	47914	9	15	6.76605e-05	0.012	0.00649541	0.468	CRC
770	DMR_770	chr13	37006063	37006748	685	*	1.26639	11.3975	46019	19660	19668	9	9	6.76605e-05	0.012	0.00676605	0.484	CRC
771	DMR_771	chr12	39299132	39300142	1010	*	1.26156	11.354	38364	16206	16214	9	9	6.76605e-05	0.012	0.00678861	0.488	CRC
772	DMR_772	chr13	51417469	51418092	623	*	1.25706	11.3135	46743	20039	20047	9	10	6.76605e-05	0.012	0.00683371	0.488	CRC
773	DMR_773	chr10	101292403	101292766	363	*	1.23824	11.1442	22748	8785	8793	9	9	6.76605e-05	0.012	0.00730734	0.496	CRC
774	DMR_774	chr13	112721325	112721950	625	*	1.23479	11.1131	48609	20678	20686	9	9	9.0214e-05	0.012	0.00735244	0.5	CRC
775	DMR_775	chr12	114877063	114878173	1110	*	1.29425	10.354	42713	18603	18610	8	8	6.76605e-05	0.012	0.00895374	0.58	CRC
776	DMR_776	chr7	12443146	12443926	780	*	1.29279	10.3423	148705	64146	64153	8	10	6.76605e-05	0.012	0.00895374	0.58	CRC
777	DMR_777	chr10	63212815	63213510	695	*	1.28398	10.2718	20463	7748	7755	8	9	6.76605e-05	0.012	0.00922438	0.588	CRC
778	DMR_778	chr6	99281070	99281977	907	*	1.28182	10.2545	142686	62305	62312	8	8	6.76605e-05	0.012	0.00929205	0.592	CRC
779	DMR_779	chr2	10220712	10221185	473	*	1.30312	9.12185	89957	35929	35935	7	8	6.76605e-05	0.012	0.0141185	0.72	CRC
780	DMR_780	chr5	72793476	72794086	610	*	-1.28205	8.97434	130558	52154	52160	7	8	6.76605e-05	0.012	0.0147725	0.732	CRC
781	DMR_781	chr12	5539736	5540702	966	*	1.27935	8.95543	36891	15535	15541	7	9	6.76605e-05	0.012	0.014953	0.736	CRC
782	DMR_782	chr11	89224288	89224736	448	*	1.29637	7.77822	33411	14074	14079	6	10	6.76605e-05	0.012	0.0255306	0.844	CRC
783	DMR_783	chr5	118691415	118692011	596	*	1.29507	7.77041	132068	52773	52778	6	10	6.76605e-05	0.012	0.0256433	0.844	CRC
784	DMR_784	chr6	110797233	110798022	789	*	1.28615	7.71692	143224	62596	62601	6	8	6.76605e-05	0.012	0.0263425	0.852	CRC
785	DMR_785	chr6	39281183	39281885	702	*	1.30562	6.52812	140611	61209	61213	5	10	6.76605e-05	0.012	0.0496854	0.968	CRC
786	DMR_786	chr17	6899085	6899888	803	*	0.992347	13.8929	69826	27316	27329	14	14	0.000112768	0.016	0.00356345	0.312	CRC
787	DMR_787	chr11	34534785	34535579	794	*	-1.13651	13.6381	29020	11958	11969	12	12	0.000112768	0.016	0.0038341	0.32	CRC
788	DMR_788	chr6	100054469	100055173	704	*	1.22225	13.4447	142741	62367	62377	11	11	0.000112768	0.016	0.00396942	0.336	CRC
789	DMR_789	chr11	20181456	20182695	1239	*	1.21428	13.3571	28495	11568	11578	11	11	0.000112768	0.016	0.00410474	0.344	CRC
790	DMR_790	chr6	29454623	29455365	742	*	-1.1661	12.8271	138682	55684	55694	11	12	0.000112768	0.016	0.00462347	0.364	CRC
791	DMR_791	chr19	57874541	57875295	754	*	1.22736	12.2736	88711	35564	35573	10	10	0.000112768	0.016	0.00527752	0.404	CRC
792	DMR_792	chr5	112630041	112631052	1011	*	1.22362	12.2362	131866	52662	52671	10	10	0.000112768	0.016	0.00532263	0.404	CRC
793	DMR_793	chr4	174438930	174440103	1173	*	1.2233	12.233	126631	50765	50774	10	10	0.000112768	0.016	0.00534518	0.408	CRC
794	DMR_794	chr4	15779879	15781202	1323	*	1.21408	12.1408	122126	48693	48702	10	10	0.000112768	0.016	0.00552561	0.416	CRC
795	DMR_795	chr10	102279330	102279954	624	*	1.18694	11.8694	22857	8863	8872	10	11	0.000112768	0.016	0.00588647	0.44	CRC
796	DMR_796	chr14	101526485	101527144	659	*	-1.17445	11.7445	53875	22802	22811	10	10	0.000112768	0.016	0.006112	0.456	CRC
797	DMR_797	chr10	71332744	71333216	472	*	1.22334	11.0101	20765	7919	7927	9	9	0.000135321	0.016	0.00757798	0.512	CRC
798	DMR_798	chr4	42398974	42399858	884	*	1.21966	10.977	122942	49001	49009	9	9	0.000135321	0.016	0.00762309	0.512	CRC
799	DMR_799	chr7	155325552	155326743	1191	*	1.21504	10.9353	156139	67737	67745	9	10	0.000135321	0.016	0.00773585	0.52	CRC
800	DMR_800	chr3	119421604	119422359	755	*	1.27591	10.2073	116084	46441	46448	8	8	9.0214e-05	0.016	0.00942737	0.592	CRC
801	DMR_801	chr17	72321767	72322791	1024	*	1.27214	10.1771	75946	30244	30251	8	8	9.0214e-05	0.016	0.00951758	0.596	CRC
802	DMR_802	chr13	92050776	92051786	1010	*	1.27192	10.1754	47427	20328	20335	8	12	9.0214e-05	0.016	0.00951758	0.596	CRC
803	DMR_803	chr12	68647015	68647590	575	*	-1.2706	10.1648	40689	17573	17580	8	8	9.0214e-05	0.016	0.00958524	0.6	CRC
804	DMR_804	chr6	32171786	32172151	365	*	-1.26104	10.0883	139572	59305	59312	8	9	9.0214e-05	0.016	0.00981078	0.6	CRC
805	DMR_805	chr11	126173246	126173810	564	*	-1.25528	10.0422	35560	15177	15184	8	12	9.0214e-05	0.016	0.00992354	0.6	CRC
806	DMR_806	chr19	57998968	57999177	209	*	1.2737	8.91588	88734	35604	35610	7	8	9.0214e-05	0.016	0.015156	0.736	CRC
807	DMR_807	chr10	102821552	102822249	697	*	-1.25812	8.80684	22994	8923	8929	7	9	9.0214e-05	0.016	0.0159002	0.74	CRC
808	DMR_808	chr6	112575212	112575705	493	*	1.2523	7.51378	143342	62671	62676	6	10	9.0214e-05	0.016	0.0292745	0.884	CRC
809	DMR_809	chr20	61447442	61448203	761	*	0.783754	18.8101	105460	42232	42255	24	33	0.000135321	0.02	0.00124044	0.164	CRC
810	DMR_810	chr2	18058900	18059752	852	*	1.14955	11.4955	90362	36015	36024	10	11	0.000135321	0.02	0.00663073	0.472	CRC
811	DMR_811	chr16	54972573	54973966	1393	*	1.21213	10.9092	64941	25987	25995	9	9	0.000157875	0.02	0.00782607	0.528	CRC
812	DMR_812	chr6	32115964	32116225	261	*	1.20055	10.8049	139525	59015	59023	9	9	0.000157875	0.02	0.00787117	0.528	CRC
813	DMR_813	chr7	130125511	130126024	513	*	-1.24788	9.98303	154402	67039	67046	8	15	0.000112768	0.02	0.0103521	0.608	CRC
814	DMR_814	chr11	27741916	27742454	538	*	1.23987	9.91893	28681	11723	11730	8	8	0.000112768	0.02	0.0106001	0.62	CRC
815	DMR_815	chr4	21699336	21699988	652	*	-1.23523	9.88181	122288	48755	48762	8	9	0.000135321	0.02	0.010758	0.632	CRC
816	DMR_816	chr6	30720080	30720491	411	*	-1.23308	9.86461	139054	57132	57139	8	8	0.000135321	0.02	0.0108031	0.632	CRC
817	DMR_817	chr13	112547341	112548065	724	*	1.2488	8.74161	48551	20662	20668	7	8	0.000112768	0.02	0.0163513	0.752	CRC
818	DMR_818	chr8	143545390	143545949	559	*	1.24964	7.49785	163969	69925	69930	6	8	0.000112768	0.02	0.0294549	0.884	CRC
819	DMR_819	chr7	103085736	103086367	631	*	1.24633	7.47798	153233	66560	66565	6	10	0.000135321	0.02	0.0297706	0.888	CRC
820	DMR_820	chr5	19988018	19988592	574	*	1.23707	7.42244	129056	51272	51277	6	14	0.000157875	0.02	0.0308758	0.888	CRC
821	DMR_821	chr15	91642909	91643742	833	*	1.06521	12.7826	59867	24803	24814	12	12	0.000180428	0.024	0.00464602	0.364	CRC
822	DMR_822	chr8	23563572	23564717	1145	*	1.06188	12.7426	158845	68248	68259	12	12	0.000180428	0.024	0.00469113	0.368	CRC
823	DMR_823	chr3	139257907	139258948	1041	*	1.14536	12.599	117457	47119	47129	11	15	0.000157875	0.024	0.004849	0.38	CRC
824	DMR_824	chr5	135364060	135364986	926	*	-1.04089	12.4907	132947	53212	53223	12	12	0.000180428	0.024	0.00493922	0.384	CRC
825	DMR_825	chr7	35293080	35293892	812	*	1.13462	12.4808	149916	64955	64965	11	11	0.000157875	0.024	0.00496177	0.384	CRC
826	DMR_826	chr6	29394438	29395657	1219	*	-1.02268	12.2721	138669	55658	55669	12	13	0.000180428	0.024	0.00530007	0.404	CRC
827	DMR_827	chr17	72931664	72932048	384	*	1.14233	11.4233	76067	30317	30326	10	12	0.000157875	0.024	0.0067435	0.48	CRC
828	DMR_828	chr12	114843188	114843955	767	*	1.12917	11.2917	42701	18584	18593	10	10	0.000180428	0.024	0.00692393	0.488	CRC
829	DMR_829	chr7	96632294	96633726	1432	*	1.126	11.26	152413	66127	66136	10	10	0.000180428	0.024	0.00699159	0.488	CRC
830	DMR_830	chr11	64058704	64059594	890	*	1.18248	10.6423	30885	12810	12818	9	10	0.000180428	0.024	0.00825458	0.552	CRC
831	DMR_831	chr4	183061830	183062729	899	*	1.16817	10.5135	126790	50873	50881	9	9	0.000180428	0.024	0.00857033	0.568	CRC
832	DMR_832	chr1	210110998	210111672	674	*	1.23136	9.85086	14846	5804	5811	8	8	0.000180428	0.024	0.0108933	0.632	CRC
833	DMR_833	chr7	123673331	123673926	595	*	1.22772	9.82177	153947	66852	66859	8	8	0.000180428	0.024	0.0110061	0.636	CRC
834	DMR_834	chr2	236443439	236444259	820	*	1.22734	9.8187	101156	40214	40221	8	8	0.000180428	0.024	0.0110061	0.636	CRC
835	DMR_835	chr6	84233917	84234463	546	*	-1.21841	9.74729	142303	62017	62024	8	8	0.000180428	0.024	0.0113219	0.636	CRC
836	DMR_836	chr19	58446312	58446988	676	*	1.2183	9.74638	88796	35703	35710	8	8	0.000180428	0.024	0.0113219	0.636	CRC
837	DMR_837	chr6	48036212	48036676	464	*	1.21726	9.73812	141467	61613	61620	8	8	0.000180428	0.024	0.0113895	0.636	CRC
838	DMR_838	chr7	4242769	4243604	835	*	-1.22774	8.59418	148111	63998	64004	7	8	0.000180428	0.024	0.0173662	0.764	CRC
839	DMR_839	chr2	11809681	11810403	722	*	1.22479	8.57356	90156	35963	35969	7	9	0.000180428	0.024	0.0175015	0.772	CRC
840	DMR_840	chr7	97361114	97361408	294	*	1.21952	8.53661	152442	66163	66169	7	8	0.000180428	0.024	0.0177722	0.772	CRC
841	DMR_841	chr13	70681804	70682525	721	*	1.23276	7.39655	47054	20166	20171	6	9	0.000202982	0.024	0.0311915	0.888	CRC
842	DMR_842	chr10	50887566	50887731	165	*	1.23196	7.39173	20180	7584	7589	6	8	0.000202982	0.024	0.0313043	0.888	CRC
843	DMR_843	chr7	91510041	91510326	285	*	1.2204	7.32241	152174	65809	65814	6	8	0.000202982	0.024	0.0325222	0.896	CRC
844	DMR_844	chr11	122852284	122852523	239	*	1.21552	7.29313	35181	15059	15064	6	8	0.000202982	0.024	0.0329958	0.896	CRC
845	DMR_845	chr11	46354005	46355283	1278	*	0.951066	13.3149	29586	12123	12136	14	14	0.000180428	0.028	0.00412729	0.344	CRC
846	DMR_846	chr3	87039536	87040709	1173	*	0.964491	12.5384	115182	45992	46004	13	13	0.000180428	0.028	0.00489411	0.38	CRC
847	DMR_847	chr1	165204410	165205506	1096	*	0.962326	12.5102	12372	4842	4854	13	13	0.000180428	0.028	0.00491666	0.384	CRC
848	DMR_848	chr15	26108612	26108948	336	*	1.11035	12.2138	55178	22991	23001	11	22	0.000180428	0.028	0.00536773	0.408	CRC
849	DMR_849	chr5	42423615	42425093	1478	*	1.08959	11.9855	129569	51586	51596	11	11	0.000180428	0.028	0.00584136	0.436	CRC
850	DMR_850	chr17	33700180	33700817	637	*	1.08557	11.9413	72025	28406	28416	11	11	0.000180428	0.028	0.00584136	0.436	CRC
851	DMR_851	chr11	30038615	30039113	498	*	1.08094	11.8903	28733	11744	11754	11	11	0.000180428	0.028	0.00584136	0.436	CRC
852	DMR_852	chr6	33147086	33148386	1300	*	-1.08029	11.8832	139788	59983	59993	11	11	0.000180428	0.028	0.00586391	0.436	CRC
853	DMR_853	chr2	220299484	220300242	758	*	1.07746	11.8521	100085	39951	39961	11	11	0.000180428	0.028	0.00593157	0.444	CRC
854	DMR_854	chr8	77618058	77618893	835	*	-1.11873	11.1873	161198	69085	69094	10	10	0.000202982	0.028	0.00723968	0.496	CRC
855	DMR_855	chr21	39288348	39289266	918	*	1.10244	11.0244	106599	42609	42618	10	10	0.000202982	0.028	0.00757798	0.512	CRC
856	DMR_856	chr6	33135269	33136023	754	*	-1.10082	11.0082	139772	59963	59972	10	10	0.000202982	0.028	0.00757798	0.512	CRC
857	DMR_857	chr13	102104573	102105129	556	*	-1.15063	10.3557	47940	20525	20533	9	9	0.000202982	0.028	0.00895374	0.58	CRC
858	DMR_858	chr10	125033770	125034818	1048	*	1.14673	10.3206	24489	9748	9756	9	9	0.000202982	0.028	0.00911162	0.58	CRC
859	DMR_859	chr20	30062970	30063249	279	*	1.2088	9.67036	103487	40937	40944	8	8	0.000202982	0.028	0.0117729	0.648	CRC
860	DMR_860	chr14	74705942	74706336	394	*	1.20038	9.60302	52075	22145	22152	8	8	0.000202982	0.028	0.012021	0.668	CRC
861	DMR_861	chr20	13975853	13976190	337	*	-1.1963	9.5704	103038	40648	40655	8	9	0.000202982	0.028	0.0120887	0.668	CRC
862	DMR_862	chr16	56622951	56623390	439	*	1.19259	9.54072	65052	26034	26041	8	10	0.000202982	0.028	0.0121789	0.672	CRC
863	DMR_863	chr12	114841536	114842031	495	*	1.19116	9.5293	42699	18576	18583	8	8	0.000202982	0.028	0.012224	0.672	CRC
864	DMR_864	chr18	77159786	77160396	610	*	1.19064	9.52512	80363	31893	31900	8	8	0.000202982	0.028	0.012224	0.672	CRC
865	DMR_865	chr10	123355454	123356336	882	*	1.21272	8.48907	24328	9653	9659	7	8	0.000202982	0.028	0.018133	0.78	CRC
866	DMR_866	chr22	24890690	24890833	143	*	1.20472	8.43307	108288	43069	43075	7	14	0.000202982	0.028	0.018742	0.788	CRC
867	DMR_867	chr20	44993182	44993436	254	*	1.20002	8.40017	104528	41776	41782	7	10	0.000202982	0.028	0.0190577	0.788	CRC
868	DMR_868	chr11	843897	844400	503	*	1.19677	8.37736	26384	10272	10278	7	10	0.000202982	0.028	0.0192156	0.788	CRC
869	DMR_869	chr7	27154262	27154660	398	*	1.19201	8.34404	149306	64519	64525	7	16	0.000202982	0.028	0.019396	0.792	CRC
870	DMR_870	chr6	100915002	100915805	803	*	1.19198	8.34384	142799	62407	62413	7	8	0.000202982	0.028	0.019396	0.792	CRC
871	DMR_871	chr5	140810051	140811520	1469	*	0.88268	13.2402	133582	53611	53625	15	15	0.000225535	0.032	0.0041724	0.344	CRC
872	DMR_872	chr3	181443800	181445385	1585	*	0.991189	11.8943	118957	47782	47793	12	14	0.000248089	0.036	0.00584136	0.436	CRC
873	DMR_873	chr19	52489783	52490310	527	*	1.05092	11.5602	87988	35192	35202	11	11	0.000248089	0.036	0.0064503	0.468	CRC
874	DMR_874	chr6	39692744	39693479	735	*	1.08393	10.8393	140628	61219	61228	10	10	0.000248089	0.036	0.00782607	0.528	CRC
875	DMR_875	chr14	96505373	96505874	501	*	1.08369	10.8369	53342	22621	22630	10	10	0.000248089	0.036	0.00784862	0.528	CRC
876	DMR_876	chr17	47652515	47653646	1131	*	1.13263	10.1936	74232	29575	29583	9	9	0.000270642	0.036	0.00944992	0.596	CRC
877	DMR_877	chr7	128550410	128550967	557	*	1.13183	10.1865	154228	66924	66932	9	10	0.000270642	0.036	0.00947247	0.596	CRC
878	DMR_878	chr18	2846761	2848065	1304	*	1.1251	10.1259	78577	31110	31118	9	9	0.000293196	0.036	0.00960779	0.6	CRC
879	DMR_879	chr12	130526797	130527106	309	*	1.18107	9.44853	44112	19039	19046	8	8	0.000270642	0.036	0.01263	0.696	CRC
880	DMR_880	chr3	43020564	43021399	835	*	1.17756	9.42048	112677	44818	44825	8	8	0.000270642	0.036	0.0127202	0.696	CRC
881	DMR_881	chr19	49828293	49828833	540	*	-1.16826	9.34609	87443	34968	34975	8	8	0.000293196	0.036	0.0131487	0.7	CRC
882	DMR_882	chr8	145024637	145025128	491	*	-1.16523	9.32183	164472	70056	70063	8	8	0.000293196	0.036	0.013284	0.708	CRC
883	DMR_883	chr11	117667737	117668161	424	*	1.16196	9.29568	34589	14783	14790	8	10	0.000293196	0.036	0.0134193	0.712	CRC
884	DMR_884	chr7	154862021	154862770	749	*	1.16103	9.28821	156044	67687	67694	8	13	0.000293196	0.036	0.0134419	0.712	CRC
885	DMR_885	chr5	17216402	17217093	691	*	1.18656	7.11939	129015	51257	51262	6	9	0.000270642	0.036	0.0360856	0.912	CRC
886	DMR_886	chr3	138153270	138153439	169	*	1.17524	7.05144	117370	47050	47055	6	10	0.000315749	0.036	0.0372133	0.916	CRC
887	DMR_887	chr14	61119218	61120234	1016	*	1.10943	9.98483	51199	21810	21818	9	9	0.000315749	0.04	0.0103521	0.608	CRC
888	DMR_888	chr6	30094947	30095570	623	*	0.672112	17.4749	138860	56173	56198	26	29	0.000405963	0.044	0.00162385	0.2	CRC
889	DMR_889	chr1	155290418	155291345	927	*	1.0215	11.2365	11398	4487	4497	11	11	0.000293196	0.044	0.00714946	0.492	CRC
890	DMR_890	chr10	100995599	100997023	1424	*	1.06623	10.6623	22706	8765	8774	10	11	0.000315749	0.044	0.00823203	0.548	CRC
891	DMR_891	chr2	24232681	24233259	578	*	1.06231	10.6231	90677	36123	36132	10	12	0.000315749	0.044	0.00825458	0.552	CRC
892	DMR_892	chr17	73583839	73584617	778	*	1.09946	9.89513	76214	30427	30435	9	9	0.000338303	0.044	0.0106453	0.62	CRC
893	DMR_893	chr11	2890419	2890725	306	*	0.840301	14.2851	27081	10757	10773	17	31	0.000293196	0.048	0.00322515	0.292	CRC
894	DMR_894	chr6	142409630	142410235	605	*	1.04953	10.4953	144453	63222	63231	10	13	0.000360856	0.048	0.00866055	0.576	CRC
895	DMR_895	chr5	63257499	63257941	442	*	1.08795	9.79155	130196	51942	51950	9	9	0.00038341	0.048	0.0111414	0.636	CRC
896	DMR_896	chr11	89867637	89867976	339	*	1.15098	9.20788	33416	14086	14093	8	10	0.000360856	0.048	0.0137351	0.716	CRC
897	DMR_897	chr19	57351322	57352807	1485	*	0.816299	17.1423	88667	35477	35497	21	21	0.000315749	0.052	0.00182683	0.208	CRC
898	DMR_898	chr6	170559115	170560157	1042	*	-0.963429	11.5612	146686	63807	63818	12	12	0.00038341	0.052	0.0064503	0.468	CRC
899	DMR_899	chr14	101505523	101506579	1056	*	-0.957346	11.4882	53850	22781	22792	12	12	0.00038341	0.052	0.00663073	0.472	CRC
900	DMR_900	chr1	65467980	65468921	941	*	-1.04266	10.4266	8143	2567	2576	10	10	0.00038341	0.052	0.00886353	0.576	CRC
901	DMR_901	chr5	71014761	71015523	762	*	1.07161	9.64447	130400	52104	52112	9	9	0.000428517	0.052	0.011818	0.652	CRC
902	DMR_902	chr19	46526100	46526675	575	*	1.06972	9.62752	86861	34801	34809	9	9	0.000428517	0.052	0.0118857	0.66	CRC
903	DMR_903	chr1	197887438	197888512	1074	*	1.06477	9.58294	13647	5404	5412	9	9	0.00045107	0.052	0.0120436	0.668	CRC
904	DMR_904	chr1	236849389	236850361	972	*	1.06426	9.57835	16675	6470	6478	9	9	0.00045107	0.052	0.0120436	0.668	CRC
905	DMR_905	chr8	101117949	101118548	599	*	1.14359	9.14873	161998	69426	69433	8	10	0.00038341	0.052	0.013893	0.716	CRC
906	DMR_906	chr6	29626990	29627395	405	*	-1.14337	9.14694	138747	55821	55828	8	8	0.00038341	0.052	0.0139155	0.716	CRC
907	DMR_907	chr7	120968877	120969174	297	*	1.13646	9.09171	153832	66808	66815	8	8	0.000405963	0.052	0.0142764	0.724	CRC
908	DMR_908	chr7	11871535	11872073	538	*	1.13318	9.06542	148696	64138	64145	8	8	0.000405963	0.052	0.0144117	0.724	CRC
909	DMR_909	chr2	118981748	118982679	931	*	1.12417	8.99338	95617	38311	38318	8	8	0.000473624	0.052	0.0146598	0.732	CRC
910	DMR_910	chr6	169717551	169718132	581	*	-1.1227	8.98163	146515	63776	63783	8	8	0.000473624	0.052	0.0147274	0.732	CRC
911	DMR_911	chr6	33084549	33085063	514	*	0.841816	12.6272	139758	59883	59897	15	16	0.000360856	0.056	0.004849	0.38	CRC
912	DMR_912	chr12	113916473	113917994	1521	*	0.882848	11.477	42638	18563	18575	13	13	0.000541284	0.056	0.00667584	0.472	CRC
913	DMR_913	chr5	44388596	44389406	810	*	1.03329	10.3329	129663	51674	51683	10	10	0.000405963	0.056	0.00899885	0.58	CRC
914	DMR_914	chr3	147077127	147078019	892	*	1.02707	10.2707	117711	47237	47246	10	10	0.000405963	0.056	0.00922438	0.588	CRC
915	DMR_915	chr12	104443742	104444136	394	*	1.05967	9.53701	41812	18143	18151	9	10	0.000473624	0.056	0.0121789	0.672	CRC
916	DMR_916	chr15	27111749	27112430	681	*	1.0566	9.50936	55229	23013	23021	9	9	0.000473624	0.056	0.0122691	0.676	CRC
917	DMR_917	chr20	43935222	43935551	329	*	1.04916	9.44241	104363	41615	41623	9	9	0.000496177	0.056	0.01263	0.696	CRC
918	DMR_918	chr17	51899837	51900534	697	*	-1.11672	8.93375	74570	29774	29781	8	8	0.000496177	0.056	0.0151109	0.736	CRC
919	DMR_919	chr10	104629122	104629413	291	*	1.11929	7.835	23276	9199	9205	7	9	0.000541284	0.056	0.0245833	0.828	CRC
920	DMR_920	chr8	38325725	38326460	735	*	1.14356	6.86137	159675	68555	68560	6	8	0.000428517	0.056	0.0412729	0.936	CRC
921	DMR_921	chr2	232260116	232261007	891	*	1.10706	8.85646	100702	40114	40121	8	9	0.000518731	0.06	0.0156972	0.736	CRC
922	DMR_922	chr2	28114016	28114462	446	*	-1.10317	8.82532	91138	36423	36430	8	19	0.000518731	0.06	0.0158326	0.74	CRC
923	DMR_923	chr2	106015739	106016257	518	*	-1.10236	8.81885	95094	38171	38178	8	12	0.000518731	0.06	0.0158777	0.74	CRC
924	DMR_924	chr5	174871289	174872035	746	*	1.13823	6.82936	135481	54297	54302	6	8	0.000473624	0.06	0.0420848	0.94	CRC
925	DMR_925	chr11	65816463	65816819	356	*	1.13738	6.82426	31433	13098	13103	6	9	0.000473624	0.06	0.0422427	0.94	CRC
926	DMR_926	chr15	26109394	26109614	220	*	-1.13101	6.78608	55178	23007	23012	6	22	0.000518731	0.06	0.0430546	0.944	CRC
927	DMR_927	chr15	45421578	45422553	975	*	0.829277	12.4392	56431	23533	23547	15	15	0.00045107	0.064	0.00500688	0.384	CRC
928	DMR_928	chr10	102976702	102977648	946	*	1.04138	9.37246	23032	8943	8951	9	13	0.000563838	0.064	0.0129908	0.7	CRC
929	DMR_929	chr2	217236425	217236882	457	*	1.03655	9.32892	99622	39775	39783	9	12	0.000586391	0.064	0.0132164	0.708	CRC
930	DMR_930	chr1	2827410	2828293	883	*	-1.02776	9.24981	1063	167	175	9	9	0.000586391	0.064	0.0135772	0.716	CRC
931	DMR_931	chr19	36347276	36347919	643	*	1.09255	8.74041	85492	33848	33855	8	8	0.000586391	0.064	0.0163738	0.752	CRC
932	DMR_932	chr4	85419151	85419557	406	*	1.09157	8.73253	124168	49500	49507	8	8	0.000586391	0.064	0.0164866	0.752	CRC
933	DMR_933	chr8	98289745	98290372	627	*	1.11751	6.70506	161852	69367	69372	6	9	0.000608945	0.064	0.04531	0.952	CRC
934	DMR_934	chr2	71693090	71693675	585	*	1.11569	6.69412	93490	37389	37394	6	13	0.000608945	0.064	0.0455806	0.952	CRC
935	DMR_935	chr6	28956226	28956731	505	*	0.809294	14.5673	138636	55566	55583	18	18	0.000473624	0.068	0.00306728	0.284	CRC
936	DMR_936	chr6	101846707	101847706	999	*	0.822579	13.9838	142815	62415	62431	17	18	0.000428517	0.068	0.00351835	0.304	CRC
937	DMR_937	chr12	117319395	117320316	921	*	1.02147	9.1932	42900	18690	18698	9	11	0.000608945	0.068	0.0137576	0.716	CRC
938	DMR_938	chr11	32452038	32452771	733	*	1.11273	7.7891	28855	11833	11839	7	8	0.000608945	0.068	0.0252825	0.836	CRC
939	DMR_939	chr13	20806539	20806813	274	*	1.11242	7.78697	45026	19240	19246	7	9	0.000608945	0.068	0.0253501	0.844	CRC
940	DMR_940	chr17	71639970	71640848	878	*	1.07891	8.63126	75886	30227	30234	8	8	0.000631498	0.072	0.0170956	0.764	CRC
941	DMR_941	chr6	32056058	32057125	1067	*	-0.81689	12.2533	139494	58829	58843	15	15	0.000563838	0.076	0.00532263	0.404	CRC
942	DMR_942	chr19	8273505	8274513	1008	*	0.928552	11.1426	82884	32478	32489	12	12	0.000631498	0.076	0.00730734	0.496	CRC
943	DMR_943	chr19	50921232	50922484	1252	*	1.07695	8.61563	87702	35120	35127	8	8	0.000654052	0.076	0.0171858	0.764	CRC
944	DMR_944	chr13	108922032	108922745	713	*	-1.07639	8.61112	48142	20603	20610	8	8	0.000654052	0.076	0.0172309	0.764	CRC
945	DMR_945	chr1	78956268	78957682	1414	*	0.992705	9.92705	8573	2796	2805	10	10	0.000563838	0.08	0.010555	0.62	CRC
946	DMR_946	chr6	32729847	32730299	452	*	-1.07328	8.58626	139661	59360	59367	8	23	0.000676605	0.08	0.0174339	0.768	CRC
947	DMR_947	chr17	33759929	33760293	364	*	1.09154	7.64081	72030	28417	28423	7	9	0.000721712	0.08	0.0274927	0.86	CRC
948	DMR_948	chr14	31343685	31344535	850	*	1.10671	6.64026	50077	21284	21289	6	9	0.000744266	0.08	0.0467985	0.952	CRC
949	DMR_949	chr4	111533509	111533951	442	*	1.10665	6.63989	124880	49945	49950	6	9	0.000744266	0.08	0.0467985	0.952	CRC
950	DMR_950	chr15	53095823	53096854	1031	*	1.07173	8.57382	56842	23729	23736	8	8	0.000721712	0.084	0.0175015	0.772	CRC
951	DMR_951	chr13	110961069	110961824	755	*	1.07085	8.56681	48266	20627	20634	8	8	0.000721712	0.084	0.0175015	0.772	CRC
952	DMR_952	chr6	32014059	32015737	1678	*	-0.754843	15.0969	139457	58694	58713	20	20	0.000676605	0.088	0.00263876	0.268	CRC
953	DMR_953	chr19	51219975	51220537	562	*	-0.987021	9.87021	87778	35128	35137	10	10	0.000608945	0.088	0.0108031	0.632	CRC
954	DMR_954	chr19	46999055	46999366	311	*	1.05479	8.43832	86908	34818	34825	8	10	0.000811926	0.088	0.0186969	0.788	CRC
955	DMR_955	chr8	24857567	24858570	1003	*	1.05195	8.41557	158912	68269	68276	8	9	0.000811926	0.088	0.0188998	0.788	CRC
956	DMR_956	chr5	1225074	1225525	451	*	-1.0519	8.41519	127844	51078	51085	8	9	0.000811926	0.088	0.0189449	0.788	CRC
957	DMR_957	chr3	183145478	183146204	726	*	1.05151	8.41205	119026	47823	47830	8	13	0.000811926	0.088	0.0189449	0.788	CRC
958	DMR_958	chr10	28030398	28031385	987	*	1.05117	8.40935	19137	7302	7309	8	8	0.000811926	0.088	0.0189901	0.788	CRC
959	DMR_959	chr6	29943209	29943480	271	*	1.08124	7.56867	138805	55931	55937	7	8	0.000766819	0.088	0.0284625	0.872	CRC
960	DMR_960	chr11	1769152	1769645	493	*	0.994731	8.95258	26727	10324	10332	9	9	0.000744266	0.092	0.014953	0.736	CRC
961	DMR_961	chr15	74494781	74495657	876	*	-0.951984	10.4718	58456	24249	24259	11	11	0.000654052	0.096	0.00872821	0.576	CRC
962	DMR_962	chr4	185939339	185940173	834	*	0.871997	10.464	127069	50966	50977	12	12	0.00103746	0.096	0.00872821	0.576	CRC
963	DMR_963	chr19	9473565	9474128	563	*	0.95044	10.4548	83022	32535	32545	11	11	0.000654052	0.096	0.00875076	0.576	CRC
964	DMR_964	chr20	42983920	42984878	958	*	-0.868406	10.4209	104293	41547	41558	12	12	0.00108257	0.096	0.00888608	0.576	CRC
965	DMR_965	chr1	2985218	2985720	502	*	1.04386	8.35089	1126	187	194	8	8	0.000879587	0.096	0.019396	0.792	CRC
966	DMR_966	chr19	38924116	38924436	320	*	1.04013	8.32105	85748	34116	34123	8	8	0.000924694	0.1	0.0195764	0.796	CRC
967	DMR_967	chr12	54332695	54333823	1128	*	1.03756	8.30045	39599	16829	16836	8	19	0.000947247	0.1	0.0197343	0.796	CRC
968	DMR_968	chr11	26353484	26354057	573	*	1.03405	8.27241	28605	11669	11676	8	8	0.000969801	0.1	0.0200501	0.808	CRC
969	DMR_969	chr1	204183097	204183655	558	*	-1.02649	8.21195	14245	5587	5594	8	10	0.00103746	0.1	0.0207041	0.812	CRC
970	DMR_970	chr12	49371751	49372474	723	*	0.972155	9.72155	38831	16474	16483	10	11	0.000766819	0.104	0.0114346	0.636	CRC
971	DMR_971	chr6	105627791	105628165	374	*	0.972109	9.72109	142865	62440	62449	10	10	0.000766819	0.104	0.0114346	0.636	CRC
972	DMR_972	chr11	67070233	67071322	1089	*	-0.966706	9.66706	31713	13294	13303	10	10	0.000766819	0.104	0.0117729	0.648	CRC
973	DMR_973	chr3	170136159	170136920	761	*	0.966531	9.66531	118554	47619	47628	10	10	0.000766819	0.104	0.0117729	0.648	CRC
974	DMR_974	chr2	176963948	176964720	772	*	0.964606	9.64606	98095	39009	39018	10	10	0.000789373	0.104	0.011818	0.652	CRC
975	DMR_975	chr14	101291933	101293090	1157	*	0.961445	9.61445	53770	22736	22745	10	26	0.000789373	0.104	0.0119534	0.66	CRC
976	DMR_976	chr6	150311305	150312368	1063	*	0.9869	8.8821	144847	63422	63430	9	9	0.000879587	0.104	0.0155619	0.736	CRC
977	DMR_977	chr6	32978129	32978775	646	*	-1.02241	8.17927	139735	59862	59869	8	22	0.00108257	0.104	0.0209071	0.812	CRC
978	DMR_978	chr3	63263752	63264335	583	*	1.01949	8.15596	114466	45902	45909	8	8	0.00108257	0.104	0.0210424	0.812	CRC
979	DMR_979	chr17	50237205	50237844	639	*	1.01934	8.15469	74566	29766	29773	8	8	0.00108257	0.104	0.0210424	0.812	CRC
980	DMR_980	chr3	164913627	164914621	994	*	0.955772	9.55772	118399	47553	47562	10	10	0.000811926	0.108	0.0121112	0.668	CRC
981	DMR_981	chr2	121493406	121494295	889	*	0.986134	8.87521	95852	38359	38367	9	10	0.00090214	0.108	0.015607	0.736	CRC
982	DMR_982	chr6	134638742	134639482	740	*	1.01596	8.12765	144099	63045	63052	8	8	0.00112768	0.108	0.0213356	0.816	CRC
983	DMR_983	chr11	126872863	126873689	826	*	1.05358	7.37506	35635	15190	15196	7	9	0.000992354	0.108	0.0315749	0.888	CRC
984	DMR_984	chr12	62585031	62586267	1236	*	1.05189	7.36325	40389	17435	17441	7	12	0.000992354	0.108	0.0317779	0.888	CRC
985	DMR_985	chr11	2292691	2293309	618	*	0.7284	14.568	26920	10516	10535	20	28	0.00090214	0.112	0.00306728	0.284	CRC
986	DMR_986	chr5	122429966	122431419	1453	*	0.979264	8.81337	132173	52854	52862	9	9	0.000947247	0.112	0.0159002	0.74	CRC
987	DMR_987	chr5	145722132	145722909	777	*	1.01502	8.12018	133921	53732	53739	8	8	0.00115023	0.112	0.0213807	0.82	CRC
988	DMR_988	chr2	223164459	223164925	466	*	1.01361	8.10885	100277	39999	40006	8	8	0.00115023	0.112	0.0214709	0.82	CRC
989	DMR_989	chr13	36788462	36788926	464	*	-1.01348	8.10784	46008	19606	19613	8	9	0.00115023	0.112	0.0214709	0.82	CRC
990	DMR_990	chr4	1107202	1107983	781	*	1.01247	8.09972	120493	48371	48378	8	8	0.00115023	0.112	0.0215386	0.82	CRC
991	DMR_991	chr6	31696063	31697152	1089	*	0.618144	16.6899	139329	57978	58004	27	54	0.000766819	0.116	0.00202982	0.236	CRC
992	DMR_992	chr19	39694477	39695237	760	*	0.972393	8.75154	85852	34199	34207	9	10	0.00103746	0.116	0.0163062	0.748	CRC
993	DMR_993	chr15	28344273	28344730	457	*	1.00796	8.06367	55305	23037	23044	8	8	0.00117278	0.116	0.0218769	0.82	CRC
994	DMR_994	chr19	12978255	12978805	550	*	1.00637	8.05094	83627	33037	33044	8	8	0.00117278	0.116	0.021922	0.82	CRC
995	DMR_995	chr18	56886915	56887785	870	*	0.81613	10.6097	79844	31736	31748	13	13	0.00115023	0.12	0.00827714	0.552	CRC
996	DMR_996	chr6	56819298	56820286	988	*	0.96949	8.72541	141831	61729	61737	9	9	0.00108257	0.12	0.0165317	0.752	CRC
997	DMR_997	chr10	118956639	118957259	620	*	-0.966224	8.69602	24040	9503	9511	9	9	0.00110512	0.12	0.0167573	0.752	CRC
998	DMR_998	chr1	34642345	34643106	761	*	1.00138	8.01101	5669	1569	1576	8	8	0.00119534	0.12	0.022328	0.82	CRC
999	DMR_999	chr20	62737547	62738358	811	*	-0.999093	7.99274	105973	42365	42372	8	8	0.00119534	0.12	0.0224858	0.82	CRC
1000	DMR_1000	chr6	146350041	146350748	707	*	0.997917	7.98334	144645	63324	63331	8	10	0.00121789	0.12	0.0225986	0.824	CRC
1001	DMR_1001	chr6	30130698	30132226	1528	*	-0.62281	15.5703	138884	56239	56263	25	25	0.000879587	0.124	0.00248089	0.256	CRC
1002	DMR_1002	chr17	1956691	1957698	1007	*	0.686195	14.4101	69190	26997	27017	21	40	0.00106001	0.124	0.00313494	0.288	CRC
1003	DMR_1003	chr11	110167556	110167871	315	*	0.903081	9.93389	34046	14487	14497	11	11	0.00108257	0.124	0.0105099	0.62	CRC
1004	DMR_1004	chr6	32805142	32805759	617	*	-0.946696	9.46696	139683	59414	59423	10	34	0.000947247	0.124	0.0124946	0.692	CRC
1005	DMR_1005	chr20	13200685	13201844	1159	*	0.607193	16.3942	103022	40598	40624	27	27	0.000879587	0.128	0.00214258	0.24	CRC
1006	DMR_1006	chr14	59931922	59932321	399	*	0.897719	9.87491	51115	21770	21780	11	11	0.00112768	0.128	0.0108031	0.632	CRC
1007	DMR_1007	chr16	62069806	62070365	559	*	0.89662	9.86282	65380	26150	26160	11	11	0.00115023	0.128	0.0108257	0.632	CRC
1008	DMR_1008	chr11	45717986	45718671	685	*	-0.995179	7.96144	29463	12107	12114	8	8	0.001263	0.128	0.0228693	0.824	CRC
1009	DMR_1009	chr3	192958726	192959372	646	*	0.994813	7.9585	119679	48093	48100	8	9	0.00128555	0.128	0.0228918	0.824	CRC
1010	DMR_1010	chr2	74875227	74875548	321	*	0.992004	7.93603	93805	37561	37568	8	8	0.00139832	0.128	0.0232527	0.824	CRC
1011	DMR_1011	chr10	64578131	64579140	1009	*	1.01981	7.13869	20539	7809	7815	7	12	0.00135321	0.128	0.0357022	0.912	CRC
1012	DMR_1012	chr10	131265059	131265796	737	*	0.89311	9.82421	25016	9871	9881	11	14	0.001263	0.132	0.0110061	0.636	CRC
1013	DMR_1013	chr1	3059051	3059820	769	*	-0.990248	7.92198	1180	205	212	8	9	0.00142087	0.132	0.023388	0.828	CRC
1014	DMR_1014	chr1	3028338	3029070	732	*	-0.98768	7.90144	1152	196	203	8	9	0.00148853	0.132	0.0237037	0.828	CRC
1015	DMR_1015	chr19	40324226	40325100	874	*	0.835763	10.0292	85950	34261	34272	12	12	0.00151109	0.136	0.0099461	0.6	CRC
1016	DMR_1016	chr6	28979210	28979498	288	*	0.890469	9.79516	138650	55606	55616	11	11	0.00128555	0.136	0.0111189	0.636	CRC
1017	DMR_1017	chr8	16859045	16859754	709	*	1.01499	7.10494	158282	68066	68072	7	11	0.00144342	0.136	0.0362886	0.912	CRC
1018	DMR_1018	chr17	35290822	35291580	758	*	1.01418	7.09925	72204	28512	28518	7	12	0.00144342	0.136	0.0364465	0.912	CRC
1019	DMR_1019	chr4	155662217	155663311	1094	*	1.01221	7.08547	126200	50521	50527	7	11	0.00144342	0.136	0.0367397	0.916	CRC
1020	DMR_1020	chr3	180397115	180397857	742	*	0.884296	9.72725	118912	47736	47746	11	11	0.00142087	0.14	0.0114346	0.636	CRC
1021	DMR_1021	chr5	131346985	131347773	788	*	0.980996	7.84797	132510	52965	52972	8	11	0.00157875	0.14	0.0243803	0.828	CRC
1022	DMR_1022	chr2	182545209	182545934	725	*	0.934273	9.34273	98386	39185	39194	10	10	0.00119534	0.144	0.0131487	0.7	CRC
1023	DMR_1023	chr15	73735291	73735694	403	*	-0.933699	9.33699	58352	24194	24203	10	11	0.00119534	0.144	0.0131487	0.7	CRC
1024	DMR_1024	chr18	24130267	24131379	1112	*	0.976844	7.81475	79146	31366	31373	8	9	0.0016013	0.144	0.0248765	0.828	CRC
1025	DMR_1025	chr6	30431577	30431860	283	*	0.976841	7.81473	138957	56545	56552	8	8	0.0016013	0.144	0.0248765	0.828	CRC
1026	DMR_1026	chr10	77871618	77872458	840	*	0.974262	7.79409	21366	8214	8221	8	8	0.00164641	0.144	0.0251472	0.832	CRC
1027	DMR_1027	chr3	37034654	37035355	701	*	0.591423	14.7856	112281	44632	44656	25	40	0.00121789	0.148	0.0029094	0.272	CRC
1028	DMR_1028	chr6	32184829	32185171	342	*	-0.973969	7.79175	139582	59314	59321	8	8	0.00169151	0.148	0.0252374	0.832	CRC
1029	DMR_1029	chr19	56915184	56915732	548	*	0.97262	7.78096	88622	35452	35459	8	8	0.00169151	0.148	0.0254404	0.844	CRC
1030	DMR_1030	chr6	33396029	33396610	581	*	0.873327	9.6066	139900	60912	60922	11	11	0.0016013	0.152	0.0119985	0.668	CRC
1031	DMR_1031	chr6	13924570	13925567	997	*	0.87277	9.60047	137511	54821	54831	11	14	0.00162385	0.152	0.012021	0.668	CRC
1032	DMR_1032	chr7	155249019	155250299	1280	*	0.864451	9.50896	156110	67710	67720	11	11	0.00173662	0.152	0.0122691	0.676	CRC
1033	DMR_1033	chr12	58003774	58004992	1218	*	0.921487	9.21487	40229	17328	17337	10	10	0.00135321	0.152	0.0137125	0.716	CRC
1034	DMR_1034	chr5	140624869	140625389	520	*	0.917127	9.17127	133502	53544	53553	10	10	0.00137576	0.152	0.0138253	0.716	CRC
1035	DMR_1035	chr19	52956622	52957051	429	*	0.969114	7.75291	88027	35257	35264	8	9	0.00178173	0.152	0.0258914	0.848	CRC
1036	DMR_1036	chr10	90342738	90343285	547	*	0.968034	7.74427	22033	8369	8376	8	10	0.00178173	0.152	0.0260267	0.848	CRC
1037	DMR_1037	chr17	7348316	7348490	174	*	-0.966658	7.73326	70006	27463	27470	8	8	0.00180428	0.152	0.0261395	0.848	CRC
1038	DMR_1038	chr19	39465821	39466757	936	*	0.96331	7.70648	85829	34172	34179	8	8	0.00182683	0.152	0.0265229	0.852	CRC
1039	DMR_1039	chr2	152954970	152956135	1165	*	0.824185	9.89022	97033	38607	38618	12	12	0.00178173	0.156	0.0107129	0.628	CRC
1040	DMR_1040	chr3	187387555	187388281	726	*	0.914317	9.14317	119440	48017	48026	10	10	0.00139832	0.156	0.0139606	0.716	CRC
1041	DMR_1041	chr6	28557542	28558113	571	*	0.914185	9.14185	138569	55300	55309	10	21	0.00139832	0.156	0.0139606	0.716	CRC
1042	DMR_1042	chr2	96990762	96991327	565	*	0.960259	7.68207	94430	37931	37938	8	9	0.00189449	0.156	0.0269289	0.856	CRC
1043	DMR_1043	chr17	39890494	39891230	736	*	0.991226	6.93858	72950	28802	28808	7	9	0.00173662	0.156	0.0394912	0.932	CRC
1044	DMR_1044	chr14	101491377	101492406	1029	*	-0.859868	9.45855	53840	22770	22780	11	11	0.00189449	0.16	0.0125623	0.692	CRC
1045	DMR_1045	chr2	43863985	43865055	1070	*	0.913388	9.13388	91953	36747	36756	10	11	0.00142087	0.16	0.0140508	0.716	CRC
1046	DMR_1046	chr8	11560299	11560851	552	*	0.822625	9.8715	158128	68000	68011	12	12	0.00182683	0.164	0.0108031	0.632	CRC
1047	DMR_1047	chr1	181451906	181453051	1145	*	0.816732	9.80079	13220	5245	5256	12	12	0.00184939	0.164	0.0111189	0.636	CRC
1048	DMR_1048	chr3	142607357	142608228	871	*	0.816554	9.79865	117618	47183	47194	12	13	0.00184939	0.164	0.0111189	0.636	CRC
1049	DMR_1049	chr1	116380946	116381660	714	*	0.956296	7.65037	10112	3780	3787	8	8	0.00196216	0.164	0.0274251	0.86	CRC
1050	DMR_1050	chr10	131665419	131666314	895	*	-0.955423	7.64338	25099	9904	9911	8	8	0.00198471	0.164	0.0274476	0.86	CRC
1051	DMR_1051	chr7	45128053	45129110	1057	*	0.985527	6.89869	150544	65225	65231	7	9	0.00187194	0.164	0.040461	0.936	CRC
1052	DMR_1052	chr5	146614298	146614543	245	*	0.984688	6.89282	133958	53770	53776	7	8	0.00187194	0.164	0.0405963	0.936	CRC
1053	DMR_1053	chr7	139168305	139168804	499	*	0.93191	8.38719	154923	67330	67338	9	9	0.00178173	0.168	0.0191028	0.788	CRC
1054	DMR_1054	chr2	177053274	177053568	294	*	-0.931841	8.38657	98171	39075	39083	9	9	0.00178173	0.168	0.0191028	0.788	CRC
1055	DMR_1055	chr1	26737005	26737797	792	*	0.927539	8.34785	4791	1105	1113	9	11	0.00180428	0.168	0.019396	0.792	CRC
1056	DMR_1056	chr10	42862978	42863594	616	*	0.952861	7.62288	19671	7434	7441	8	8	0.00205237	0.172	0.0276506	0.864	CRC
1057	DMR_1057	chr2	31805915	31806551	636	*	0.950634	7.60507	91367	36506	36513	8	12	0.00207492	0.176	0.0280115	0.868	CRC
1058	DMR_1058	chr10	132632041	132632713	672	*	-0.969847	6.78893	25206	9921	9927	7	9	0.00214258	0.176	0.0430321	0.944	CRC
1059	DMR_1059	chr8	86350278	86351195	917	*	0.808467	9.7016	161416	69195	69206	12	12	0.00212003	0.18	0.0115474	0.644	CRC
1060	DMR_1060	chr11	2182300	2182795	495	*	-0.904205	9.04205	26892	10490	10499	10	10	0.0016013	0.18	0.014547	0.732	CRC
1061	DMR_1061	chr3	10547179	10547584	405	*	0.945866	7.56693	111103	44196	44203	8	8	0.00225535	0.184	0.0284851	0.872	CRC
1062	DMR_1062	chr2	80531483	80531898	415	*	0.944645	7.55716	93954	37624	37631	8	8	0.00225535	0.184	0.0286655	0.876	CRC
1063	DMR_1063	chr10	14816426	14816973	547	*	-0.963512	6.74458	18610	6992	6998	7	8	0.00225535	0.184	0.0440696	0.948	CRC
1064	DMR_1064	chr1	160369869	160370843	974	*	0.850446	9.35491	12029	4683	4693	11	11	0.00216514	0.188	0.0131487	0.7	CRC
1065	DMR_1065	chr10	103911536	103911881	345	*	-0.961183	6.72828	23156	9071	9077	7	13	0.00234556	0.188	0.0446559	0.948	CRC
1066	DMR_1066	chr17	32483560	32484259	699	*	0.762963	9.91852	71933	28351	28363	13	13	0.00198471	0.192	0.0106001	0.62	CRC
1067	DMR_1067	chr19	35263485	35264342	857	*	0.74947	10.4926	85295	33733	33746	14	14	0.00166896	0.196	0.00866055	0.576	CRC
1068	DMR_1068	chr11	67383377	67384040	663	*	0.940839	7.52671	31819	13404	13411	8	8	0.00239067	0.196	0.0291166	0.884	CRC
1069	DMR_1069	chr1	209848535	209849445	910	*	0.958567	6.70997	14814	5760	5766	7	9	0.00239067	0.196	0.0451521	0.952	CRC
1070	DMR_1070	chr4	104640662	104641548	886	*	0.887316	8.87316	124676	49794	49803	10	13	0.00187194	0.2	0.015607	0.736	CRC
1071	DMR_1071	chr2	14772312	14772963	651	*	-0.938062	7.5045	90243	35980	35987	8	8	0.00252599	0.2	0.0293647	0.884	CRC
1072	DMR_1072	chr3	36986513	36986697	184	*	0.957824	6.70477	112277	44608	44614	7	9	0.00241323	0.2	0.04531	0.952	CRC
1073	DMR_1073	chr6	30449009	30449254	245	*	0.954254	6.67978	138962	56569	56575	7	10	0.00250344	0.2	0.0459189	0.952	CRC
1074	DMR_1074	chr6	31148332	31148666	334	*	0.754347	9.80651	139172	57377	57389	13	13	0.00214258	0.204	0.0110963	0.636	CRC
1075	DMR_1075	chr4	166299942	166300688	746	*	0.905227	8.14704	126429	50661	50669	9	10	0.00225535	0.204	0.0210875	0.812	CRC
1076	DMR_1076	chr10	820206	821395	1189	*	-0.937217	7.49773	17493	6696	6703	8	8	0.00254855	0.204	0.0294549	0.884	CRC
1077	DMR_1077	chr17	7832680	7833237	557	*	0.94942	6.64594	70148	27578	27584	7	8	0.00263876	0.204	0.0467083	0.952	CRC
1078	DMR_1078	chr5	140800398	140800983	585	*	0.895776	8.06198	133577	53602	53610	9	9	0.00243578	0.22	0.0218769	0.82	CRC
1079	DMR_1079	chr5	158532962	158533942	980	*	0.929572	7.43657	134658	54052	54059	8	8	0.00275153	0.22	0.0305826	0.888	CRC
1080	DMR_1080	chr18	11148510	11149068	558	*	0.925176	7.40141	78817	31204	31211	8	8	0.00281919	0.228	0.0311238	0.888	CRC
1081	DMR_1081	chr8	104153592	104153829	237	*	0.921842	7.37474	162218	69512	69519	8	8	0.00295451	0.228	0.0315975	0.888	CRC
1082	DMR_1082	chr6	31913759	31914305	546	*	-0.919862	7.35889	139437	58562	58569	8	8	0.00297706	0.228	0.031823	0.892	CRC
1083	DMR_1083	chr22	51016501	51017162	661	*	0.773774	9.28529	110621	43965	43976	12	14	0.00299962	0.232	0.0134419	0.712	CRC
1084	DMR_1084	chr4	331119	331610	491	*	0.888702	7.99832	120177	48302	48310	9	9	0.00266131	0.236	0.0224182	0.82	CRC
1085	DMR_1085	chr3	50242325	50243565	1240	*	0.886199	7.9758	113484	45482	45490	9	9	0.00272897	0.236	0.0226437	0.824	CRC
1086	DMR_1086	chr17	37763735	37764293	558	*	0.883389	7.9505	72539	28630	28638	9	11	0.0029094	0.244	0.0230497	0.824	CRC
1087	DMR_1087	chr5	36606749	36607417	668	*	0.853299	8.53299	129356	51435	51444	10	15	0.0029094	0.248	0.0178173	0.776	CRC
1088	DMR_1088	chr10	31608136	31608663	527	*	0.901942	7.21554	19350	7364	7371	8	21	0.00351835	0.256	0.0344618	0.908	CRC
1089	DMR_1089	chr6	32116538	32117088	550	*	0.655738	10.4918	139526	59024	59039	16	24	0.00259365	0.26	0.00866055	0.576	CRC
1090	DMR_1090	chr22	30476089	30476525	436	*	0.870566	7.83509	108567	43236	43244	9	9	0.00336047	0.26	0.0245833	0.828	CRC
1091	DMR_1091	chr13	61989037	61989859	822	*	0.751728	9.02074	47007	20141	20152	12	13	0.00360856	0.272	0.0145696	0.732	CRC
1092	DMR_1092	chr15	83378321	83378895	574	*	0.842376	8.42376	59234	24524	24533	10	10	0.00338303	0.276	0.0188547	0.788	CRC
1093	DMR_1093	chr2	136875144	136876188	1044	*	0.725892	9.43659	96605	38541	38553	13	13	0.00299962	0.28	0.01263	0.696	CRC
1094	DMR_1094	chr22	27053195	27053934	739	*	0.700886	9.8124	108403	43152	43165	14	14	0.0028643	0.284	0.0110287	0.636	CRC
1095	DMR_1095	chr20	36888790	36889389	599	*	0.887553	7.10042	104065	41366	41373	8	8	0.00408218	0.288	0.0364465	0.912	CRC
1096	DMR_1096	chr3	46506104	46506554	450	*	0.835028	8.35028	112954	45012	45021	10	10	0.00369878	0.292	0.019396	0.792	CRC
1097	DMR_1097	chr6	32169650	32170135	485	*	-0.884616	7.07693	139570	59297	59304	8	8	0.00433027	0.292	0.0368524	0.916	CRC
1098	DMR_1098	chr19	11689488	11689860	372	*	0.884327	7.07462	83438	32834	32841	8	11	0.00433027	0.292	0.036875	0.916	CRC
1099	DMR_1099	chr6	33173278	33173581	303	*	-0.882435	7.05948	139812	60147	60154	8	53	0.00442049	0.292	0.0371231	0.916	CRC
1100	DMR_1100	chr4	187476326	187476837	511	*	-0.878265	7.02612	127211	51006	51013	8	10	0.00460092	0.296	0.0377095	0.924	CRC
1101	DMR_1101	chr6	27258466	27259121	655	*	0.877007	7.01605	138375	55091	55098	8	10	0.00464602	0.296	0.0379124	0.928	CRC
1102	DMR_1102	chr13	46189838	46190098	260	*	0.875864	7.00691	46463	19854	19861	8	9	0.00471368	0.3	0.0380478	0.928	CRC
1103	DMR_1103	chr10	11783823	11784408	585	*	0.873623	6.98898	18390	6916	6923	8	8	0.00489411	0.308	0.0384312	0.928	CRC
1104	DMR_1104	chr14	101531510	101532352	842	*	-0.68743	9.62402	53878	22821	22834	14	14	0.00333792	0.316	0.0118857	0.66	CRC
1105	DMR_1105	chr6	116937438	116938100	662	*	0.870094	6.96075	143484	62728	62735	8	8	0.00507454	0.316	0.0390852	0.932	CRC
1106	DMR_1106	chr13	47472050	47472349	299	*	-0.849485	7.64537	46543	19920	19928	9	9	0.00462347	0.32	0.0274251	0.86	CRC
1107	DMR_1107	chr6	28227068	28227482	414	*	0.848885	7.63997	138515	55198	55206	9	11	0.00466858	0.32	0.0274927	0.86	CRC
1108	DMR_1108	chr11	61062665	61063062	397	*	0.847911	7.6312	30329	12433	12441	9	11	0.00466858	0.32	0.0276506	0.864	CRC
1109	DMR_1109	chr14	21270407	21271355	948	*	-0.866523	6.93219	49469	20869	20876	8	9	0.00530007	0.324	0.0396716	0.932	CRC
1110	DMR_1110	chr6	31649469	31649728	259	*	-0.865586	6.92469	139301	57875	57882	8	19	0.00541284	0.328	0.0398069	0.932	CRC
1111	DMR_1111	chr3	118864587	118865478	891	*	-0.680437	9.52611	116018	46402	46415	14	14	0.00358601	0.332	0.012224	0.672	CRC
1112	DMR_1112	chr13	33590002	33590495	493	*	0.817185	8.17185	45885	19585	19594	10	10	0.00446559	0.336	0.0209297	0.812	CRC
1113	DMR_1113	chr11	92702507	92703536	1029	*	0.814705	8.14705	33477	14104	14113	10	11	0.00455581	0.336	0.0210875	0.812	CRC
1114	DMR_1114	chr2	105857809	105859083	1274	*	-0.644221	9.66331	95074	38144	38158	15	15	0.00392431	0.344	0.0117729	0.648	CRC
1115	DMR_1115	chr19	58220295	58220837	542	*	0.836385	7.52747	88771	35678	35686	9	9	0.00527752	0.352	0.0291166	0.884	CRC
1116	DMR_1116	chr19	17931932	17932369	437	*	0.83191	7.48719	84400	33370	33378	9	9	0.00559327	0.36	0.0295902	0.888	CRC
1117	DMR_1117	chr1	201368390	201369031	641	*	-0.800184	8.00184	13849	5450	5459	10	10	0.00527752	0.368	0.0223505	0.82	CRC
1118	DMR_1118	chr12	123214864	123215684	820	*	-0.714673	8.57607	43444	18919	18930	12	12	0.00530007	0.38	0.0175015	0.772	CRC
1119	DMR_1119	chr8	142238452	142239055	603	*	-0.851909	6.81527	163708	69914	69921	8	9	0.00669839	0.38	0.0424683	0.94	CRC
1120	DMR_1120	chr6	3849327	3850106	779	*	0.591512	9.46419	136853	54590	54605	16	29	0.00460092	0.384	0.0124946	0.692	CRC
1121	DMR_1121	chr11	2481965	2482735	770	*	-0.653042	9.14259	26977	10675	10688	14	22	0.00448815	0.384	0.0139606	0.716	CRC
1122	DMR_1122	chr15	74725593	74726614	1021	*	0.65266	9.13724	58507	24260	24273	14	14	0.0045107	0.384	0.0140283	0.716	CRC
1123	DMR_1123	chr11	128812804	128813470	666	*	-0.711756	8.54107	35778	15226	15237	12	13	0.00534518	0.384	0.0177045	0.772	CRC
1124	DMR_1124	chr19	9648995	9649542	547	*	0.822078	7.3987	83030	32566	32574	9	9	0.00633754	0.384	0.0311915	0.888	CRC
1125	DMR_1125	chr2	241262258	241263067	809	*	-0.849091	6.79273	101931	40291	40298	8	8	0.00699159	0.388	0.042987	0.944	CRC
1126	DMR_1126	chr16	67918484	67918965	481	*	0.847176	6.7774	65789	26348	26355	8	8	0.00699159	0.388	0.0432351	0.948	CRC
1127	DMR_1127	chr6	31938773	31939322	549	*	-0.575904	9.79036	139453	58638	58654	17	99	0.00455581	0.392	0.0111414	0.636	CRC
1128	DMR_1128	chr10	127464368	127465013	645	*	-0.845771	6.76617	24746	9788	9795	8	10	0.00712691	0.392	0.0435508	0.948	CRC
1129	DMR_1129	chr7	94023743	94024254	511	*	0.844737	6.75789	152290	65959	65966	8	11	0.00721712	0.392	0.0437989	0.948	CRC
1130	DMR_1130	chr5	2537210	2537906	696	*	-0.84314	6.74512	128224	51128	51135	8	8	0.007375	0.4	0.0440696	0.948	CRC
1131	DMR_1131	chr6	5995766	5996893	1127	*	0.806799	7.26119	136994	54625	54633	9	14	0.00723968	0.404	0.0335371	0.896	CRC
1132	DMR_1132	chr12	21927425	21927990	565	*	0.784354	7.84354	37863	16018	16027	10	10	0.00613455	0.408	0.0243803	0.828	CRC
1133	DMR_1133	chr10	133508039	133508866	827	*	-0.841239	6.72991	25292	9930	9937	8	8	0.00755543	0.408	0.0446334	0.948	CRC
1134	DMR_1134	chr14	61116048	61116782	734	*	0.840499	6.72399	51198	21798	21805	8	12	0.00764564	0.412	0.0447462	0.952	CRC
1135	DMR_1135	chr8	24772137	24772513	376	*	0.840138	6.72111	158895	68260	68267	8	8	0.00764564	0.412	0.0448364	0.952	CRC
1136	DMR_1136	chr1	63787586	63788557	971	*	0.837853	6.70282	8013	2525	2532	8	8	0.00784862	0.424	0.04531	0.952	CRC
1137	DMR_1137	chr11	2322500	2323459	959	*	-0.502952	9.55609	26928	10547	10565	19	30	0.00536773	0.428	0.0121112	0.668	CRC
1138	DMR_1138	chr1	183154778	183155644	866	*	-0.774794	7.74794	13338	5278	5287	10	10	0.00685627	0.444	0.0259816	0.848	CRC
1139	DMR_1139	chr12	101603174	101604147	973	*	0.730297	8.03326	41701	18061	18071	11	12	0.00678861	0.456	0.022125	0.82	CRC
1140	DMR_1140	chr1	112531263	112532085	822	*	0.730077	8.03084	9865	3646	3656	11	11	0.00678861	0.456	0.022125	0.82	CRC
1141	DMR_1141	chr7	135433353	135433790	437	*	-0.818429	6.54743	154720	67233	67240	8	8	0.00956269	0.464	0.0490313	0.964	CRC
1142	DMR_1142	chr12	116996871	116997185	314	*	-0.815552	6.52442	42869	18660	18667	8	8	0.00985588	0.472	0.0498658	0.968	CRC
1143	DMR_1143	chr20	57875318	57875703	385	*	-0.781326	7.03193	105117	42137	42145	9	11	0.00926949	0.476	0.0376193	0.92	CRC
1144	DMR_1144	chr6	32049322	32049953	631	*	-0.609717	8.53604	139487	58782	58795	14	18	0.00649541	0.488	0.0177722	0.772	CRC
1145	DMR_1145	chr6	30686902	30687707	805	*	-0.778372	7.00535	139040	57020	57028	9	18	0.00958524	0.492	0.0380703	0.928	CRC
1146	DMR_1146	chr6	42927975	42928773	798	*	-0.509278	8.65773	140996	61322	61338	17	18	0.00683371	0.5	0.0169602	0.76	CRC
1147	DMR_1147	chr3	50375459	50375674	215	*	-0.762292	7.62292	113558	45566	45575	10	21	0.00784862	0.504	0.0276506	0.864	CRC
1148	DMR_1148	chr10	120354627	120355427	800	*	0.755751	7.55751	24125	9570	9579	10	10	0.00829969	0.512	0.0286655	0.876	CRC
1149	DMR_1149	chr7	23053549	23053981	432	*	0.770034	6.9303	149051	64312	64320	9	9	0.010555	0.528	0.0397167	0.932	CRC
1150	DMR_1150	chr19	9608947	9609704	757	*	0.699608	7.69569	83028	32555	32565	11	11	0.00893119	0.54	0.0266131	0.852	CRC
1151	DMR_1151	chr17	48636344	48637367	1023	*	0.760118	6.84106	74446	29673	29681	9	27	0.0115699	0.544	0.0418368	0.94	CRC
1152	DMR_1152	chr6	33156836	33157222	386	*	-0.75801	6.82209	139800	59994	60002	9	9	0.0116827	0.544	0.0422653	0.94	CRC
1153	DMR_1153	chr6	28584035	28584288	253	*	0.687565	7.56321	138573	55312	55322	11	13	0.0100814	0.56	0.0285302	0.876	CRC
1154	DMR_1154	chr8	102504447	102504859	412	*	-0.754325	6.78893	162105	69474	69482	9	9	0.0121338	0.56	0.0430321	0.944	CRC
1155	DMR_1155	chr7	95025194	95025955	761	*	-0.680596	7.48656	152333	66073	66083	11	24	0.0108257	0.58	0.0295902	0.888	CRC
1156	DMR_1156	chr5	89854293	89854979	686	*	0.731942	7.31942	131236	52423	52432	10	10	0.010307	0.584	0.0325673	0.896	CRC
1157	DMR_1157	chr12	4554295	4554971	676	*	-0.737136	6.63422	36818	15498	15506	9	9	0.0145019	0.632	0.0468436	0.952	CRC
1158	DMR_1158	chr3	49208514	49209160	646	*	0.733456	6.6011	113334	45338	45346	9	9	0.0149981	0.652	0.0475653	0.956	CRC
1159	DMR_1159	chr7	27281216	27281872	656	*	0.611102	7.33322	149414	64744	64755	12	22	0.0124721	0.66	0.032229	0.896	CRC
1160	DMR_1160	chr11	130298267	130298880	613	*	0.708971	7.08971	35903	15291	15300	10	10	0.0127427	0.664	0.036672	0.916	CRC
1161	DMR_1161	chr17	56429262	56430170	908	*	0.653824	7.19207	74878	29853	29863	11	11	0.0136223	0.668	0.0348677	0.908	CRC
1162	DMR_1162	chr19	12146404	12146639	235	*	0.725238	6.52714	83471	32879	32887	9	9	0.0160581	0.688	0.049753	0.968	CRC
1163	DMR_1163	chr6	149805995	149806732	737	*	-0.689796	6.89796	144793	63383	63392	10	10	0.0153589	0.72	0.0404835	0.936	CRC
1164	DMR_1164	chr11	6518287	6518907	620	*	0.68243	6.8243	27452	11017	11026	10	11	0.0165543	0.74	0.0422427	0.94	CRC
1165	DMR_1165	chr6	33161148	33161589	441	*	0.569516	6.83419	139806	60019	60030	12	21	0.0171181	0.752	0.0420397	0.94	CRC
1166	DMR_1166	chr6	31543169	31543686	517	*	-0.564583	6.77499	139237	57542	57553	12	12	0.0178849	0.764	0.0433929	0.948	CRC
1167	DMR_1167	chr6	30652907	30653799	892	*	0.553089	6.63707	139029	56916	56927	12	25	0.019396	0.78	0.0468211	0.952	CRC
1168	DMR_1168	chr17	37893638	37894636	998	*	-0.613185	6.74504	72594	28686	28696	11	11	0.0189675	0.784	0.0440696	0.948	CRC
1169	DMR_1169	chr19	41698814	41699282	468	*	-0.656446	6.56446	86159	34360	34369	10	12	0.0203884	0.792	0.0485126	0.96	CRC
1170	DMR_1	chr6	133561614	133562776	1162	*	2.07016	76.5959	141524	68566	68602	37	37	0	0	0	0	PAAD
1171	DMR_2	chr13	78492568	78494067	1499	*	1.93172	75.3372	46287	22277	22315	39	47	0	0	2.08216e-05	0.004	PAAD
1172	DMR_3	chr7	19156550	19158954	2404	*	2.18351	69.8725	146266	69921	69952	32	32	0	0	2.08216e-05	0.004	PAAD
1173	DMR_4	chr6	28602543	28603437	894	*	1.76304	59.9435	136289	60705	60738	34	34	0	0	4.16432e-05	0.008	PAAD
1174	DMR_5	chr16	51184152	51185772	1620	*	2.50017	55.0037	63593	28564	28585	22	23	0	0	4.16432e-05	0.008	PAAD
1175	DMR_6	chr6	33244755	33245881	1126	*	-1.71463	54.8681	137534	65777	65808	32	47	0	0	4.16432e-05	0.008	PAAD
1176	DMR_7	chr18	74960996	74962369	1373	*	2.13719	49.1555	78933	35061	35083	23	26	0	0	0.00012493	0.024	PAAD
1177	DMR_8	chr10	118031632	118034031	2399	*	1.95178	46.8428	23513	10572	10595	24	24	0	0	0.00012493	0.024	PAAD
1178	DMR_9	chr20	13200685	13201456	771	*	2.09542	46.0993	101471	44756	44777	22	28	0	0	0.000145751	0.028	PAAD
1179	DMR_10	chr12	4381435	4382425	990	*	1.63845	45.8767	36129	17085	17112	28	28	0	0	0.000145751	0.028	PAAD
1180	DMR_11	chr22	45404843	45406130	1287	*	3.18022	44.5231	108268	48240	48253	14	14	0	0	0.000166573	0.032	PAAD
1181	DMR_12	chr11	2160875	2161586	711	*	1.6509	42.9233	26419	11605	11630	26	26	0	0	0.000166573	0.032	PAAD
1182	DMR_13	chr2	154333481	154335766	2285	*	1.67838	41.9595	95633	42601	42625	25	29	0	0	0.000229038	0.04	PAAD
1183	DMR_14	chr5	134871462	134872659	1197	*	1.89548	41.7006	130716	58415	58436	22	23	0	0	0.000229038	0.04	PAAD
1184	DMR_15	chr12	115134148	115135333	1185	*	1.79946	41.3875	41888	20498	20520	23	23	0	0	0.000229038	0.04	PAAD
1185	DMR_16	chr17	46655289	46656093	804	*	2.59002	38.8504	72788	32436	32450	15	15	0	0	0.000374789	0.068	PAAD
1186	DMR_17	chr6	30139478	30140231	753	*	1.99591	37.9223	136594	61644	61662	19	25	0	0	0.000437254	0.076	PAAD
1187	DMR_18	chr3	140769814	140770984	1170	*	2.5239	37.8585	115702	51789	51803	15	16	0	0	0.000458076	0.08	PAAD
1188	DMR_19	chr5	16179633	16180419	786	*	2.90152	37.7197	126879	56273	56285	13	13	0	0	0.000458076	0.08	PAAD
1189	DMR_20	chr18	12253749	12254976	1227	*	2.01278	36.2301	77603	34347	34364	18	18	0	0	0.000603827	0.088	PAAD
1190	DMR_21	chr12	5018229	5019482	1253	*	2.39615	35.9423	36190	17144	17158	15	15	0	0	0.000624649	0.092	PAAD
1191	DMR_22	chr20	21685834	21686728	894	*	2.32697	32.5776	101723	44982	44995	14	14	0	0	0.000874508	0.116	PAAD
1192	DMR_23	chr5	37839407	37840839	1432	*	2.47039	32.115	127315	56530	56542	13	13	0	0	0.000936973	0.12	PAAD
1193	DMR_24	chr4	188916496	188917251	755	*	2.65614	31.8736	125256	56046	56057	12	12	0	0	0.000978616	0.124	PAAD
1194	DMR_25	chr1	248020350	248021163	813	*	3.16039	31.6039	16953	7508	7517	10	10	0	0	0.000999438	0.128	PAAD
1195	DMR_26	chr5	5139458	5140029	571	*	2.60983	31.3179	126377	56187	56198	12	12	0	0	0.00104108	0.132	PAAD
1196	DMR_27	chr18	904851	905611	760	*	2.2336	31.2704	77290	34172	34185	14	14	0	0	0.00104108	0.132	PAAD
1197	DMR_28	chr5	33936232	33936752	520	*	2.60125	31.215	127150	56404	56415	12	12	0	0	0.00104108	0.132	PAAD
1198	DMR_29	chr7	37488162	37489005	843	*	2.06526	30.9788	147398	70696	70710	15	15	0	0	0.00108272	0.136	PAAD
1199	DMR_30	chr11	32456759	32457386	627	*	3.0926	30.926	28340	13131	13140	10	10	0	0	0.00110355	0.14	PAAD
1200	DMR_31	chr19	38182773	38183418	645	*	3.07983	30.7983	84405	37523	37532	10	10	0	0	0.00116601	0.152	PAAD
1201	DMR_32	chr3	132756721	132757973	1252	*	2.17867	30.5014	115282	51490	51503	14	14	0	0	0.00120765	0.16	PAAD
1202	DMR_33	chr18	5543271	5544237	966	*	2.53694	30.4433	77392	34259	34270	12	12	0	0	0.00120765	0.16	PAAD
1203	DMR_34	chr7	27195918	27196825	907	*	2.16058	30.2481	146719	70324	70337	14	14	0	0	0.0012493	0.168	PAAD
1204	DMR_35	chr7	93519220	93520323	1103	*	2.00071	30.0106	149559	71654	71668	15	15	0	0	0.00129094	0.172	PAAD
1205	DMR_36	chr21	34398085	34398532	447	*	3.26943	29.4249	104704	46743	46751	9	9	0	0	0.00137423	0.184	PAAD
1206	DMR_37	chr15	27215681	27216819	1138	*	2.09606	29.3449	54187	25288	25301	14	14	0	0	0.00139505	0.184	PAAD
1207	DMR_38	chr10	18429037	18429760	723	*	3.20661	28.8595	18436	8027	8035	9	9	0	0	0.0015408	0.196	PAAD
1208	DMR_39	chr20	37352612	37353158	546	*	3.19847	28.7862	102553	45614	45622	9	9	0	0	0.0015408	0.196	PAAD
1209	DMR_40	chr13	53422381	53423262	881	*	2.35985	28.3182	45920	22127	22138	12	12	0	0	0.00162409	0.204	PAAD
1210	DMR_41	chr11	71954982	71955599	617	*	2.82812	28.2812	31924	15144	15153	10	10	0	0	0.00162409	0.204	PAAD
1211	DMR_42	chr6	31831340	31831803	463	*	2.56912	28.2603	137090	63775	63785	11	11	0	0	0.00162409	0.204	PAAD
1212	DMR_43	chr4	10458454	10459435	981	*	2.17203	28.2364	120078	53403	53415	13	15	0	0	0.00162409	0.204	PAAD
1213	DMR_44	chr19	37095466	37096588	1122	*	2.80328	28.0328	84340	37409	37418	10	11	0	0	0.00164491	0.208	PAAD
1214	DMR_45	chr7	24323128	24323939	811	*	2.79212	27.9212	146498	70091	70100	10	10	0	0	0.00166573	0.212	PAAD
1215	DMR_46	chr13	79177195	79177925	730	*	2.53292	27.8621	46303	22337	22347	11	11	0	0	0.00170737	0.216	PAAD
1216	DMR_47	chr11	20690628	20691429	801	*	2.53052	27.8358	28033	12910	12920	11	11	0	0	0.00172819	0.216	PAAD
1217	DMR_48	chr17	32483560	32484259	699	*	2.12013	27.5617	70723	31213	31225	13	13	0	0	0.00174902	0.216	PAAD
1218	DMR_49	chr4	122686038	122686667	629	*	2.73373	27.3373	123177	54992	55001	10	10	0	0	0.00179066	0.22	PAAD
1219	DMR_50	chr1	111217194	111218079	885	*	3.01461	27.1315	9672	4038	4046	9	13	0	0	0.0018323	0.224	PAAD
1220	DMR_51	chr19	58609361	58610131	770	*	2.08571	27.1142	87561	39322	39334	13	13	0	0	0.0018323	0.224	PAAD
1221	DMR_52	chr19	58545122	58545837	715	*	2.70983	27.0983	87547	39304	39313	10	10	0	0	0.0018323	0.224	PAAD
1222	DMR_53	chr19	56879369	56879994	625	*	2.46286	27.0915	87356	39033	39043	11	13	0	0	0.0018323	0.224	PAAD
1223	DMR_54	chr16	62069806	62070365	559	*	2.4223	26.6453	64207	28801	28811	11	11	0	0	0.0018323	0.224	PAAD
1224	DMR_55	chr8	57358130	57359414	1284	*	2.02627	26.3415	157660	74688	74700	13	13	0	0	0.00189477	0.228	PAAD
1225	DMR_56	chr5	1882871	1883514	643	*	3.29009	26.3207	126078	56163	56170	8	8	0	0	0.00189477	0.228	PAAD
1226	DMR_57	chr11	69633659	69634648	989	*	2.01468	26.1908	31608	15026	15038	13	13	0	0	0.00193641	0.228	PAAD
1227	DMR_58	chr10	11059443	11059733	290	*	2.88908	26.0017	18024	7809	7817	9	10	0	0	0.00204052	0.228	PAAD
1228	DMR_59	chr11	30038615	30039113	498	*	2.35882	25.947	28222	13026	13036	11	11	0	0	0.00210298	0.24	PAAD
1229	DMR_60	chr2	176994142	176994764	622	*	2.86591	25.7932	96623	43018	43026	9	9	0	0	0.00212381	0.244	PAAD
1230	DMR_61	chr13	37006063	37006748	685	*	2.81964	25.3767	45089	21646	21654	9	9	0	0	0.00222791	0.252	PAAD
1231	DMR_62	chr11	115630531	115631338	807	*	2.53499	25.3499	33794	16281	16290	10	14	0	0	0.00226956	0.252	PAAD
1232	DMR_63	chr4	122301724	122302331	607	*	2.52487	25.2487	123163	54982	54991	10	10	0	0	0.00233202	0.26	PAAD
1233	DMR_64	chr12	22093960	22095330	1370	*	2.04766	24.5719	37162	17713	17724	12	13	0	0	0.00262352	0.28	PAAD
1234	DMR_65	chr19	58095011	58095659	648	*	2.63798	23.7419	87488	39220	39228	9	9	0	0	0.00301914	0.312	PAAD
1235	DMR_66	chr17	8868669	8869285	616	*	2.61889	23.57	69131	30496	30504	9	10	0	0	0.00310242	0.312	PAAD
1236	DMR_67	chr4	134070039	134070819	780	*	2.30708	23.0708	123414	55148	55157	10	10	0	0	0.00328982	0.32	PAAD
1237	DMR_68	chr19	58220295	58220837	542	*	2.55769	23.0192	87505	39259	39267	9	9	0	0	0.00328982	0.32	PAAD
1238	DMR_69	chr20	2781122	2781489	367	*	2.27334	22.7334	101075	44504	44513	10	10	0	0	0.00349803	0.324	PAAD
1239	DMR_70	chr7	35293080	35293892	812	*	2.26712	22.6712	147283	70652	70661	10	10	0	0	0.00353968	0.328	PAAD
1240	DMR_71	chr2	182321489	182322841	1352	*	2.25734	22.5734	96860	43175	43184	10	12	0	0	0.0035605	0.332	PAAD
1241	DMR_72	chr15	84115811	84116151	340	*	2.5081	22.5729	58160	27107	27115	9	12	0	0	0.0035605	0.332	PAAD
1242	DMR_73	chr6	62995876	62996299	423	*	2.48505	22.3655	139499	67273	67281	9	9	0	0	0.00370625	0.344	PAAD
1243	DMR_74	chr3	179754239	179754761	522	*	2.47754	22.2979	117024	52378	52386	9	9	0	0	0.00378954	0.348	PAAD
1244	DMR_75	chr4	5709858	5710411	553	*	2.39593	21.5633	119501	53323	53331	9	9	0	0	0.00428925	0.384	PAAD
1245	DMR_76	chr3	68981852	68982098	246	*	2.39073	21.5166	113072	50501	50509	9	9	0	0	0.00435172	0.388	PAAD
1246	DMR_77	chr15	35046610	35047411	801	*	2.34505	21.1054	54598	25387	25395	9	9	0	0	0.00458076	0.396	PAAD
1247	DMR_78	chr4	81951951	81952653	702	*	2.33986	21.0588	122050	54269	54277	9	9	0	0	0.00460158	0.396	PAAD
1248	DMR_79	chr3	10857688	10858003	315	*	2.32784	20.9506	109485	48656	48664	9	9	0	0	0.00472651	0.4	PAAD
1249	DMR_80	chr1	224803763	224804396	633	*	2.28029	20.5226	15365	6932	6940	9	9	0	0	0.0051013	0.416	PAAD
1250	DMR_81	chr11	44330958	44333192	2234	*	1.30222	52.0887	28768	13381	13420	40	40	2.08216e-05	0.004	4.16432e-05	0.008	PAAD
1251	DMR_82	chr10	135049991	135051044	1053	*	1.4829	41.5212	25493	11219	11246	28	35	2.08216e-05	0.004	0.000229038	0.04	PAAD
1252	DMR_83	chr4	154710224	154711099	875	*	1.5824	34.8129	124125	55440	55461	22	38	2.08216e-05	0.004	0.00064547	0.092	PAAD
1253	DMR_84	chr4	110223040	110224288	1248	*	1.84501	33.2101	122820	54795	54812	18	19	2.08216e-05	0.004	0.000791222	0.104	PAAD
1254	DMR_85	chr6	28956226	28956731	505	*	1.89453	32.207	136349	60939	60955	17	17	2.08216e-05	0.004	0.000936973	0.12	PAAD
1255	DMR_86	chr13	79169714	79171469	1755	*	1.89797	28.4696	46298	22321	22335	15	16	2.08216e-05	0.004	0.00162409	0.204	PAAD
1256	DMR_87	chr12	115135700	115136308	608	*	1.89171	28.3756	41889	20521	20535	15	15	2.08216e-05	0.004	0.00162409	0.204	PAAD
1257	DMR_88	chr7	27204663	27205658	995	*	1.82608	27.3912	146728	70349	70363	15	15	2.08216e-05	0.004	0.00176984	0.22	PAAD
1258	DMR_89	chr8	68864012	68865187	1175	*	1.91265	26.7771	158080	74921	74934	14	14	2.08216e-05	0.004	0.0018323	0.224	PAAD
1259	DMR_90	chr5	178017260	178018186	926	*	1.93735	25.1855	133720	59695	59707	13	13	2.08216e-05	0.004	0.00233202	0.26	PAAD
1260	DMR_91	chr4	166794786	166796183	1397	*	1.93139	25.108	124398	55666	55678	13	13	2.08216e-05	0.004	0.00241531	0.272	PAAD
1261	DMR_92	chr2	176947764	176949017	1253	*	1.90279	24.7362	96575	42976	42988	13	13	2.08216e-05	0.004	0.00256106	0.28	PAAD
1262	DMR_93	chr12	81471311	81472177	866	*	1.88577	24.515	40256	19573	19585	13	13	2.08216e-05	0.004	0.00266517	0.28	PAAD
1263	DMR_94	chr19	9473565	9474128	563	*	2.2215	24.4365	81761	35819	35829	11	11	2.08216e-05	0.004	0.00272763	0.28	PAAD
1264	DMR_95	chr16	56228114	56228744	630	*	2.22124	24.4336	63831	28659	28669	11	12	2.08216e-05	0.004	0.00272763	0.28	PAAD
1265	DMR_96	chr7	27209131	27209828	697	*	1.99565	23.9478	146733	70366	70377	12	14	2.08216e-05	0.004	0.00293585	0.304	PAAD
1266	DMR_97	chr8	9762716	9764073	1357	*	2.16149	23.7764	155122	73801	73811	11	11	2.08216e-05	0.004	0.00299831	0.312	PAAD
1267	DMR_98	chr12	103351987	103352694	707	*	2.92686	23.4149	40907	19938	19945	8	8	2.08216e-05	0.004	0.00314406	0.312	PAAD
1268	DMR_99	chr14	97684772	97686001	1229	*	2.12778	23.4056	52355	24848	24858	11	11	2.08216e-05	0.004	0.00314406	0.312	PAAD
1269	DMR_100	chr10	15761312	15762312	1000	*	2.10711	23.1782	18357	7968	7978	11	11	2.08216e-05	0.004	0.00322735	0.316	PAAD
1270	DMR_101	chr10	106400259	106400880	621	*	2.82333	22.5866	23061	10389	10396	8	8	2.08216e-05	0.004	0.0035605	0.332	PAAD
1271	DMR_102	chr20	42544648	42545099	451	*	2.25054	22.5054	102694	45748	45757	10	10	2.08216e-05	0.004	0.00364378	0.34	PAAD
1272	DMR_103	chr16	55689865	55690564	699	*	2.77972	22.2378	63813	28651	28658	8	8	2.08216e-05	0.004	0.00378954	0.348	PAAD
1273	DMR_104	chr8	55370192	55370579	387	*	2.21838	22.1838	157567	74657	74666	10	10	4.16432e-05	0.004	0.00383118	0.352	PAAD
1274	DMR_105	chr4	172733566	172734843	1277	*	2.20298	22.0298	124529	55724	55733	10	10	4.16432e-05	0.004	0.003852	0.352	PAAD
1275	DMR_106	chr10	129535138	129535898	760	*	2.74642	21.9714	24428	10963	10970	8	8	2.08216e-05	0.004	0.00395611	0.36	PAAD
1276	DMR_107	chr8	53852030	53852661	631	*	2.73969	21.9176	157489	74615	74622	8	8	2.08216e-05	0.004	0.00399775	0.364	PAAD
1277	DMR_108	chr16	23846838	23848003	1165	*	2.72395	21.7916	62384	28135	28142	8	8	2.08216e-05	0.004	0.00416432	0.38	PAAD
1278	DMR_109	chr5	1875548	1876397	849	*	2.67249	21.3799	126071	56155	56162	8	8	2.08216e-05	0.004	0.00439336	0.388	PAAD
1279	DMR_110	chr11	105481283	105481509	226	*	2.66238	21.2991	33295	15875	15882	8	8	2.08216e-05	0.004	0.00445583	0.388	PAAD
1280	DMR_111	chr7	1272325	1272710	385	*	2.61534	20.9227	144685	69598	69605	8	9	2.08216e-05	0.004	0.00474733	0.4	PAAD
1281	DMR_112	chr21	34442160	34442674	514	*	2.61108	20.8887	104718	46752	46759	8	8	2.08216e-05	0.004	0.00478897	0.4	PAAD
1282	DMR_113	chr14	60975811	60976285	474	*	2.58801	20.7041	50123	23939	23946	8	8	2.08216e-05	0.004	0.00499719	0.416	PAAD
1283	DMR_114	chr12	114877063	114878173	1110	*	2.56432	20.5146	41836	20473	20480	8	8	2.08216e-05	0.004	0.00512212	0.416	PAAD
1284	DMR_115	chr13	84456127	84456722	595	*	2.55478	20.4383	46380	22348	22355	8	8	2.08216e-05	0.004	0.00526787	0.424	PAAD
1285	DMR_116	chr12	22487219	22487847	628	*	2.53711	20.2968	37176	17726	17733	8	8	2.08216e-05	0.004	0.00535116	0.424	PAAD
1286	DMR_117	chr4	21950155	21951046	891	*	2.2469	20.2221	120394	53535	53543	9	9	2.08216e-05	0.004	0.00543444	0.432	PAAD
1287	DMR_118	chr10	26504950	26505503	553	*	2.2339	20.1051	18740	8176	8184	9	9	4.16432e-05	0.004	0.00558019	0.44	PAAD
1288	DMR_119	chr13	112721325	112721950	625	*	2.23302	20.0972	47573	22724	22732	9	9	4.16432e-05	0.004	0.00560102	0.44	PAAD
1289	DMR_120	chr2	68546467	68547256	789	*	2.20293	19.8264	91817	41006	41014	9	10	4.16432e-05	0.004	0.00583005	0.452	PAAD
1290	DMR_121	chr19	57018848	57019373	525	*	2.44543	19.5634	87367	39054	39061	8	9	2.08216e-05	0.004	0.00612156	0.464	PAAD
1291	DMR_122	chr8	75896645	75897297	652	*	2.43644	19.4915	158327	74993	75000	8	8	2.08216e-05	0.004	0.00618402	0.464	PAAD
1292	DMR_123	chr1	158150581	158151363	782	*	2.40739	19.2591	11702	5263	5270	8	8	2.08216e-05	0.004	0.00639224	0.468	PAAD
1293	DMR_124	chr17	42733527	42733994	467	*	2.40655	19.2524	72287	32180	32187	8	8	2.08216e-05	0.004	0.00639224	0.468	PAAD
1294	DMR_125	chr15	83952345	83953068	723	*	2.38577	19.0861	58152	27078	27085	8	8	2.08216e-05	0.004	0.00657963	0.472	PAAD
1295	DMR_126	chr4	66535145	66535655	510	*	2.38347	19.0678	121542	54060	54067	8	8	2.08216e-05	0.004	0.0066421	0.472	PAAD
1296	DMR_127	chr7	959759	960528	769	*	-2.37863	19.029	144499	69522	69529	8	8	2.08216e-05	0.004	0.00666292	0.472	PAAD
1297	DMR_128	chr1	77332991	77333229	238	*	2.37445	18.9956	8450	3191	3198	8	8	2.08216e-05	0.004	0.00666292	0.472	PAAD
1298	DMR_129	chr2	237077920	237078733	813	*	2.30044	18.4035	99693	44305	44312	8	8	2.08216e-05	0.004	0.00745414	0.492	PAAD
1299	DMR_130	chr1	50513451	50513927	476	*	2.28212	18.257	7168	2601	2608	8	9	2.08216e-05	0.004	0.00755825	0.492	PAAD
1300	DMR_131	chr2	98962900	98963768	868	*	2.27188	18.1751	93199	41961	41968	8	8	2.08216e-05	0.004	0.00759989	0.492	PAAD
1301	DMR_132	chr5	115152326	115152492	166	*	2.56041	17.9229	129811	57947	57953	7	9	2.08216e-05	0.004	0.00793304	0.504	PAAD
1302	DMR_133	chr2	1748112	1748970	858	*	2.36454	16.5518	87991	39469	39475	7	8	2.08216e-05	0.004	0.0104525	0.584	PAAD
1303	DMR_134	chr7	151106990	151107637	647	*	2.31294	13.8776	153039	73504	73509	6	8	2.08216e-05	0.004	0.0210298	0.736	PAAD
1304	DMR_135	chr20	43029777	43029997	220	*	-2.61691	13.0846	102731	45793	45797	5	8	2.08216e-05	0.004	0.0256106	0.796	PAAD
1305	DMR_136	chr11	89224381	89224736	355	*	2.39663	11.9831	32821	15592	15596	5	9	2.08216e-05	0.004	0.0351469	0.856	PAAD
1306	DMR_137	chr10	8095121	8097689	2568	*	1.14192	54.8123	17971	7760	7807	48	48	4.16432e-05	0.008	4.16432e-05	0.008	PAAD
1307	DMR_138	chr6	31830364	31830947	583	*	1.75943	35.1887	137089	63755	63774	20	20	4.16432e-05	0.008	0.00064547	0.092	PAAD
1308	DMR_139	chr7	27169674	27171528	1854	*	1.40125	35.0311	146697	70223	70247	25	25	4.16432e-05	0.008	0.00064547	0.092	PAAD
1309	DMR_140	chr6	29521356	29521803	447	*	1.41153	33.8767	136396	61071	61094	24	35	4.16432e-05	0.008	0.000749578	0.104	PAAD
1310	DMR_141	chr15	79382548	79383980	1432	*	1.64289	32.8579	57849	26965	26984	20	20	4.16432e-05	0.008	0.000853686	0.116	PAAD
1311	DMR_142	chr6	28510281	28510740	459	*	1.84298	25.8017	136270	60605	60618	14	14	4.16432e-05	0.008	0.00212381	0.244	PAAD
1312	DMR_143	chr4	96470053	96471143	1090	*	1.8551	24.1164	122479	54563	54575	13	13	4.16432e-05	0.008	0.00287338	0.296	PAAD
1313	DMR_144	chr16	215410	216757	1347	*	1.84413	23.9737	59513	27493	27505	13	13	4.16432e-05	0.008	0.00293585	0.304	PAAD
1314	DMR_145	chr12	85306323	85307152	829	*	2.02919	22.3211	40289	19615	19625	11	12	4.16432e-05	0.008	0.00378954	0.348	PAAD
1315	DMR_146	chr16	77822083	77822989	906	*	2.15909	21.5909	65352	29340	29349	10	10	6.24649e-05	0.008	0.00424761	0.384	PAAD
1316	DMR_147	chr5	128300696	128301488	792	*	2.11828	21.1828	130264	58126	58135	10	10	6.24649e-05	0.008	0.00455994	0.396	PAAD
1317	DMR_148	chr7	136553289	136553884	595	*	2.10094	21.0094	151974	73070	73079	10	11	6.24649e-05	0.008	0.00466404	0.396	PAAD
1318	DMR_149	chr1	98510865	98511908	1043	*	2.05146	20.5146	9207	3711	3720	10	10	6.24649e-05	0.008	0.00512212	0.416	PAAD
1319	DMR_150	chr17	35293930	35294740	810	*	2.1764	19.5876	70992	31390	31398	9	12	6.24649e-05	0.008	0.00607991	0.464	PAAD
1320	DMR_151	chr8	54164051	54164442	391	*	2.24858	17.9887	157502	74623	74630	8	8	4.16432e-05	0.008	0.00782893	0.504	PAAD
1321	DMR_152	chr2	198650752	198651576	824	*	2.24666	17.9733	97274	43486	43493	8	9	4.16432e-05	0.008	0.00784975	0.504	PAAD
1322	DMR_153	chr18	11148510	11149068	558	*	2.24298	17.9438	77552	34314	34321	8	8	4.16432e-05	0.008	0.00787057	0.504	PAAD
1323	DMR_154	chr12	114846849	114847641	792	*	2.22666	17.8133	41828	20465	20472	8	8	6.24649e-05	0.008	0.00805797	0.508	PAAD
1324	DMR_155	chr8	24772137	24772513	376	*	2.20355	17.6284	156106	74156	74163	8	8	6.24649e-05	0.008	0.00839111	0.52	PAAD
1325	DMR_156	chr19	58570419	58570995	576	*	2.20267	17.6214	87554	39314	39321	8	8	8.32865e-05	0.008	0.00839111	0.52	PAAD
1326	DMR_157	chr2	107501733	107502801	1068	*	2.19723	17.5779	93781	42112	42119	8	8	8.32865e-05	0.008	0.0084744	0.528	PAAD
1327	DMR_158	chr6	28411030	28411423	393	*	2.19151	17.5321	136248	60597	60604	8	8	8.32865e-05	0.008	0.00857851	0.536	PAAD
1328	DMR_159	chr11	20617937	20618399	462	*	2.18416	17.4733	28017	12893	12900	8	8	8.32865e-05	0.008	0.00866179	0.536	PAAD
1329	DMR_160	chr4	164264520	164265012	492	*	2.18173	17.4539	124321	55612	55619	8	8	8.32865e-05	0.008	0.00870344	0.536	PAAD
1330	DMR_161	chr20	39995539	39995747	208	*	2.18435	15.2904	102634	45679	45685	7	9	8.32865e-05	0.008	0.0144086	0.644	PAAD
1331	DMR_162	chr17	72321949	72322612	663	*	2.21718	13.3031	74682	33288	33293	6	8	6.24649e-05	0.008	0.0243197	0.78	PAAD
1332	DMR_163	chr20	61050885	61051685	800	*	1.7574	29.8757	103815	46441	46457	17	22	6.24649e-05	0.012	0.00129094	0.172	PAAD
1333	DMR_164	chr13	37004536	37005582	1046	*	1.67945	28.5506	45088	21629	21645	17	17	6.24649e-05	0.012	0.00160326	0.2	PAAD
1334	DMR_165	chr7	19812327	19813525	1198	*	1.73317	25.9975	146284	69962	69976	15	15	6.24649e-05	0.012	0.00204052	0.228	PAAD
1335	DMR_166	chr10	124894943	124896232	1289	*	1.81996	25.4795	24022	10842	10855	14	14	6.24649e-05	0.012	0.00216545	0.244	PAAD
1336	DMR_167	chr3	73673893	73674702	809	*	1.66986	25.0479	113352	50539	50553	15	15	6.24649e-05	0.012	0.00245695	0.276	PAAD
1337	DMR_168	chr10	60935910	60937048	1138	*	1.66257	24.9386	19985	8640	8654	15	15	6.24649e-05	0.012	0.00249859	0.276	PAAD
1338	DMR_169	chr17	32906991	32908285	1294	*	1.95361	23.4433	70754	31226	31237	12	12	6.24649e-05	0.012	0.00314406	0.312	PAAD
1339	DMR_170	chr11	124735089	124735554	465	*	2.0235	20.235	34730	16691	16700	10	10	8.32865e-05	0.012	0.00541362	0.428	PAAD
1340	DMR_171	chr12	114843188	114843955	767	*	2.00746	20.0746	41824	20446	20455	10	10	8.32865e-05	0.012	0.00562184	0.444	PAAD
1341	DMR_172	chr11	20184128	20185382	1254	*	1.99938	19.9938	27998	12864	12873	10	10	8.32865e-05	0.012	0.00570512	0.448	PAAD
1342	DMR_173	chr6	166581929	166582585	656	*	1.99637	19.9637	143330	69314	69323	10	10	8.32865e-05	0.012	0.00572595	0.448	PAAD
1343	DMR_174	chr1	58715499	58716306	807	*	2.09973	18.8975	7761	2842	2850	9	11	8.32865e-05	0.012	0.00689196	0.476	PAAD
1344	DMR_175	chr12	103889307	103890083	776	*	2.07987	18.7188	40921	19947	19955	9	11	8.32865e-05	0.012	0.00703771	0.488	PAAD
1345	DMR_176	chr2	177053274	177053568	294	*	2.07818	18.7036	96666	43056	43064	9	9	8.32865e-05	0.012	0.00703771	0.488	PAAD
1346	DMR_177	chr4	111544016	111544463	447	*	2.06719	18.6047	122894	54842	54850	9	9	8.32865e-05	0.012	0.0072251	0.488	PAAD
1347	DMR_178	chr11	134145889	134146324	435	*	2.04838	18.4355	35585	16956	16964	9	9	8.32865e-05	0.012	0.00739168	0.492	PAAD
1348	DMR_179	chr6	84419189	84419360	171	*	2.17507	17.4005	139905	67561	67568	8	8	0.000104108	0.012	0.0087659	0.54	PAAD
1349	DMR_180	chr7	96649956	96650668	712	*	2.17219	17.3775	149716	71864	71871	8	8	0.000104108	0.012	0.00882837	0.54	PAAD
1350	DMR_181	chr2	45159894	45160554	660	*	2.16692	17.3354	90685	40576	40583	8	13	0.000104108	0.012	0.00893248	0.548	PAAD
1351	DMR_182	chr3	32859099	32859587	488	*	2.13615	17.0892	110507	49039	49046	8	8	0.000104108	0.012	0.00936973	0.556	PAAD
1352	DMR_183	chr6	118228382	118228871	489	*	2.11474	16.9179	141074	68325	68332	8	8	0.000104108	0.012	0.00955712	0.564	PAAD
1353	DMR_184	chr1	114696350	114696946	596	*	2.14989	12.8994	9932	4229	4234	6	8	0.000104108	0.012	0.026964	0.804	PAAD
1354	DMR_185	chr6	32116538	32117292	754	*	1.51308	30.2616	137215	64470	64489	20	26	8.32865e-05	0.016	0.0012493	0.168	PAAD
1355	DMR_186	chr17	6679254	6679781	527	*	1.94199	23.3039	68610	30062	30073	12	12	8.32865e-05	0.016	0.00318571	0.316	PAAD
1356	DMR_187	chr1	181451906	181453051	1145	*	1.85836	22.3003	13061	5961	5972	12	12	0.000104108	0.016	0.00378954	0.348	PAAD
1357	DMR_188	chr3	26663551	26664741	1190	*	1.90177	20.9194	110268	48941	48951	11	11	0.000104108	0.016	0.00474733	0.4	PAAD
1358	DMR_189	chr5	72594461	72595807	1346	*	1.89215	20.8137	128398	57235	57245	11	11	0.000104108	0.016	0.00493472	0.416	PAAD
1359	DMR_190	chr5	178367621	178368620	999	*	1.84928	20.3421	133745	59717	59727	11	12	0.00012493	0.016	0.00530951	0.424	PAAD
1360	DMR_191	chr12	48397568	48398730	1162	*	1.82937	20.1231	37967	18087	18097	11	11	0.00012493	0.016	0.00555937	0.44	PAAD
1361	DMR_192	chr4	17783042	17783502	460	*	1.95477	19.5477	120329	53493	53502	10	12	0.00012493	0.016	0.00614238	0.464	PAAD
1362	DMR_193	chr7	101005910	101006573	663	*	1.95212	19.5212	150319	72279	72288	10	10	0.00012493	0.016	0.00614238	0.464	PAAD
1363	DMR_194	chr6	55443757	55444335	578	*	2.0353	18.3177	139395	67231	67239	9	9	0.000104108	0.016	0.00747496	0.492	PAAD
1364	DMR_195	chr17	47210027	47210822	795	*	2.0308	18.2772	72936	32553	32561	9	13	0.000104108	0.016	0.00755825	0.492	PAAD
1365	DMR_196	chr1	177139876	177140812	936	*	1.97178	17.746	12800	5822	5830	9	9	0.00012493	0.016	0.0081829	0.512	PAAD
1366	DMR_197	chr7	27191914	27192656	742	*	2.08109	16.6487	146713	70316	70323	8	8	0.00012493	0.016	0.0101401	0.576	PAAD
1367	DMR_198	chr2	210636350	210636844	494	*	2.07767	16.6214	97888	43755	43762	8	8	0.00012493	0.016	0.0102651	0.576	PAAD
1368	DMR_199	chr3	172165517	172166517	1000	*	2.01774	16.1419	116828	52316	52323	8	8	0.000145751	0.016	0.0115144	0.608	PAAD
1369	DMR_200	chr10	729204	729956	752	*	-1.99405	15.9524	17180	7614	7621	8	8	0.000145751	0.016	0.0120974	0.612	PAAD
1370	DMR_201	chr13	28366498	28366814	316	*	1.97891	15.8312	44621	21396	21403	8	9	0.000166573	0.016	0.0124513	0.616	PAAD
1371	DMR_202	chr3	238048	238618	570	*	1.96768	15.7415	109053	48429	48436	8	8	0.000187395	0.016	0.0127845	0.624	PAAD
1372	DMR_203	chr19	38924182	38924436	254	*	1.96737	15.7389	84486	37582	37589	8	9	0.000187395	0.016	0.0128053	0.624	PAAD
1373	DMR_204	chr12	41086680	41087459	779	*	2.07792	14.5454	37674	17914	17920	7	9	0.00012493	0.016	0.017511	0.708	PAAD
1374	DMR_205	chr10	50887566	50887861	295	*	2.07771	14.544	19822	8525	8531	7	8	0.00012493	0.016	0.0175318	0.708	PAAD
1375	DMR_206	chr11	131780276	131780357	81	*	2.06809	14.4766	35363	16928	16934	7	15	0.00012493	0.016	0.0178441	0.712	PAAD
1376	DMR_207	chr17	43972806	43973522	716	*	2.05239	14.3667	72488	32289	32295	7	8	0.00012493	0.016	0.0184688	0.712	PAAD
1377	DMR_208	chr2	176980837	176981654	817	*	2.03068	14.2148	96610	43007	43013	7	11	0.000145751	0.016	0.0193016	0.712	PAAD
1378	DMR_209	chr4	5890289	5890633	344	*	2.02382	14.1668	119520	53332	53338	7	8	0.000145751	0.016	0.0196348	0.716	PAAD
1379	DMR_210	chr4	57976034	57976756	722	*	2.01888	14.1321	121483	54051	54057	7	11	0.000145751	0.016	0.0198846	0.728	PAAD
1380	DMR_211	chr7	27183133	27185282	2149	*	1.00383	46.1763	146707	70248	70293	46	46	0.000104108	0.02	0.000145751	0.028	PAAD
1381	DMR_212	chr6	30130819	30132133	1314	*	-1.31245	31.4989	136587	61619	61642	24	25	0.000104108	0.02	0.00102026	0.128	PAAD
1382	DMR_213	chr12	20521087	20522674	1587	*	1.75642	24.5899	37121	17659	17672	14	14	0.000104108	0.02	0.00262352	0.28	PAAD
1383	DMR_214	chr1	229569608	229570288	680	*	1.74074	22.6296	15885	7135	7147	13	13	0.000104108	0.02	0.00353968	0.328	PAAD
1384	DMR_215	chr7	54609587	54610320	733	*	1.81006	19.9107	148286	71014	71024	11	11	0.000145751	0.02	0.00576759	0.452	PAAD
1385	DMR_216	chr1	75600124	75601276	1152	*	1.89959	18.9959	8399	3154	3163	10	10	0.000145751	0.02	0.00666292	0.472	PAAD
1386	DMR_217	chr3	187387555	187388281	726	*	1.89861	18.9861	117559	52693	52702	10	10	0.000145751	0.02	0.00666292	0.472	PAAD
1387	DMR_218	chr2	88751621	88752619	998	*	1.96031	17.6428	92875	41758	41766	9	9	0.000145751	0.02	0.00837029	0.52	PAAD
1388	DMR_219	chr19	3785573	3786643	1070	*	1.95585	13.691	80748	35428	35434	7	9	0.000208216	0.02	0.0223208	0.756	PAAD
1389	DMR_220	chr4	13549355	13549687	332	*	1.95373	13.6761	120163	53434	53440	7	8	0.000208216	0.02	0.0224457	0.756	PAAD
1390	DMR_221	chr3	126113658	126113918	260	*	1.94534	13.6174	114751	51258	51264	7	8	0.000208216	0.02	0.0226331	0.756	PAAD
1391	DMR_222	chr6	41606317	41606995	678	*	2.09825	12.5895	138468	66776	66781	6	8	0.000145751	0.02	0.0293377	0.812	PAAD
1392	DMR_223	chr3	192444985	192445594	609	*	1.79517	21.5421	117760	52754	52765	12	12	0.000145751	0.024	0.0043309	0.388	PAAD
1393	DMR_224	chr5	87973899	87974547	648	*	1.88949	18.8949	129033	57533	57542	10	10	0.000166573	0.024	0.00689196	0.476	PAAD
1394	DMR_225	chr1	20878760	20879813	1053	*	1.84129	18.4129	4026	827	836	10	13	0.000187395	0.024	0.00745414	0.492	PAAD
1395	DMR_226	chr14	36003208	36004142	934	*	1.91677	17.2509	49196	23443	23451	9	16	0.000166573	0.024	0.00903658	0.548	PAAD
1396	DMR_227	chr19	56904580	56905152	572	*	1.90908	17.1817	87357	39044	39052	9	9	0.000166573	0.024	0.00914069	0.548	PAAD
1397	DMR_228	chr2	80531483	80531898	415	*	1.90455	17.141	92559	41509	41517	9	9	0.000166573	0.024	0.00926562	0.552	PAAD
1398	DMR_229	chr12	85673860	85674531	671	*	1.89554	17.0599	40296	19627	19635	9	9	0.000166573	0.024	0.00939055	0.56	PAAD
1399	DMR_230	chr12	4382980	4384022	1042	*	1.89377	17.0439	36130	17113	17121	9	9	0.000166573	0.024	0.00945302	0.56	PAAD
1400	DMR_231	chr10	119000638	119001529	891	*	1.94064	15.5251	23612	10628	10635	8	9	0.000229038	0.024	0.0135757	0.64	PAAD
1401	DMR_232	chr11	109292789	109293216	427	*	1.94417	11.665	33407	16046	16051	6	8	0.000229038	0.024	0.0385616	0.872	PAAD
1402	DMR_233	chr6	28554497	28555664	1167	*	1.29402	31.0565	136280	60624	60647	24	32	0.000145751	0.028	0.00108272	0.136	PAAD
1403	DMR_234	chr15	26108612	26109261	649	*	1.45391	26.1704	54116	25257	25274	18	23	0.000166573	0.028	0.00193641	0.228	PAAD
1404	DMR_235	chr8	23563572	23564717	1145	*	1.78994	21.4793	156056	74144	74155	12	12	0.000166573	0.028	0.00437254	0.388	PAAD
1405	DMR_236	chr5	113697330	113698506	1176	*	1.77308	19.5039	129744	57892	57902	11	11	0.000208216	0.028	0.00618402	0.464	PAAD
1406	DMR_237	chr5	170735754	170736572	818	*	1.77234	19.4957	132879	59430	59440	11	11	0.000208216	0.028	0.00618402	0.464	PAAD
1407	DMR_238	chr5	100238384	100239319	935	*	1.81793	18.1793	129424	57716	57725	10	10	0.000208216	0.028	0.00757907	0.492	PAAD
1408	DMR_239	chr7	155166205	155167511	1306	*	1.79996	17.9996	153301	73567	73576	10	10	0.000208216	0.028	0.00782893	0.504	PAAD
1409	DMR_240	chr11	98891544	98892033	489	*	1.85384	16.6846	33116	15791	15799	9	9	0.000208216	0.028	0.010036	0.572	PAAD
1410	DMR_241	chr21	28339262	28340304	1042	*	1.84432	16.5988	104527	46660	46668	9	9	0.000208216	0.028	0.0103483	0.58	PAAD
1411	DMR_242	chr18	5196738	5197559	821	*	1.83921	16.5529	77381	34227	34235	9	9	0.000208216	0.028	0.0104525	0.584	PAAD
1412	DMR_243	chr20	48099146	48099479	333	*	1.92809	15.4247	103071	46084	46091	8	8	0.000249859	0.028	0.0138672	0.64	PAAD
1413	DMR_244	chr3	6902337	6903327	990	*	1.91682	15.3345	109203	48502	48509	8	8	0.000249859	0.028	0.0141587	0.644	PAAD
1414	DMR_245	chr1	27189349	27190330	981	*	-1.89347	15.1478	4842	1299	1306	8	10	0.000249859	0.028	0.0149499	0.66	PAAD
1415	DMR_246	chr3	147125712	147127193	1481	*	1.37955	26.2115	115931	51916	51934	19	19	0.000166573	0.032	0.00189477	0.228	PAAD
1416	DMR_247	chr1	34630153	34632118	1965	*	1.48573	23.7717	5647	1764	1779	16	16	0.000187395	0.032	0.00299831	0.312	PAAD
1417	DMR_248	chr6	50817193	50819236	2043	*	1.63296	22.8615	139185	67142	67155	14	14	0.000166573	0.032	0.00341475	0.324	PAAD
1418	DMR_249	chr14	42074503	42075975	1472	*	1.75883	19.3471	49380	23532	23542	11	11	0.000229038	0.032	0.00635059	0.468	PAAD
1419	DMR_250	chr3	11033866	11035357	1491	*	1.79413	17.9413	109493	48665	48674	10	10	0.000229038	0.032	0.00787057	0.504	PAAD
1420	DMR_251	chr12	45443875	45445385	1510	*	1.59044	22.2662	37780	17995	18008	14	14	0.000208216	0.036	0.00378954	0.348	PAAD
1421	DMR_252	chr18	56887002	56887785	783	*	1.74428	20.9313	78580	34907	34918	12	13	0.000229038	0.036	0.00472651	0.4	PAAD
1422	DMR_253	chr4	156128904	156130206	1302	*	1.74204	20.9044	124173	55505	55516	12	12	0.000229038	0.036	0.00474733	0.4	PAAD
1423	DMR_254	chr20	982623	983354	731	*	1.82324	16.4092	100918	44452	44460	9	9	0.000249859	0.036	0.0108272	0.596	PAAD
1424	DMR_255	chr14	52734156	52734529	373	*	1.87982	15.0386	49633	23696	23703	8	8	0.000291503	0.036	0.0152622	0.668	PAAD
1425	DMR_256	chr5	161274307	161275954	1647	*	1.43444	24.3855	132587	59360	59376	17	17	0.000229038	0.04	0.00276928	0.288	PAAD
1426	DMR_257	chr6	84562778	84563604	826	*	1.71278	20.5534	139906	67569	67580	12	12	0.000249859	0.04	0.00508048	0.416	PAAD
1427	DMR_258	chr12	21927425	21927990	565	*	1.79145	17.9145	37157	17703	17712	10	10	0.000270681	0.04	0.00793304	0.504	PAAD
1428	DMR_259	chr5	44388596	44389406	810	*	1.78514	17.8514	127569	56746	56755	10	10	0.000291503	0.04	0.00801632	0.504	PAAD
1429	DMR_260	chr6	146350041	146351044	1003	*	1.77459	17.7459	142118	68899	68908	10	10	0.000291503	0.04	0.0081829	0.512	PAAD
1430	DMR_261	chr7	30721797	30722433	636	*	1.77396	17.7396	147045	70586	70595	10	11	0.000291503	0.04	0.00820372	0.516	PAAD
1431	DMR_262	chr19	44324747	44325008	261	*	1.81371	16.3234	85214	38084	38092	9	10	0.000291503	0.04	0.0110563	0.596	PAAD
1432	DMR_263	chr1	236849389	236850361	972	*	1.80634	16.2571	16414	7367	7375	9	9	0.000291503	0.04	0.011202	0.6	PAAD
1433	DMR_264	chr5	140810051	140810404	353	*	1.8774	15.0192	131387	58859	58866	8	8	0.000312324	0.04	0.0153455	0.672	PAAD
1434	DMR_265	chr6	100050480	100051116	636	*	1.87037	14.963	140316	67887	67894	8	8	0.000312324	0.04	0.0155538	0.68	PAAD
1435	DMR_266	chr22	33453994	33454564	570	*	1.86618	13.0632	107189	47737	47743	7	10	0.000333146	0.04	0.0257563	0.8	PAAD
1436	DMR_267	chr4	46994748	46996264	1516	*	1.68984	20.278	121085	53843	53854	12	12	0.000291503	0.044	0.0053928	0.428	PAAD
1437	DMR_268	chr11	61595485	61596755	1270	*	1.70914	18.8006	29884	13868	13878	11	11	0.000333146	0.044	0.00699606	0.488	PAAD
1438	DMR_269	chr1	91184126	91185441	1315	*	1.69585	18.6543	8899	3411	3421	11	11	0.000333146	0.044	0.00707935	0.488	PAAD
1439	DMR_270	chr7	87229552	87230344	792	*	1.85087	14.807	149366	71422	71429	8	8	0.000374789	0.044	0.0164074	0.7	PAAD
1440	DMR_271	chr3	147110229	147110667	438	*	1.84789	14.7831	115913	51908	51915	8	8	0.000374789	0.044	0.0165115	0.704	PAAD
1441	DMR_272	chr20	42543232	42544086	854	*	1.84236	14.7389	102693	45739	45746	8	10	0.000374789	0.044	0.0166989	0.704	PAAD
1442	DMR_273	chr5	119799822	119800403	581	*	1.8393	12.8751	129918	57994	58000	7	10	0.000374789	0.044	0.0271722	0.804	PAAD
1443	DMR_274	chr12	45269318	45270896	1578	*	1.21256	30.3141	37777	17970	17994	25	27	0.000249859	0.048	0.00122848	0.164	PAAD
1444	DMR_275	chr16	55512806	55513660	854	*	1.74675	17.4675	63798	28641	28650	10	10	0.000374789	0.048	0.00866179	0.536	PAAD
1445	DMR_276	chr6	10385126	10386160	1034	*	1.82374	14.5899	134987	60010	60017	8	8	0.000416432	0.048	0.0173444	0.708	PAAD
1446	DMR_277	chr4	55991418	55992155	737	*	1.744	17.44	121363	53961	53970	10	10	0.000395611	0.052	0.00872426	0.54	PAAD
1447	DMR_278	chr8	145024637	145025178	541	*	-1.77907	16.0116	161505	76044	76052	9	9	0.000395611	0.052	0.0118475	0.612	PAAD
1448	DMR_279	chr1	942161	942696	535	*	-1.77746	15.9971	90	10	18	9	9	0.000395611	0.052	0.0118683	0.612	PAAD
1449	DMR_280	chr2	87017419	87018104	685	*	1.8428	11.0568	92826	41729	41734	6	8	0.000416432	0.052	0.0469111	0.888	PAAD
1450	DMR_281	chr20	21378045	21378560	515	*	1.71687	17.1687	101687	44963	44972	10	10	0.000416432	0.056	0.00916151	0.548	PAAD
1451	DMR_282	chr7	142494492	142495098	606	*	1.69758	16.9758	152389	73234	73243	10	14	0.000437254	0.056	0.00949466	0.56	PAAD
1452	DMR_283	chr4	57522493	57522881	388	*	1.82429	10.9457	121449	54015	54020	6	8	0.000458076	0.056	0.0490766	0.9	PAAD
1453	DMR_284	chr17	47074576	47075281	705	*	1.74713	15.7242	72917	32540	32548	9	9	0.000478897	0.06	0.0128053	0.624	PAAD
1454	DMR_285	chr19	54369436	54369681	245	*	-1.81829	14.5463	86894	38864	38871	8	8	0.000478897	0.06	0.017511	0.708	PAAD
1455	DMR_286	chr20	62367698	62368256	558	*	-1.81213	14.497	104234	46605	46612	8	8	0.000499719	0.06	0.0177817	0.712	PAAD
1456	DMR_287	chr18	31803067	31803836	769	*	1.80066	14.4052	77998	34587	34594	8	8	0.000499719	0.06	0.0181565	0.712	PAAD
1457	DMR_288	chr12	133065806	133065941	135	*	-1.80938	12.6656	43842	21017	21023	7	12	0.000499719	0.06	0.0285673	0.812	PAAD
1458	DMR_289	chr1	3567163	3568004	841	*	1.49289	20.9004	1509	276	289	14	21	0.000395611	0.064	0.00476815	0.4	PAAD
1459	DMR_290	chr8	65291287	65292498	1211	*	1.52152	19.7798	157928	74780	74792	13	13	0.000395611	0.068	0.0058717	0.456	PAAD
1460	DMR_291	chr16	82660376	82660873	497	*	1.66507	18.3157	65590	29397	29407	11	14	0.000458076	0.068	0.00747496	0.492	PAAD
1461	DMR_292	chr4	90758120	90759057	937	*	1.65938	18.2532	122407	54491	54501	11	12	0.000458076	0.068	0.00755825	0.492	PAAD
1462	DMR_293	chr6	10881782	10882336	554	*	1.6546	18.2006	135054	60070	60080	11	11	0.000458076	0.068	0.00757907	0.492	PAAD
1463	DMR_294	chr7	43151877	43152542	665	*	1.79598	12.5719	147670	70804	70810	7	8	0.000541362	0.068	0.0294626	0.812	PAAD
1464	DMR_295	chr7	27280914	27282444	1530	*	1.18841	26.1451	146787	70435	70456	22	22	0.000416432	0.072	0.00193641	0.228	PAAD
1465	DMR_296	chr1	165204502	165205506	1004	*	1.61948	19.4337	12250	5513	5524	12	13	0.000458076	0.072	0.00626731	0.468	PAAD
1466	DMR_297	chr10	22633916	22634733	817	*	1.51658	19.7155	18583	8129	8141	13	14	0.000458076	0.076	0.00593416	0.456	PAAD
1467	DMR_298	chr14	52535758	52536436	678	*	1.63868	18.0254	49627	23683	23693	11	13	0.000499719	0.076	0.00776646	0.504	PAAD
1468	DMR_299	chr7	27213610	27214383	773	*	1.62614	17.8875	146738	70378	70388	11	11	0.000541362	0.076	0.00795386	0.504	PAAD
1469	DMR_300	chr19	52956622	52957180	558	*	1.65672	16.5672	86766	38824	38833	10	10	0.000562184	0.076	0.01039	0.58	PAAD
1470	DMR_301	chr11	31827084	31828040	956	*	1.71932	15.4739	28280	13071	13079	9	9	0.000583005	0.076	0.0136798	0.64	PAAD
1471	DMR_302	chr11	65601202	65601427	225	*	1.71497	15.4347	30781	14473	14481	9	9	0.000583005	0.076	0.0137839	0.64	PAAD
1472	DMR_303	chr6	25652381	25652698	317	*	1.71227	15.4105	135852	60353	60361	9	9	0.000603827	0.076	0.0139713	0.64	PAAD
1473	DMR_304	chr1	70033219	70034139	920	*	1.69923	15.2931	8310	3064	3072	9	9	0.000624649	0.076	0.0144086	0.644	PAAD
1474	DMR_305	chr5	140305947	140306377	430	*	1.69753	15.2778	131236	58744	58752	9	10	0.000624649	0.076	0.0144294	0.644	PAAD
1475	DMR_306	chr7	27224954	27226148	1194	*	1.13144	27.1547	146750	70399	70422	24	35	0.000603827	0.08	0.0018323	0.224	PAAD
1476	DMR_307	chr19	37997294	37998171	877	*	1.51177	19.653	84388	37500	37512	13	13	0.000478897	0.08	0.00601745	0.464	PAAD
1477	DMR_308	chr14	29235904	29236535	631	*	1.50913	19.6187	48999	23317	23329	13	13	0.000478897	0.08	0.00605909	0.464	PAAD
1478	DMR_309	chr19	38747079	38747378	299	*	1.69091	15.2182	84444	37541	37549	9	9	0.000666292	0.08	0.0146792	0.656	PAAD
1479	DMR_310	chr1	210110998	210111672	674	*	1.79248	14.3399	14621	6597	6604	8	8	0.000624649	0.08	0.0186354	0.712	PAAD
1480	DMR_311	chr11	108422663	108423325	662	*	-1.78919	14.3135	33379	16036	16043	8	8	0.000624649	0.08	0.0187186	0.712	PAAD
1481	DMR_312	chr1	34642345	34643106	761	*	1.78266	14.2613	5652	1780	1787	8	8	0.00064547	0.08	0.018906	0.712	PAAD
1482	DMR_313	chr8	145925258	145926089	831	*	1.78241	14.2592	161779	76135	76142	8	8	0.00064547	0.08	0.018906	0.712	PAAD
1483	DMR_314	chr12	132312461	132312875	414	*	1.77111	14.1689	43524	20992	20999	8	9	0.00064547	0.08	0.019614	0.716	PAAD
1484	DMR_315	chr5	80256087	80256738	651	*	1.76813	14.1451	128843	57446	57453	8	8	0.000666292	0.084	0.0197805	0.724	PAAD
1485	DMR_316	chr6	123317124	123317569	445	*	1.76785	14.1428	141180	68387	68394	8	8	0.000666292	0.084	0.0198014	0.724	PAAD
1486	DMR_317	chr13	100624130	100624293	163	*	1.7824	12.4768	46827	22510	22516	7	8	0.000666292	0.084	0.0303579	0.816	PAAD
1487	DMR_318	chr1	177133536	177134266	730	*	1.77558	12.4291	12799	5814	5820	7	8	0.000666292	0.084	0.0308993	0.82	PAAD
1488	DMR_319	chr6	48036212	48036676	464	*	1.75952	14.0762	139115	67122	67129	8	8	0.000707935	0.088	0.0202178	0.732	PAAD
1489	DMR_320	chr3	96533258	96534005	747	*	1.75909	14.0727	113528	50632	50639	8	8	0.000707935	0.088	0.0202178	0.732	PAAD
1490	DMR_321	chr15	55880894	55881246	352	*	1.7528	14.0224	55811	26153	26160	8	8	0.000728757	0.088	0.0204468	0.732	PAAD
1491	DMR_322	chr4	4866047	4867979	1932	*	1.39066	20.86	119462	53297	53311	15	15	0.000499719	0.092	0.0049139	0.412	PAAD
1492	DMR_323	chr3	62359390	62360893	1503	*	1.49023	19.373	112760	50436	50448	13	13	0.000562184	0.092	0.00635059	0.468	PAAD
1493	DMR_324	chr7	97361114	97361408	294	*	1.76092	12.3265	149728	71901	71907	7	8	0.000728757	0.092	0.031982	0.84	PAAD
1494	DMR_325	chr19	58458572	58459358	786	*	1.54019	18.4823	87535	39292	39303	12	12	0.000707935	0.096	0.00737085	0.492	PAAD
1495	DMR_326	chr6	85473773	85474595	822	*	1.57693	17.3463	139931	67613	67623	11	11	0.000707935	0.096	0.00887001	0.54	PAAD
1496	DMR_327	chr10	119301464	119302318	854	*	1.57127	17.284	23635	10653	10663	11	12	0.000728757	0.096	0.0089533	0.548	PAAD
1497	DMR_328	chr10	82116365	82116571	206	*	1.75565	12.2896	21323	9289	9295	7	9	0.0007704	0.096	0.0322527	0.84	PAAD
1498	DMR_329	chr12	113229319	113230065	746	*	1.47051	19.1167	41653	20386	20398	13	13	0.000603827	0.1	0.00655881	0.472	PAAD
1499	DMR_330	chr4	174451141	174451564	423	*	1.56299	17.1929	124603	55775	55785	11	11	0.0007704	0.1	0.00914069	0.548	PAAD
1500	DMR_331	chr5	63257499	63257941	442	*	1.6503	14.8527	128085	57019	57027	9	9	0.000812043	0.1	0.0160743	0.692	PAAD
1501	DMR_332	chr5	140810726	140811642	916	*	1.73493	13.8794	131388	58867	58874	8	8	0.000832865	0.1	0.0210298	0.736	PAAD
1502	DMR_333	chr13	25745768	25746297	529	*	1.72493	13.7994	44466	21314	21321	8	12	0.000874508	0.1	0.0215712	0.748	PAAD
1503	DMR_334	chr12	6664872	6665447	575	*	1.7237	13.7896	36374	17234	17241	8	8	0.000874508	0.1	0.0216337	0.748	PAAD
1504	DMR_335	chr5	59188920	59189849	929	*	1.5419	16.9609	127976	56937	56947	11	12	0.000853686	0.104	0.00949466	0.56	PAAD
1505	DMR_336	chr7	96651915	96652481	566	*	1.64502	14.8052	149718	71872	71880	9	9	0.000832865	0.104	0.0164074	0.7	PAAD
1506	DMR_337	chr6	72595944	72596748	804	*	1.63731	14.7358	139621	67348	67356	9	9	0.000916151	0.104	0.0167406	0.704	PAAD
1507	DMR_338	chr4	41882564	41883172	608	*	1.63109	14.6798	121005	53776	53784	9	9	0.000978616	0.104	0.0169904	0.704	PAAD
1508	DMR_339	chr12	114841536	114842031	495	*	1.71823	13.7458	41822	20438	20445	8	8	0.000936973	0.104	0.0219668	0.756	PAAD
1509	DMR_340	chr7	20824556	20826188	1632	*	1.36182	20.4273	146325	69977	69991	15	15	0.00064547	0.108	0.00526787	0.424	PAAD
1510	DMR_341	chr8	21644953	21646174	1221	*	1.58037	15.8037	155744	74015	74024	10	10	0.000853686	0.108	0.0125346	0.624	PAAD
1511	DMR_342	chr5	101632050	101632559	509	*	1.57335	15.7335	129428	57726	57735	10	10	0.00089533	0.108	0.0128053	0.624	PAAD
1512	DMR_343	chr6	28641729	28642394	665	*	1.61332	14.5198	136294	60739	60747	9	9	0.00104108	0.108	0.0177192	0.712	PAAD
1513	DMR_344	chr1	91172288	91173232	944	*	1.70299	13.6239	8891	3393	3400	8	8	0.00102026	0.108	0.0226123	0.756	PAAD
1514	DMR_345	chr2	176956396	176957462	1066	*	1.69957	13.5966	96581	42989	42996	8	8	0.00102026	0.108	0.0227164	0.756	PAAD
1515	DMR_346	chr5	2753852	2754322	470	*	1.6983	13.5864	126214	56179	56186	8	8	0.00102026	0.108	0.0227164	0.756	PAAD
1516	DMR_347	chr4	37245254	37246280	1026	*	1.7439	12.2073	120692	53616	53622	7	8	0.000853686	0.108	0.0330856	0.844	PAAD
1517	DMR_348	chr2	176963948	176964720	772	*	1.56504	15.6504	96589	42997	43006	10	10	0.000936973	0.112	0.013076	0.632	PAAD
1518	DMR_349	chr4	175750280	175750802	522	*	1.56498	15.6498	124632	55833	55842	10	10	0.000936973	0.112	0.013076	0.632	PAAD
1519	DMR_350	chr5	140624869	140625389	520	*	1.55556	15.5556	131308	58792	58801	10	10	0.000936973	0.112	0.0133883	0.632	PAAD
1520	DMR_351	chr19	50553682	50554510	828	*	1.69537	13.5629	86385	38651	38658	8	8	0.00104108	0.112	0.0227789	0.756	PAAD
1521	DMR_352	chr3	147105899	147106890	991	*	1.72219	12.0553	115909	51900	51906	7	8	0.000936973	0.112	0.0345847	0.848	PAAD
1522	DMR_353	chr19	58739944	58740549	605	*	1.69191	13.5353	87583	39343	39350	8	8	0.00108272	0.116	0.0229662	0.756	PAAD
1523	DMR_354	chr15	74422275	74423077	802	*	1.41349	19.7889	57324	26699	26712	14	14	0.0007704	0.12	0.00585088	0.456	PAAD
1524	DMR_355	chr10	1779432	1780184	752	*	1.51983	16.7182	17425	7674	7684	11	11	0.00102026	0.12	0.00984863	0.572	PAAD
1525	DMR_356	chr10	128076910	128077376	466	*	1.54079	15.4079	24346	10936	10945	10	10	0.00108272	0.12	0.0139713	0.64	PAAD
1526	DMR_357	chr6	31743769	31744033	264	*	-1.68497	13.4797	137048	63519	63526	8	8	0.00114519	0.12	0.0232369	0.772	PAAD
1527	DMR_358	chr7	25896490	25898770	2280	*	1.1788	22.3972	146589	70130	70148	19	19	0.000832865	0.124	0.00368543	0.344	PAAD
1528	DMR_359	chr12	54331892	54333823	1931	*	1.15716	21.986	38838	18591	18609	19	19	0.00089533	0.124	0.00391446	0.356	PAAD
1529	DMR_360	chr8	65489554	65491318	1764	*	1.25848	21.3942	157934	74793	74809	17	17	0.000791222	0.124	0.00439336	0.388	PAAD
1530	DMR_361	chr1	50489240	50489954	714	*	1.32301	19.8452	7166	2585	2599	15	15	0.000874508	0.124	0.00578841	0.452	PAAD
1531	DMR_362	chr11	2398327	2398856	529	*	1.39654	19.5515	26478	11750	11763	14	31	0.000832865	0.124	0.00614238	0.464	PAAD
1532	DMR_363	chr21	44494722	44496378	1656	*	1.37807	19.293	105369	46991	47004	14	14	0.000957795	0.124	0.00639224	0.468	PAAD
1533	DMR_364	chr12	130526797	130527106	309	*	1.67633	13.4106	43232	20932	20939	8	8	0.00118683	0.124	0.0235909	0.776	PAAD
1534	DMR_365	chr6	127440413	127441199	786	*	1.6739	13.3912	141295	68458	68465	8	8	0.00118683	0.124	0.023695	0.776	PAAD
1535	DMR_366	chr11	2890419	2890725	306	*	1.23923	21.067	26621	11928	11944	17	31	0.000916151	0.128	0.00460158	0.396	PAAD
1536	DMR_367	chr4	4859772	4860551	779	*	1.26392	20.2227	119457	53267	53282	16	18	0.000832865	0.128	0.00543444	0.432	PAAD
1537	DMR_368	chr17	50237205	50237844	639	*	1.58592	14.2733	73328	32781	32789	9	9	0.00127012	0.128	0.0188644	0.712	PAAD
1538	DMR_369	chr1	78956458	78957515	1057	*	1.66667	13.3333	8513	3247	3254	8	9	0.00120765	0.128	0.0240906	0.776	PAAD
1539	DMR_370	chr19	58446669	58446988	319	*	1.66201	13.296	87529	39284	39291	8	8	0.00120765	0.128	0.0243613	0.784	PAAD
1540	DMR_371	chr18	43912991	43913755	764	*	1.65305	13.2244	78198	34744	34751	8	8	0.0012493	0.128	0.0248194	0.788	PAAD
1541	DMR_372	chr1	119531625	119532925	1300	*	1.25699	20.1119	10196	4364	4379	16	16	0.000916151	0.132	0.00558019	0.44	PAAD
1542	DMR_373	chr5	113391125	113392117	992	*	1.57466	14.1719	129731	57883	57891	9	9	0.00133258	0.132	0.019614	0.716	PAAD
1543	DMR_374	chr2	51259493	51260003	510	*	1.6502	13.2016	91094	40635	40642	8	8	0.00131176	0.132	0.0249859	0.792	PAAD
1544	DMR_375	chr5	134363324	134363973	649	*	1.68411	11.7888	130624	58378	58384	7	9	0.00127012	0.132	0.0370208	0.868	PAAD
1545	DMR_376	chr5	38258007	38258884	877	*	1.51091	16.62	127324	56543	56553	11	11	0.00116601	0.136	0.0102651	0.576	PAAD
1546	DMR_377	chr7	155249528	155250299	771	*	1.56753	14.1078	153322	73580	73588	9	12	0.00137423	0.136	0.0199888	0.728	PAAD
1547	DMR_378	chr5	158527458	158528040	582	*	1.56295	14.0666	132449	59312	59320	9	9	0.00141587	0.136	0.0202386	0.732	PAAD
1548	DMR_379	chr2	207139066	207139471	405	*	1.56154	14.0539	97725	43672	43680	9	9	0.00143669	0.136	0.0203427	0.732	PAAD
1549	DMR_380	chr14	57274550	57275413	863	*	1.64071	13.1257	49927	23835	23842	8	8	0.00137423	0.136	0.0252566	0.796	PAAD
1550	DMR_381	chr13	46961583	46961818	235	*	1.62617	13.0094	45553	21914	21921	8	9	0.0015408	0.136	0.0262769	0.8	PAAD
1551	DMR_382	chr2	115919785	115920825	1040	*	1.62385	12.9908	94149	42216	42223	8	8	0.00156162	0.136	0.0264226	0.8	PAAD
1552	DMR_383	chr13	112727981	112728964	983	*	1.62053	12.9643	47581	22733	22740	8	8	0.00156162	0.136	0.0265267	0.8	PAAD
1553	DMR_384	chr6	108486450	108487506	1056	*	1.49623	16.4585	140628	68056	68066	11	11	0.00120765	0.14	0.0106815	0.592	PAAD
1554	DMR_385	chr17	19247837	19247920	83	*	-1.66662	11.6663	69902	30808	30814	7	8	0.00133258	0.14	0.0385408	0.872	PAAD
1555	DMR_386	chr18	35145983	35147826	1843	*	1.06103	23.3426	78121	34674	34695	22	22	0.00110355	0.144	0.00318571	0.316	PAAD
1556	DMR_387	chr7	79083408	79084196	788	*	1.22883	19.6612	149196	71354	71369	16	16	0.00108272	0.144	0.00599663	0.46	PAAD
1557	DMR_388	chr20	61148178	61149009	831	*	1.48231	17.7877	103822	46463	46474	12	12	0.0010619	0.144	0.00809961	0.508	PAAD
1558	DMR_389	chr17	75315081	75315868	787	*	-1.49255	16.418	75324	33658	33668	11	11	0.0012493	0.144	0.0108064	0.596	PAAD
1559	DMR_390	chr7	99775422	99775558	136	*	1.65131	11.5592	150046	72121	72127	7	13	0.00141587	0.144	0.0397485	0.876	PAAD
1560	DMR_391	chr2	75426249	75427489	1240	*	1.28668	19.3002	92462	41463	41477	15	15	0.00108272	0.148	0.00639224	0.468	PAAD
1561	DMR_392	chr2	180725622	180726697	1075	*	1.2829	19.2435	96826	43149	43163	15	15	0.00108272	0.148	0.00639224	0.468	PAAD
1562	DMR_393	chr8	49647579	49648168	589	*	1.59763	12.781	157368	74587	74594	8	10	0.00179066	0.148	0.027901	0.808	PAAD
1563	DMR_394	chr14	37125155	37125914	759	*	1.64155	11.4908	49263	23471	23477	7	8	0.00147834	0.148	0.0405605	0.88	PAAD
1564	DMR_395	chr4	48485090	48485624	534	*	1.63411	11.4388	121147	53866	53872	7	9	0.00162409	0.148	0.0413517	0.88	PAAD
1565	DMR_396	chr11	122850140	122850972	832	*	1.63216	11.4251	34544	16645	16651	7	8	0.00164491	0.148	0.0414975	0.88	PAAD
1566	DMR_397	chr13	51417469	51418020	551	*	1.62478	11.3735	45783	22059	22065	7	11	0.00170737	0.148	0.0421638	0.88	PAAD
1567	DMR_398	chr1	115632038	115632576	538	*	1.62417	11.3692	9972	4261	4267	7	9	0.00172819	0.148	0.0422471	0.88	PAAD
1568	DMR_399	chr17	48041891	48042917	1026	*	1.61629	11.314	73061	32607	32613	7	8	0.00176984	0.148	0.0432049	0.884	PAAD
1569	DMR_400	chr12	21810092	21811034	942	*	1.16673	21.0012	37155	17685	17702	18	18	0.00108272	0.152	0.00468486	0.396	PAAD
1570	DMR_401	chr11	61582574	61583134	560	*	1.53838	13.8454	29881	13844	13852	9	24	0.00166573	0.152	0.0212381	0.744	PAAD
1571	DMR_402	chr7	45960834	45961569	735	*	1.22265	19.5624	147945	70946	70961	16	27	0.00116601	0.156	0.00612156	0.464	PAAD
1572	DMR_403	chr3	164913627	164914621	994	*	1.50744	15.0744	116550	52200	52209	10	10	0.00147834	0.156	0.0151373	0.664	PAAD
1573	DMR_404	chr20	57089933	57090317	384	*	1.52653	13.7388	103448	46218	46226	9	9	0.00172819	0.156	0.0220501	0.756	PAAD
1574	DMR_405	chr5	87967728	87968749	1021	*	1.59306	12.7445	129025	57525	57532	8	8	0.00185312	0.156	0.0280884	0.808	PAAD
1575	DMR_406	chr20	30062970	30063249	279	*	1.58978	12.7182	101931	45113	45120	8	8	0.00189477	0.156	0.0282133	0.808	PAAD
1576	DMR_407	chr19	54023732	54024834	1102	*	1.32338	18.5273	86835	38842	38855	14	14	0.00137423	0.16	0.00728757	0.488	PAAD
1577	DMR_408	chr11	2925439	2925996	557	*	-1.52536	13.7282	26638	12001	12009	9	9	0.00179066	0.16	0.0221334	0.756	PAAD
1578	DMR_409	chr5	71014761	71015523	762	*	1.52447	13.7202	128278	57196	57204	9	9	0.00179066	0.16	0.0221958	0.756	PAAD
1579	DMR_410	chr10	102821427	102822002	575	*	-1.6051	11.2357	22579	10003	10009	7	10	0.00189477	0.16	0.0443084	0.888	PAAD
1580	DMR_411	chr10	134901199	134902278	1079	*	1.44628	17.3554	25392	11207	11218	12	13	0.00131176	0.164	0.00887001	0.54	PAAD
1581	DMR_412	chr19	52391078	52391605	527	*	1.46783	16.1461	86718	38737	38747	11	12	0.00143669	0.164	0.0114935	0.608	PAAD
1582	DMR_413	chr19	9608947	9609704	757	*	1.46292	16.0921	81767	35841	35851	11	11	0.00147834	0.164	0.0117018	0.612	PAAD
1583	DMR_414	chr8	19539991	19540734	743	*	-1.5826	12.6608	155661	73982	73989	8	8	0.00199888	0.164	0.0286089	0.812	PAAD
1584	DMR_415	chr2	175199576	175199828	252	*	1.60077	11.2054	96474	42908	42914	7	10	0.00193641	0.164	0.0447665	0.888	PAAD
1585	DMR_416	chr13	112760644	112761844	1200	*	1.49514	14.9514	47594	22741	22750	10	10	0.00156162	0.168	0.0155746	0.684	PAAD
1586	DMR_417	chr7	27142200	27143717	1517	*	1.02505	22.5511	146666	70186	70207	22	24	0.00131176	0.172	0.0035605	0.332	PAAD
1587	DMR_418	chr6	142409417	142410235	818	*	1.43242	17.189	141933	68786	68797	12	12	0.00141587	0.172	0.00914069	0.548	PAAD
1588	DMR_419	chr4	104640489	104641548	1059	*	1.43025	17.163	122684	54687	54698	12	13	0.00143669	0.172	0.00916151	0.548	PAAD
1589	DMR_420	chr12	114845868	114846503	635	*	1.5175	13.6575	41827	20456	20464	9	9	0.00193641	0.172	0.022529	0.756	PAAD
1590	DMR_421	chr17	5403053	5403907	854	*	1.59486	11.164	68522	30009	30015	7	9	0.00208216	0.172	0.0453911	0.888	PAAD
1591	DMR_422	chr11	112831841	112832547	706	*	1.45491	16.004	33604	16210	16220	11	14	0.00162409	0.176	0.0118683	0.612	PAAD
1592	DMR_423	chr10	91295045	91295650	605	*	1.44836	15.932	21695	9465	9475	11	11	0.00170737	0.176	0.0121806	0.612	PAAD
1593	DMR_424	chr5	146888890	146889701	811	*	1.56766	12.5413	131781	59040	59047	8	10	0.00218627	0.176	0.0297541	0.816	PAAD
1594	DMR_425	chr8	109095264	109096151	887	*	1.41581	16.9897	159468	75530	75541	12	12	0.0015408	0.18	0.00949466	0.56	PAAD
1595	DMR_426	chr19	51522454	51523252	798	*	-1.50928	13.5835	86590	38718	38726	9	9	0.00204052	0.18	0.0227164	0.756	PAAD
1596	DMR_427	chr3	196065106	196065569	463	*	-1.44102	15.8512	118109	52869	52879	11	11	0.00181148	0.184	0.012368	0.616	PAAD
1597	DMR_428	chr2	182548750	182549604	854	*	1.50586	13.5528	96879	43195	43203	9	9	0.00210298	0.184	0.0227997	0.756	PAAD
1598	DMR_429	chr4	96468962	96469634	672	*	1.50482	13.5434	122478	54554	54562	9	9	0.00210298	0.184	0.022883	0.756	PAAD
1599	DMR_430	chr1	75138964	75139581	617	*	1.57535	11.0274	8377	3134	3140	7	11	0.00235284	0.184	0.0473275	0.888	PAAD
1600	DMR_431	chr2	182545209	182545934	725	*	1.47515	14.7515	96874	43185	43194	10	10	0.00179066	0.188	0.0166573	0.704	PAAD
1601	DMR_432	chr20	61339804	61340542	738	*	1.54161	12.3328	103862	46475	46482	8	10	0.00249859	0.188	0.0319195	0.84	PAAD
1602	DMR_433	chr4	6695203	6695614	411	*	-1.56876	10.9813	119644	53356	53362	7	8	0.00245695	0.192	0.0481188	0.888	PAAD
1603	DMR_434	chr11	89867637	89867976	339	*	1.53215	12.2572	32826	15603	15610	8	10	0.00266517	0.196	0.0326067	0.844	PAAD
1604	DMR_435	chr11	2292361	2292914	553	*	1.13678	19.3253	26463	11674	11690	17	29	0.00174902	0.2	0.00635059	0.468	PAAD
1605	DMR_436	chr17	46670610	46671497	887	*	1.40208	15.4228	72803	32459	32469	11	15	0.00220709	0.208	0.0138672	0.64	PAAD
1606	DMR_437	chr20	24449668	24449916	248	*	1.55686	10.898	101825	45023	45029	7	8	0.00264435	0.208	0.0498053	0.904	PAAD
1607	DMR_438	chr2	223162666	223163809	1143	*	1.29715	16.8629	98701	44030	44042	13	13	0.00197805	0.212	0.00957795	0.564	PAAD
1608	DMR_439	chr11	116450919	116452003	1084	*	1.51689	12.1351	33834	16295	16302	8	8	0.0030816	0.212	0.0340017	0.844	PAAD
1609	DMR_440	chr15	96952113	96953051	938	*	1.51565	12.1252	59062	27361	27368	8	8	0.0030816	0.212	0.0341058	0.844	PAAD
1610	DMR_441	chr6	80656586	80657555	969	*	1.28211	16.6674	139836	67454	67466	13	13	0.00210298	0.216	0.0100568	0.572	PAAD
1611	DMR_442	chr20	30640002	30640512	510	*	1.48417	13.3576	102012	45188	45196	9	10	0.00237366	0.216	0.0239657	0.776	PAAD
1612	DMR_443	chr21	38076709	38077971	1262	*	1.48219	13.3397	104926	46869	46877	9	9	0.00237366	0.216	0.0240698	0.776	PAAD
1613	DMR_444	chr2	187713711	187714168	457	*	1.50944	12.0756	96971	43264	43271	8	10	0.00316489	0.216	0.034439	0.848	PAAD
1614	DMR_445	chr12	131438016	131438788	772	*	1.50892	12.0713	43385	20972	20979	8	8	0.00316489	0.216	0.034439	0.848	PAAD
1615	DMR_446	chr6	32064491	32065211	720	*	0.917846	22.0283	137189	64323	64346	24	54	0.00199888	0.22	0.00387282	0.352	PAAD
1616	DMR_447	chr12	5539588	5540702	1114	*	1.47506	13.2755	36227	17159	17167	9	9	0.00245695	0.22	0.0245695	0.784	PAAD
1617	DMR_448	chr17	79304420	79304683	263	*	-1.5036	12.0288	76423	33898	33905	8	9	0.00322735	0.22	0.0347721	0.852	PAAD
1618	DMR_449	chr19	58951434	58952108	674	*	1.49927	11.9942	87631	39380	39387	8	9	0.00324817	0.22	0.0350844	0.856	PAAD
1619	DMR_450	chr8	105478683	105479420	737	*	1.47145	13.2431	159372	75518	75526	9	12	0.00251942	0.228	0.0246944	0.788	PAAD
1620	DMR_451	chr7	27197239	27198429	1190	*	1.39094	15.3003	146720	70338	70348	11	11	0.00254024	0.232	0.0144086	0.644	PAAD
1621	DMR_452	chr5	89854293	89854979	686	*	1.38798	15.2678	129096	57573	57583	11	11	0.00258188	0.232	0.0144918	0.648	PAAD
1622	DMR_453	chr14	85995726	85996499	773	*	1.36343	16.3612	51542	24573	24584	12	12	0.00229038	0.236	0.0109314	0.596	PAAD
1623	DMR_454	chr11	94134015	94135029	1014	*	1.3616	16.3392	32959	15697	15708	12	12	0.00233202	0.24	0.0109938	0.596	PAAD
1624	DMR_455	chr17	56832991	56833425	434	*	1.35574	16.2689	73684	32897	32908	12	13	0.00239449	0.24	0.0111812	0.6	PAAD
1625	DMR_456	chr11	32449163	32450692	1529	*	1.37648	15.1412	28335	13109	13119	11	11	0.0027901	0.244	0.0149499	0.66	PAAD
1626	DMR_457	chr3	44626193	44626697	504	*	1.45472	13.0925	111126	49350	49358	9	10	0.00283174	0.244	0.0255481	0.796	PAAD
1627	DMR_458	chr4	4856380	4857506	1126	*	1.4484	13.0356	119455	53258	53266	9	9	0.00293585	0.244	0.0260687	0.8	PAAD
1628	DMR_459	chr7	87257074	87257786	712	*	1.48775	11.902	149368	71430	71437	8	8	0.00353968	0.244	0.0359381	0.856	PAAD
1629	DMR_460	chr6	10419400	10420287	887	*	1.41071	14.1071	135012	60035	60044	10	12	0.00291503	0.248	0.0200096	0.728	PAAD
1630	DMR_461	chr3	62362660	62364390	1730	*	1.23774	16.0906	112764	50449	50461	13	13	0.0027901	0.252	0.0117018	0.612	PAAD
1631	DMR_462	chr1	91182128	91182989	861	*	1.40665	14.0665	8897	3401	3410	10	10	0.00295667	0.252	0.0202386	0.732	PAAD
1632	DMR_463	chr10	7453329	7454063	734	*	1.47639	11.8111	17904	7730	7737	8	8	0.00366461	0.252	0.0367918	0.864	PAAD
1633	DMR_464	chr19	40005602	40005836	234	*	1.4477	13.0293	84662	37729	37737	9	9	0.00299831	0.256	0.0262144	0.8	PAAD
1634	DMR_465	chr5	19988018	19988678	660	*	1.44374	12.9937	126991	56313	56321	9	14	0.00310242	0.26	0.0264018	0.8	PAAD
1635	DMR_466	chr4	142053623	142054743	1120	*	1.44124	12.9712	123648	55243	55251	9	15	0.00312324	0.26	0.0265059	0.8	PAAD
1636	DMR_467	chr16	49311483	49312238	755	*	1.47239	11.7791	63396	28547	28554	8	8	0.00378954	0.26	0.0371041	0.868	PAAD
1637	DMR_468	chr4	155663529	155664311	782	*	1.46952	11.7562	124166	55497	55504	8	19	0.00389364	0.264	0.0373332	0.868	PAAD
1638	DMR_469	chr1	32930168	32931179	1011	*	1.35895	14.9485	5468	1682	1692	11	12	0.00310242	0.272	0.0155954	0.684	PAAD
1639	DMR_470	chr11	128563483	128564180	697	*	1.42433	12.819	35071	16821	16829	9	9	0.00366461	0.272	0.027547	0.808	PAAD
1640	DMR_471	chr11	32454718	32455735	1017	*	1.34778	14.8256	28338	13120	13130	11	11	0.00328982	0.276	0.0163033	0.7	PAAD
1641	DMR_472	chr8	86350568	86351195	627	*	1.41798	12.7618	158556	75128	75136	9	12	0.00374789	0.276	0.0279634	0.808	PAAD
1642	DMR_473	chr19	44952417	44952808	391	*	1.39838	13.9838	85262	38156	38165	10	10	0.00328982	0.28	0.0206134	0.732	PAAD
1643	DMR_474	chr2	207307490	207308375	885	*	1.44737	11.5789	97732	43681	43688	8	8	0.00451829	0.284	0.0395819	0.876	PAAD
1644	DMR_475	chr6	99291343	99292347	1004	*	1.44624	11.5699	140274	67843	67850	8	8	0.00453911	0.288	0.0396652	0.876	PAAD
1645	DMR_476	chr2	217236425	217236999	574	*	1.32859	14.6144	98052	43816	43826	11	12	0.00366461	0.292	0.0172819	0.704	PAAD
1646	DMR_477	chr5	140345966	140346403	437	*	1.39062	13.9062	131243	58753	58762	10	10	0.00351885	0.292	0.0209466	0.736	PAAD
1647	DMR_478	chr14	24803679	24804153	474	*	1.44167	11.5334	48915	23267	23274	8	10	0.00472651	0.292	0.0401857	0.876	PAAD
1648	DMR_479	chr14	102025815	102026953	1138	*	1.16739	16.3434	52854	25056	25069	14	14	0.00324817	0.296	0.0109938	0.596	PAAD
1649	DMR_480	chr6	99272559	99273830	1271	*	1.15855	16.2196	140257	67821	67834	14	14	0.0033731	0.296	0.0113061	0.604	PAAD
1650	DMR_481	chr17	46607828	46608570	742	*	1.32668	14.5935	72750	32417	32427	11	11	0.00370625	0.296	0.0173444	0.708	PAAD
1651	DMR_482	chr12	131200394	131201389	995	*	1.42626	11.41	43345	20964	20971	8	8	0.00524705	0.304	0.0416641	0.88	PAAD
1652	DMR_483	chr7	94284428	94284919	491	*	0.937296	17.8086	149598	71701	71719	19	81	0.00320653	0.308	0.00807879	0.508	PAAD
1653	DMR_484	chr19	37406932	37407486	554	*	1.28833	15.4599	84358	37446	37457	12	12	0.0035605	0.308	0.0137006	0.64	PAAD
1654	DMR_485	chr1	67217769	67218505	736	*	1.28583	15.43	8185	3004	3015	12	12	0.0035605	0.308	0.0138672	0.64	PAAD
1655	DMR_486	chr5	178487123	178487826	703	*	1.28487	15.4185	133766	59728	59739	12	13	0.00358132	0.308	0.0138672	0.64	PAAD
1656	DMR_487	chr3	125899086	125900065	979	*	1.13732	15.9225	114715	51243	51256	14	15	0.00383118	0.316	0.0122639	0.612	PAAD
1657	DMR_488	chr5	42423577	42425093	1516	*	1.19977	15.597	127475	56661	56673	13	13	0.00351885	0.316	0.0132217	0.632	PAAD
1658	DMR_489	chr2	177014467	177015125	658	*	1.19596	15.5475	96643	43027	43039	13	13	0.0035605	0.316	0.0134091	0.632	PAAD
1659	DMR_490	chr4	185942086	185942800	714	*	1.41867	11.3494	125020	55992	55999	8	8	0.00560102	0.316	0.0426843	0.884	PAAD
1660	DMR_491	chr2	223176167	223177596	1429	*	1.26347	15.1616	98716	44043	44054	12	13	0.00403939	0.32	0.0149499	0.66	PAAD
1661	DMR_492	chr1	50892299	50893984	1685	*	1.2462	14.9545	7202	2609	2620	12	12	0.00435172	0.324	0.0155746	0.684	PAAD
1662	DMR_493	chr3	138665654	138666144	490	*	1.30466	14.3513	115615	51727	51737	11	15	0.00428925	0.328	0.0185521	0.712	PAAD
1663	DMR_494	chr15	74421523	74421935	412	*	1.30242	14.3266	57323	26688	26698	11	11	0.00435172	0.332	0.0186978	0.712	PAAD
1664	DMR_495	chr2	56150475	56151179	704	*	1.41007	11.2806	91279	40754	40761	8	10	0.00595498	0.332	0.0436421	0.884	PAAD
1665	DMR_496	chr1	101004472	101005509	1037	*	1.40925	11.274	9275	3793	3800	8	8	0.00597581	0.332	0.043767	0.884	PAAD
1666	DMR_497	chr6	152128411	152129036	625	*	1.07972	16.1957	142436	69079	69093	15	16	0.00364378	0.336	0.0113478	0.604	PAAD
1667	DMR_498	chr4	141294522	141295361	839	*	1.23699	14.8439	123609	55192	55203	12	12	0.00464322	0.336	0.01622	0.692	PAAD
1668	DMR_499	chr8	38964944	38965386	442	*	1.40827	11.2662	156944	74485	74492	8	11	0.00601745	0.336	0.0438712	0.884	PAAD
1669	DMR_500	chr10	119304379	119305335	956	*	1.35512	13.5512	23638	10665	10674	10	10	0.00437254	0.34	0.0227997	0.756	PAAD
1670	DMR_501	chr12	54392734	54393725	991	*	1.16879	15.1942	38885	18627	18639	13	13	0.00410186	0.344	0.0148458	0.66	PAAD
1671	DMR_502	chr17	46691543	46692553	1010	*	1.27151	13.9866	72826	32487	32497	11	11	0.00508048	0.344	0.0206134	0.732	PAAD
1672	DMR_503	chr1	156357839	156358408	569	*	1.38367	12.453	11444	5183	5191	9	10	0.00495555	0.344	0.030587	0.82	PAAD
1673	DMR_504	chr5	145722132	145722909	777	*	1.40181	11.2145	131726	58996	59003	8	8	0.00624649	0.344	0.0446624	0.888	PAAD
1674	DMR_505	chr11	27741916	27742435	519	*	1.4005	11.204	28173	13005	13012	8	8	0.00641306	0.348	0.0447873	0.888	PAAD
1675	DMR_506	chr10	50969659	50970591	932	*	1.16608	15.159	19830	8533	8545	13	13	0.00416432	0.352	0.0149499	0.66	PAAD
1676	DMR_507	chr2	71503484	71504232	748	*	1.38088	12.4279	92092	41230	41238	9	10	0.00505965	0.352	0.0309618	0.82	PAAD
1677	DMR_508	chr12	72666976	72667526	550	*	1.39789	11.1831	40041	19484	19491	8	8	0.00655881	0.352	0.045058	0.888	PAAD
1678	DMR_509	chr10	25465171	25465503	332	*	1.39744	11.1796	18723	8168	8175	8	8	0.00655881	0.352	0.0450996	0.888	PAAD
1679	DMR_510	chr8	121137288	121138317	1029	*	1.3968	11.1744	159740	75698	75705	8	8	0.00655881	0.352	0.0452037	0.888	PAAD
1680	DMR_511	chr5	151304312	151305143	831	*	1.15926	15.0704	132161	59223	59235	13	13	0.0043309	0.356	0.0151581	0.664	PAAD
1681	DMR_512	chr10	98945025	98946111	1086	*	1.26294	13.8923	22122	9673	9683	11	11	0.00537198	0.356	0.0209882	0.736	PAAD
1682	DMR_513	chr3	50383079	50383368	289	*	-1.39298	11.1438	111897	50111	50118	8	9	0.00674621	0.356	0.0456618	0.888	PAAD
1683	DMR_514	chr8	140716495	140717097	602	*	1.37989	12.419	160498	75879	75887	9	14	0.00520541	0.36	0.0310659	0.82	PAAD
1684	DMR_515	chr19	34175117	34175554	437	*	1.24906	13.7396	83959	37143	37153	11	21	0.00576759	0.364	0.0220501	0.756	PAAD
1685	DMR_516	chr6	149805995	149806732	737	*	-1.33722	13.3722	142258	68948	68957	10	10	0.00487226	0.364	0.0237991	0.776	PAAD
1686	DMR_517	chr11	110583377	110584063	686	*	1.32672	13.2672	33454	16063	16072	10	11	0.00518458	0.368	0.0246112	0.788	PAAD
1687	DMR_518	chr2	162282922	162284206	1284	*	1.32442	13.2442	95901	42735	42744	10	10	0.00522623	0.368	0.0246944	0.788	PAAD
1688	DMR_519	chr1	179711859	179712740	881	*	1.22258	14.6709	12922	5899	5910	12	13	0.00503883	0.372	0.0169904	0.704	PAAD
1689	DMR_520	chr2	145277596	145278113	517	*	1.31631	13.1631	95323	42517	42526	10	10	0.00547609	0.388	0.0251525	0.796	PAAD
1690	DMR_521	chr4	101111147	101111927	780	*	1.36482	12.2834	122595	54622	54630	9	9	0.0058717	0.388	0.0323568	0.84	PAAD
1691	DMR_522	chr3	50377755	50378664	909	*	-1.07206	15.0089	111894	50096	50109	14	14	0.0053928	0.392	0.0153872	0.676	PAAD
1692	DMR_523	chr3	181443800	181444999	1199	*	1.3148	13.148	117079	52442	52451	10	14	0.00558019	0.392	0.0251942	0.796	PAAD
1693	DMR_524	chr17	59477112	59478579	1467	*	1.13128	14.7066	73831	33034	33046	13	22	0.00516376	0.408	0.0168863	0.704	PAAD
1694	DMR_525	chr11	31848347	31849262	915	*	1.37872	11.0298	28307	13101	13108	8	8	0.00776646	0.408	0.0472859	0.888	PAAD
1695	DMR_526	chr1	91191583	91192466	883	*	1.37829	11.0263	8905	3422	3429	8	11	0.00776646	0.408	0.0473484	0.888	PAAD
1696	DMR_527	chr14	62583787	62584600	813	*	1.18526	14.2231	50251	23991	24002	12	12	0.00614238	0.424	0.0191351	0.712	PAAD
1697	DMR_528	chr7	27190539	27191564	1025	*	1.37377	10.9902	146712	70308	70315	8	9	0.00820372	0.424	0.0480147	0.888	PAAD
1698	DMR_529	chr6	100911526	100912168	642	*	1.18285	14.1942	140370	67923	67934	12	13	0.00632977	0.428	0.0194266	0.712	PAAD
1699	DMR_530	chr13	100641243	100642106	863	*	1.34029	12.0626	46849	22517	22525	9	9	0.00682949	0.428	0.0345222	0.848	PAAD
1700	DMR_531	chr16	86546628	86547544	916	*	1.33659	12.0293	66228	29501	29509	9	10	0.0069336	0.428	0.0347721	0.852	PAAD
1701	DMR_532	chr4	175138377	175139486	1109	*	1.33474	12.0127	124621	55794	55802	9	11	0.0069336	0.428	0.0348346	0.852	PAAD
1702	DMR_533	chr13	38443634	38444490	856	*	1.25724	12.5724	45141	21699	21708	10	12	0.00768318	0.432	0.0294626	0.812	PAAD
1703	DMR_534	chr1	12123262	12124114	852	*	1.32392	11.9153	2983	645	653	9	9	0.00739168	0.432	0.035834	0.856	PAAD
1704	DMR_535	chr19	58038573	58039253	680	*	1.32388	11.9149	87477	39198	39206	9	9	0.00739168	0.432	0.035834	0.856	PAAD
1705	DMR_536	chr5	1201359	1201978	619	*	-1.21879	13.4067	125778	56102	56112	11	11	0.00697524	0.436	0.0236325	0.776	PAAD
1706	DMR_537	chr5	87984861	87985589	728	*	1.36463	10.917	129043	57543	57550	8	8	0.00874508	0.44	0.0495138	0.9	PAAD
1707	DMR_538	chr6	87646922	87647644	722	*	1.17085	14.0502	139972	67652	67663	12	16	0.00668374	0.444	0.0203427	0.732	PAAD
1708	DMR_539	chr1	25257505	25258332	827	*	0.828665	15.7446	4557	1090	1108	19	19	0.00514294	0.448	0.0127845	0.624	PAAD
1709	DMR_540	chr6	31760288	31761055	767	*	-1.03206	14.4489	137057	63576	63589	14	23	0.00670456	0.46	0.0179691	0.712	PAAD
1710	DMR_541	chr11	14995129	14995770	641	*	1.10806	14.4048	27624	12651	12663	13	43	0.00599663	0.46	0.0181773	0.712	PAAD
1711	DMR_542	chr1	197887295	197888512	1217	*	1.24262	12.4262	13451	6162	6171	10	10	0.00843276	0.46	0.031045	0.82	PAAD
1712	DMR_543	chr1	115880207	115881259	1052	*	1.24124	12.4124	9986	4271	4280	10	11	0.00851604	0.464	0.0311075	0.82	PAAD
1713	DMR_544	chr17	27332559	27333617	1058	*	1.02242	14.3139	70370	31051	31064	14	14	0.00687113	0.468	0.0187186	0.712	PAAD
1714	DMR_545	chr5	176738672	176739561	889	*	-1.23991	12.3991	133505	59634	59643	10	10	0.00859933	0.468	0.0311908	0.824	PAAD
1715	DMR_546	chr4	185940549	185941625	1076	*	1.30266	11.7239	125019	55983	55991	9	9	0.00855769	0.472	0.0378745	0.868	PAAD
1716	DMR_547	chr10	101292403	101292766	363	*	1.30051	11.7046	22334	9831	9839	9	9	0.00859933	0.472	0.0381036	0.872	PAAD
1717	DMR_548	chr10	123353578	123354194	616	*	1.2852	11.5668	23888	10760	10768	9	14	0.00949466	0.48	0.039686	0.876	PAAD
1718	DMR_549	chr18	28621985	28623159	1174	*	0.975742	14.6361	77920	34523	34537	15	15	0.00641306	0.488	0.0171778	0.704	PAAD
1719	DMR_550	chr1	79471984	79472643	659	*	1.22956	12.2956	8519	3255	3264	10	11	0.00911987	0.488	0.0322319	0.84	PAAD
1720	DMR_551	chr2	119602645	119603969	1324	*	1.2276	12.276	94225	42264	42273	10	13	0.00918233	0.492	0.0324609	0.84	PAAD
1721	DMR_552	chr3	147077127	147077774	647	*	1.27255	11.453	115901	51890	51898	9	10	0.0103275	0.504	0.0411643	0.88	PAAD
1722	DMR_553	chr12	24715250	24716204	954	*	1.16844	12.8528	37229	17754	17764	11	11	0.00909905	0.508	0.0272971	0.804	PAAD
1723	DMR_554	chr2	108602510	108603466	956	*	1.15865	12.7452	93794	42121	42131	11	12	0.00959877	0.516	0.0280884	0.808	PAAD
1724	DMR_555	chr2	18059103	18059752	649	*	1.2542	11.2878	89069	39656	39664	9	11	0.0114519	0.52	0.0435172	0.884	PAAD
1725	DMR_556	chr7	23749607	23749991	384	*	-1.21862	12.1862	146492	70079	70088	10	12	0.00986945	0.524	0.0333771	0.844	PAAD
1726	DMR_557	chr1	22351389	22352348	959	*	-1.21371	12.1371	4197	885	894	10	10	0.0100568	0.524	0.0339809	0.844	PAAD
1727	DMR_558	chr12	15475116	15476085	969	*	1.21314	12.1314	36999	17606	17615	10	10	0.0100985	0.528	0.0340225	0.844	PAAD
1728	DMR_559	chr6	32118204	32118457	253	*	1.10795	13.2954	137216	64496	64507	12	12	0.00918233	0.548	0.0243613	0.784	PAAD
1729	DMR_560	chr4	157996959	157997750	791	*	0.960426	13.446	124226	55545	55558	14	14	0.00936973	0.552	0.0234868	0.776	PAAD
1730	DMR_561	chr6	13924929	13925567	638	*	1.24322	11.189	135267	60136	60144	9	14	0.0123264	0.552	0.0449331	0.888	PAAD
1731	DMR_562	chr11	2162211	2162545	334	*	1.01639	13.2131	26421	11631	11643	13	17	0.00974452	0.568	0.0249027	0.788	PAAD
1732	DMR_563	chr10	120354627	120355427	800	*	1.13681	12.5049	23687	10685	10695	11	11	0.0108064	0.568	0.0302122	0.816	PAAD
1733	DMR_564	chr7	42276848	42277410	562	*	1.09789	13.1747	147639	70765	70776	12	12	0.00989027	0.572	0.0251525	0.796	PAAD
1734	DMR_565	chr19	11784514	11785248	734	*	1.13459	12.4805	82188	36160	36170	11	12	0.0108897	0.572	0.0303579	0.816	PAAD
1735	DMR_566	chr7	93203695	93204478	783	*	1.09236	13.1083	149556	71630	71641	12	24	0.0100985	0.58	0.0254024	0.796	PAAD
1736	DMR_567	chr12	101603453	101604147	694	*	1.23451	11.1106	40840	19878	19886	9	11	0.0129927	0.58	0.0461199	0.888	PAAD
1737	DMR_568	chr3	173115001	173116094	1093	*	1.23188	11.087	116861	52339	52347	9	14	0.013305	0.584	0.0465571	0.888	PAAD
1738	DMR_569	chr7	137028165	137028617	452	*	1.23128	11.0815	152006	73080	73088	9	9	0.013305	0.584	0.0466613	0.888	PAAD
1739	DMR_570	chr14	36983129	36983949	820	*	1.22827	11.0544	49233	23461	23469	9	9	0.0135132	0.584	0.0469319	0.888	PAAD
1740	DMR_571	chr15	83953690	83953929	239	*	1.11816	12.2997	58153	27086	27096	11	18	0.0117642	0.596	0.0322319	0.84	PAAD
1741	DMR_572	chr12	54398518	54399591	1073	*	1.15067	11.5067	38890	18640	18649	10	10	0.0141171	0.616	0.0404356	0.88	PAAD
1742	DMR_573	chr10	130339134	130339750	616	*	1.13694	11.3694	24504	10974	10983	10	14	0.0152622	0.648	0.0422471	0.88	PAAD
1743	DMR_574	chr11	107798913	107799660	747	*	1.03686	12.4423	33354	15952	15963	12	12	0.0133675	0.652	0.0307327	0.82	PAAD
1744	DMR_575	chr6	28584053	28584288	235	*	1.0819	11.9009	136286	60681	60691	11	13	0.0146376	0.652	0.0359589	0.856	PAAD
1745	DMR_576	chr8	65492280	65492936	656	*	1.07993	11.8792	157936	74810	74820	11	11	0.0146584	0.652	0.0361047	0.86	PAAD
1746	DMR_577	chr17	46688182	46688490	308	*	1.13281	11.3281	72822	32474	32483	10	13	0.015637	0.66	0.0430383	0.884	PAAD
1747	DMR_578	chr4	185939339	185940173	834	*	1.03464	12.4157	125018	55971	55982	12	12	0.0136173	0.664	0.0310867	0.82	PAAD
1748	DMR_579	chr6	28226885	28227392	507	*	1.12193	11.2193	136227	60567	60576	10	11	0.0164699	0.672	0.0445791	0.888	PAAD
1749	DMR_580	chr12	2800182	2801158	976	*	1.11912	11.1912	35955	17031	17040	10	11	0.0166781	0.676	0.0449122	0.888	PAAD
1750	DMR_581	chr4	1202509	1203104	595	*	-0.897125	11.6626	118616	53086	53098	13	13	0.0162409	0.688	0.0385616	0.872	PAAD
1751	DMR_582	chr4	93225960	93227270	1310	*	1.1028	11.028	122427	54520	54529	10	10	0.0185521	0.692	0.0473275	0.888	PAAD
1752	DMR_583	chr13	46425210	46426026	816	*	1.04929	11.5422	45529	21881	21891	11	14	0.0173028	0.704	0.0400816	0.876	PAAD
1753	DMR_584	chr8	145641882	145642456	574	*	-1.04591	11.505	161654	76085	76095	11	11	0.0175318	0.712	0.0404564	0.88	PAAD
1754	DMR_585	chr16	58498151	58499074	923	*	1.02671	11.2938	64145	28772	28782	11	11	0.0193849	0.736	0.0434547	0.884	PAAD
1755	DMR_586	chr5	50678633	50679290	657	*	1.00961	11.1057	127617	56774	56784	11	12	0.0210507	0.748	0.046224	0.888	PAAD
1756	DMR_587	chr13	67803895	67804744	849	*	0.948581	11.383	46059	22178	22189	12	12	0.0204052	0.752	0.0421013	0.88	PAAD
1757	DMR_588	chr6	30922981	30923672	691	*	-0.93581	11.2297	136805	62681	62692	12	13	0.0212172	0.752	0.0443501	0.888	PAAD
1758	DMR_589	chr13	96296708	96297281	573	*	1.00161	11.0177	46542	22426	22436	11	11	0.0219043	0.756	0.0474941	0.888	PAAD
1759	DMR_1	chr7	27183591	27185282	1691	*	1.65451	67.8348	151740	71742	71782	41	49	0	0	0	0	KIRP
1760	DMR_2	chr6	30094947	30095802	855	*	2.10411	61.0193	141162	62925	62953	29	29	0	0	0	0	KIRP
1761	DMR_3	chr6	30038754	30039801	1047	*	1.6291	53.7605	141139	62777	62809	33	33	0	0	0	0	KIRP
1762	DMR_4	chr17	7757210	7759140	1930	*	1.76181	40.5217	71217	30901	30923	23	23	0	0	0	0	KIRP
1763	DMR_5	chr6	31695903	31696867	964	*	1.26167	36.5884	141627	64774	64802	29	59	0	0	0	0	KIRP
1764	DMR_6	chr1	10732063	10733030	967	*	3.23779	35.6157	2739	538	548	11	11	0	0	0	0	KIRP
1765	DMR_7	chr17	75315081	75315868	787	*	-2.77432	30.5175	77770	34295	34305	11	11	0	0	0	0	KIRP
1766	DMR_8	chr16	66637919	66638599	680	*	-2.64861	29.1347	66555	29422	29432	11	11	0	0	0	0	KIRP
1767	DMR_9	chr8	86350278	86351195	917	*	2.30085	27.6102	164080	76801	76812	12	12	0	0	1.71163e-05	0.004	KIRP
1768	DMR_10	chr2	27529788	27531535	1747	*	1.60787	27.3338	92427	40768	40784	17	19	0	0	1.71163e-05	0.004	KIRP
1769	DMR_11	chr7	27169674	27171528	1854	*	1.08283	27.0707	151729	71709	71733	25	25	0	0	1.71163e-05	0.004	KIRP
1770	DMR_12	chr6	33288635	33289719	1084	*	0.887514	26.6254	142171	67578	67607	30	54	0	0	1.71163e-05	0.004	KIRP
1771	DMR_13	chr11	66034681	66035671	990	*	1.14881	26.4226	31901	14891	14913	23	43	0	0	1.71163e-05	0.004	KIRP
1772	DMR_14	chr15	83953690	83954395	705	*	1.4582	26.2477	60234	27602	27619	18	18	0	0	1.71163e-05	0.004	KIRP
1773	DMR_15	chr6	30139478	30140417	939	*	1.04175	26.0439	141193	63017	63041	25	25	0	0	1.71163e-05	0.004	KIRP
1774	DMR_16	chr6	30130698	30131915	1217	*	-1.11947	25.7479	141186	62991	63013	23	26	0	0	1.71163e-05	0.004	KIRP
1775	DMR_17	chr22	51016501	51017723	1222	*	1.82241	25.5138	112313	49270	49283	14	14	0	0	1.71163e-05	0.004	KIRP
1776	DMR_18	chr20	57582371	57583709	1338	*	-1.2131	25.4751	106720	47194	47214	21	24	0	0	1.71163e-05	0.004	KIRP
1777	DMR_19	chr10	134599783	134600998	1215	*	0.889025	24.8927	26069	11395	11422	28	28	0	0	3.42325e-05	0.008	KIRP
1778	DMR_20	chr11	2321770	2323459	1689	*	-0.85445	24.7791	27338	11936	11964	29	29	0	0	3.42325e-05	0.008	KIRP
1779	DMR_21	chr16	8806359	8807043	684	*	1.89299	24.6089	63676	28453	28465	13	13	0	0	3.42325e-05	0.008	KIRP
1780	DMR_22	chr1	161008127	161008977	850	*	-2.20787	24.2866	12268	5428	5438	11	11	0	0	3.42325e-05	0.008	KIRP
1781	DMR_23	chr4	1202509	1203104	595	*	1.7337	24.2718	122419	54106	54119	14	14	0	0	3.42325e-05	0.008	KIRP
1782	DMR_24	chr6	149805995	149806732	737	*	-2.41935	24.1935	147174	70434	70443	10	10	0	0	5.13488e-05	0.012	KIRP
1783	DMR_25	chr17	46651722	46652501	779	*	2.33945	23.3945	75156	33009	33018	10	10	0	0	8.55813e-05	0.02	KIRP
1784	DMR_26	chr4	155661691	155663529	1838	*	1.88762	22.6515	128251	56610	56621	12	19	0	0	0.000119814	0.028	KIRP
1785	DMR_27	chr7	28996249	28998860	2611	*	1.04735	21.9943	151962	71981	72001	21	22	0	0	0.000205395	0.048	KIRP
1786	DMR_28	chr10	135049991	135051313	1322	*	0.61647	21.5765	26357	11460	11494	35	35	0	0	0.000222511	0.052	KIRP
1787	DMR_29	chr6	29594830	29595661	831	*	1.51343	21.1881	141029	62514	62527	14	14	0	0	0.000256744	0.052	KIRP
1788	DMR_30	chr2	54086854	54087552	698	*	1.61245	20.9618	93862	41440	41452	13	13	0	0	0.000256744	0.052	KIRP
1789	DMR_31	chr17	80797881	80798078	197	*	2.61487	20.919	79533	34803	34810	8	9	0	0	0.00027386	0.056	KIRP
1790	DMR_32	chr6	31733619	31734580	961	*	1.0837	20.5903	141648	64870	64888	19	19	0	0	0.000290976	0.056	KIRP
1791	DMR_33	chr1	25257505	25258332	827	*	1.08252	20.5679	4617	1114	1132	19	19	0	0	0.000290976	0.056	KIRP
1792	DMR_34	chr15	26108946	26109614	668	*	1.45579	20.3811	56056	25826	25839	14	24	0	0	0.000325209	0.064	KIRP
1793	DMR_35	chr2	200333729	200335101	1372	*	1.83273	20.1601	100368	44305	44315	11	11	0	0	0.000342325	0.068	KIRP
1794	DMR_36	chr10	77871618	77872458	840	*	2.51765	20.1412	21703	9376	9383	8	8	0	0	0.000342325	0.068	KIRP
1795	DMR_37	chr11	66103604	66104485	881	*	-1.82611	20.0873	31942	14955	14965	11	14	0	0	0.000359441	0.072	KIRP
1796	DMR_38	chr6	100914480	100915805	1325	*	2.21894	19.9705	145146	69378	69386	9	9	0	0	0.000359441	0.072	KIRP
1797	DMR_39	chr2	236443773	236444284	511	*	2.81915	19.734	102718	45098	45104	7	9	0	0	0.000393674	0.08	KIRP
1798	DMR_40	chr13	96204493	96205295	802	*	1.78497	19.6347	48213	22913	22923	11	11	0	0	0.000393674	0.08	KIRP
1799	DMR_41	chr6	28601269	28601519	250	*	1.5068	19.5884	140872	62074	62086	13	13	0	0	0.000393674	0.08	KIRP
1800	DMR_42	chr6	31590513	31590674	161	*	2.14059	19.2653	141556	64408	64416	9	10	0	0	0.000393674	0.08	KIRP
1801	DMR_43	chr13	46424943	46426263	1320	*	1.36638	19.1294	47133	22368	22381	14	14	0	0	0.000427906	0.084	KIRP
1802	DMR_44	chr3	49314155	49314920	765	*	1.58607	19.0328	115077	50772	50783	12	12	0	0	0.000427906	0.084	KIRP
1803	DMR_45	chr7	150652702	150653195	493	*	2.36217	18.8974	158168	75001	75008	8	8	0	0	0.000445023	0.084	KIRP
1804	DMR_46	chr6	29974715	29975675	960	*	0.856809	18.8498	141112	62692	62713	22	25	0	0	0.000445023	0.084	KIRP
1805	DMR_47	chr12	54070517	54071194	677	*	1.56543	18.7851	40129	18980	18991	12	22	0	0	0.000462139	0.084	KIRP
1806	DMR_48	chr17	7832680	7833237	557	*	2.63802	18.4661	71241	30937	30943	7	8	0	0	0.000496371	0.092	KIRP
1807	DMR_49	chr12	99548329	99549023	694	*	2.30607	18.4485	42262	20304	20311	8	8	0	0	0.000496371	0.092	KIRP
1808	DMR_50	chr13	113424938	113425756	818	*	2.27243	18.1795	49476	23293	23300	8	8	0	0	0.000581953	0.108	KIRP
1809	DMR_51	chr1	3567163	3568245	1082	*	0.855414	17.9637	1515	272	292	21	21	0	0	0.000616185	0.112	KIRP
1810	DMR_52	chr6	30522217	30523449	1232	*	0.941777	17.8938	141274	63392	63410	19	71	0	0	0.000616185	0.112	KIRP
1811	DMR_53	chr10	123353337	123354194	857	*	1.37224	17.8391	24727	10955	10967	13	14	0	0	0.000650418	0.112	KIRP
1812	DMR_54	chr7	29923120	29924165	1045	*	2.22823	17.8258	152015	72011	72018	8	8	0	0	0.000650418	0.112	KIRP
1813	DMR_55	chr7	99691127	99691888	761	*	1.1868	17.802	155200	73639	73653	15	15	0	0	0.000667534	0.116	KIRP
1814	DMR_56	chr3	123813383	123813596	213	*	2.21884	17.7507	118165	52139	52146	8	10	0	0	0.00068465	0.116	KIRP
1815	DMR_57	chr2	177014467	177015125	658	*	1.35878	17.6641	99631	43825	43837	13	13	0	0	0.00068465	0.116	KIRP
1816	DMR_58	chr13	31506685	31507139	454	*	2.20364	17.6291	46437	21957	21964	8	8	0	0	0.00068465	0.116	KIRP
1817	DMR_59	chr3	196065289	196065569	280	*	-1.94932	17.5439	121906	53889	53897	9	11	0	0	0.000718883	0.12	KIRP
1818	DMR_60	chr11	6518108	6518907	799	*	1.58526	17.4379	27863	12485	12495	11	11	0	0	0.000718883	0.12	KIRP
1819	DMR_61	chr11	34535085	34535579	494	*	1.55443	17.0988	29453	13533	13543	11	13	0	0	0.000735999	0.124	KIRP
1820	DMR_62	chr16	967929	968265	336	*	2.83265	16.9959	62066	28129	28134	6	8	0	0	0.000735999	0.124	KIRP
1821	DMR_63	chr14	24640947	24641852	905	*	1.69287	16.9287	50583	23700	23709	10	10	0	0	0.000753115	0.124	KIRP
1822	DMR_64	chr6	28956226	28956719	493	*	1.05601	16.8962	140935	62313	62328	16	17	0	0	0.000770231	0.128	KIRP
1823	DMR_65	chr19	58220295	58220837	542	*	1.68114	16.8114	90109	40036	40045	10	10	0	0	0.000770231	0.128	KIRP
1824	DMR_66	chr11	1769152	1769645	493	*	1.86257	16.7631	27138	11725	11733	9	9	0	0	0.000770231	0.128	KIRP
1825	DMR_67	chr17	46670933	46672255	1322	*	1.18373	16.5722	75175	33045	33058	14	16	0	0	0.000787348	0.132	KIRP
1826	DMR_68	chr22	38071001	38071677	676	*	-1.50533	16.5586	110745	48638	48648	11	11	0	0	0.000787348	0.132	KIRP
1827	DMR_69	chr8	52721657	52722539	882	*	1.83766	16.539	162884	76248	76256	9	9	0	0	0.000787348	0.132	KIRP
1828	DMR_70	chr3	10149803	10150139	336	*	1.81266	16.3139	112736	49489	49497	9	9	0	0	0.00082158	0.136	KIRP
1829	DMR_71	chr17	6899085	6899888	803	*	1.16399	16.2958	70914	30644	30657	14	14	0	0	0.00082158	0.136	KIRP
1830	DMR_72	chr7	30951064	30951801	737	*	-1.24738	16.2159	152119	72082	72094	13	14	0	0	0.00082158	0.136	KIRP
1831	DMR_73	chr1	942161	942696	535	*	-1.77883	16.0095	92	11	19	9	9	0	0	0.000855813	0.136	KIRP
1832	DMR_74	chr17	48545805	48546620	815	*	1.33352	16.0022	75563	33252	33263	12	12	0	0	0.000855813	0.136	KIRP
1833	DMR_75	chr6	31831340	31831803	463	*	1.45318	15.985	141698	65151	65161	11	11	0	0	0.000872929	0.136	KIRP
1834	DMR_76	chr6	32118204	32118457	253	*	1.30685	15.6822	141824	65881	65892	12	12	0	0	0.00095851	0.144	KIRP
1835	DMR_77	chr2	27665017	27665711	694	*	1.40907	15.4998	92454	40822	40832	11	11	0	0	0.00100986	0.152	KIRP
1836	DMR_78	chr12	322214	323439	1225	*	-1.03322	15.4984	36856	17361	17375	15	15	0	0	0.00100986	0.152	KIRP
1837	DMR_79	chr5	54518136	54519686	1550	*	1.39572	15.3529	132013	58015	58025	11	11	0	0	0.00102698	0.156	KIRP
1838	DMR_80	chr19	52390810	52391789	979	*	1.1782	15.3165	89314	39482	39494	13	13	0	0	0.00102698	0.156	KIRP
1839	DMR_81	chr6	32908567	32909523	956	*	-1.1769	15.2997	142007	66516	66528	13	14	0	0	0.00102698	0.156	KIRP
1840	DMR_82	chr8	38964784	38965492	708	*	1.52637	15.2637	162355	76136	76145	10	11	0	0	0.00106121	0.164	KIRP
1841	DMR_83	chr5	140864020	140864834	814	*	1.68036	15.1232	135841	60178	60186	9	9	0	0	0.00111256	0.164	KIRP
1842	DMR_84	chr8	145024637	145025178	541	*	-1.67656	15.0891	167187	77719	77727	9	9	0	0	0.00111256	0.164	KIRP
1843	DMR_85	chr5	140856971	140858107	1136	*	1.50734	15.0734	135840	60168	60177	10	10	0	0	0.00111256	0.164	KIRP
1844	DMR_86	chr12	54446944	54448265	1321	*	1.0003	15.0045	40241	19130	19144	15	15	0	0	0.00111256	0.164	KIRP
1845	DMR_87	chr6	100895050	100896055	1005	*	1.87185	14.9748	145133	69349	69356	8	8	0	0	0.00111256	0.164	KIRP
1846	DMR_88	chr1	119531625	119532925	1300	*	0.880774	14.9732	10452	4421	4437	17	17	0	0	0.00111256	0.164	KIRP
1847	DMR_89	chr17	43339040	43339831	791	*	1.24404	14.9285	74793	32836	32847	12	12	0	0	0.00112967	0.164	KIRP
1848	DMR_90	chr10	123922620	123923518	898	*	1.35545	14.9099	24768	10986	10996	11	11	0	0	0.00112967	0.164	KIRP
1849	DMR_91	chr6	30079102	30079662	560	*	0.992345	14.8852	141157	62910	62924	15	15	0	0	0.00114679	0.164	KIRP
1850	DMR_92	chr11	32454718	32455735	1017	*	1.23444	14.8133	29291	13400	13411	12	12	0	0	0.00116391	0.168	KIRP
1851	DMR_93	chr5	140683196	140683772	576	*	1.64429	14.7986	135751	60078	60086	9	10	0	0	0.00116391	0.168	KIRP
1852	DMR_94	chr1	2004968	2005564	596	*	1.84806	14.7845	648	88	95	8	8	0	0	0.00116391	0.168	KIRP
1853	DMR_95	chr1	27189270	27190330	1060	*	-1.46583	14.6583	4912	1291	1300	10	10	0	0	0.00121525	0.172	KIRP
1854	DMR_96	chr12	6664872	6665447	575	*	-1.82325	14.586	37561	17625	17632	8	8	0	0	0.00123237	0.172	KIRP
1855	DMR_97	chr18	30352505	30353283	778	*	-1.61937	14.5744	80478	35246	35254	9	10	0	0	0.00123237	0.172	KIRP
1856	DMR_98	chr12	54446019	54446576	557	*	1.43915	14.3915	40240	19120	19129	10	10	0	0	0.0012666	0.18	KIRP
1857	DMR_99	chr3	49756301	49757476	1175	*	1.43794	14.3794	115141	50834	50843	10	10	0	0	0.0012666	0.18	KIRP
1858	DMR_100	chr17	73583839	73584617	778	*	1.58915	14.3023	77386	34104	34112	9	9	0	0	0.00128372	0.184	KIRP
1859	DMR_101	chr6	30720080	30720491	411	*	-1.7826	14.2608	141355	63904	63911	8	8	0	0	0.00128372	0.184	KIRP
1860	DMR_102	chr11	108422663	108423325	662	*	1.77989	14.2391	34474	16350	16357	8	8	0	0	0.00128372	0.184	KIRP
1861	DMR_103	chr5	140810051	140811520	1469	*	0.884945	14.1591	135829	60144	60159	16	16	0	0	0.00131795	0.188	KIRP
1862	DMR_104	chr22	24890690	24891220	530	*	-1.28408	14.1249	109953	48269	48279	11	14	0	0	0.0013693	0.192	KIRP
1863	DMR_105	chr12	54426670	54428171	1501	*	1.00299	14.0418	40229	19106	19119	14	16	0	0	0.00142065	0.204	KIRP
1864	DMR_106	chr6	32847527	32847845	318	*	0.996495	13.9509	141998	66457	66470	14	14	0	0	0.00143777	0.204	KIRP
1865	DMR_107	chr3	139257713	139258948	1235	*	0.927902	13.9185	119264	52723	52737	15	15	0	0	0.00143777	0.204	KIRP
1866	DMR_108	chr7	24323128	24323939	811	*	1.37844	13.7844	151525	71571	71580	10	10	0	0	0.001472	0.212	KIRP
1867	DMR_109	chr13	20767498	20768560	1062	*	1.52722	13.745	45662	21631	21639	9	14	0	0	0.00150623	0.22	KIRP
1868	DMR_110	chr8	23563572	23564717	1145	*	1.14075	13.689	161432	75776	75787	12	12	0	0	0.00152335	0.224	KIRP
1869	DMR_111	chr6	33047944	33048558	614	*	1.2333	13.5663	142044	66740	66750	11	11	0	0	0.0015747	0.236	KIRP
1870	DMR_112	chr16	3067500	3068529	1029	*	1.34649	13.4649	63071	28320	28329	10	10	0	0	0.00159181	0.24	KIRP
1871	DMR_113	chr16	70680104	70680817	713	*	1.68241	13.4593	67127	29789	29796	8	8	0	0	0.00159181	0.24	KIRP
1872	DMR_114	chr10	99531038	99532174	1136	*	1.03527	13.4584	22998	9930	9942	13	16	0	0	0.00159181	0.24	KIRP
1873	DMR_115	chr10	729204	729956	752	*	-1.66985	13.3588	17719	7744	7751	8	8	0	0	0.00166028	0.252	KIRP
1874	DMR_116	chr8	145018816	145019639	823	*	0.951488	13.3208	167184	77703	77716	14	16	0	0	0.00167739	0.252	KIRP
1875	DMR_117	chr1	156211409	156212005	596	*	-1.2098	13.3078	11710	5230	5240	11	11	0	0	0.00167739	0.252	KIRP
1876	DMR_118	chr6	32975590	32976131	541	*	1.02325	13.3023	142032	66705	66717	13	28	0	0	0.00167739	0.252	KIRP
1877	DMR_119	chr11	62474725	62475078	353	*	1.66038	13.283	31040	14296	14303	8	9	0	0	0.00169451	0.256	KIRP
1878	DMR_120	chr1	84326185	84326856	671	*	-1.6483	13.1864	8763	3270	3277	8	8	0	0	0.00172874	0.264	KIRP
1879	DMR_121	chr2	157184137	157184978	841	*	1.45782	13.1203	98589	43418	43426	9	9	0	0	0.00174586	0.268	KIRP
1880	DMR_122	chr14	103691361	103692104	743	*	-1.45544	13.099	55070	25660	25668	9	9	0	0	0.00174586	0.268	KIRP
1881	DMR_123	chr7	4242769	4243734	965	*	1.63059	13.0447	150506	71141	71148	8	8	0	0	0.00179721	0.272	KIRP
1882	DMR_124	chr10	22633916	22635028	1112	*	0.924819	12.9475	19187	8297	8310	14	14	0	0	0.00179721	0.272	KIRP
1883	DMR_125	chr17	7348316	7348490	174	*	-1.61615	12.9292	71094	30812	30819	8	8	0	0	0.00179721	0.272	KIRP
1884	DMR_126	chr1	155290418	155291345	927	*	1.16639	12.8303	11576	5182	5192	11	11	0	0	0.00193414	0.292	KIRP
1885	DMR_127	chr6	31743769	31744033	264	*	1.42297	12.8067	141654	64898	64906	9	9	0	0	0.00193414	0.292	KIRP
1886	DMR_128	chr13	114312482	114312763	281	*	1.59811	12.7849	49873	23361	23368	8	11	0	0	0.00193414	0.292	KIRP
1887	DMR_129	chr11	123396039	123396593	554	*	1.59254	12.7403	35735	17024	17031	8	8	0	0	0.00195125	0.292	KIRP
1888	DMR_130	chr8	104153592	104153829	237	*	1.59168	12.7335	164901	77142	77149	8	8	0	0	0.00196837	0.296	KIRP
1889	DMR_131	chr6	32055316	32055738	422	*	1.15646	12.721	141790	65655	65665	11	25	0	0	0.00196837	0.296	KIRP
1890	DMR_132	chr5	172199278	172199667	389	*	-1.1437	12.5807	137524	60828	60838	11	20	0	0	0.00198549	0.3	KIRP
1891	DMR_133	chr4	15964743	15965425	682	*	-1.39626	12.5663	124065	54474	54482	9	9	0	0	0.00198549	0.3	KIRP
1892	DMR_134	chr10	125033770	125034591	821	*	1.38237	12.4413	24890	11070	11078	9	10	0	0	0.00205395	0.3	KIRP
1893	DMR_135	chr6	31148332	31148666	334	*	0.948954	12.3364	141473	64154	64166	13	13	0	0	0.0021053	0.304	KIRP
1894	DMR_136	chr12	58003774	58004448	674	*	1.75181	12.2627	40795	19557	19563	7	10	0	0	0.00213953	0.308	KIRP
1895	DMR_137	chr12	7055153	7056008	855	*	-1.52892	12.2314	37682	17727	17734	8	8	0	0	0.00213953	0.308	KIRP
1896	DMR_138	chr14	20903410	20904020	610	*	1.6959	11.8713	50072	23421	23427	7	9	0	0	0.00237916	0.344	KIRP
1897	DMR_139	chr3	147125712	147126244	532	*	0.907026	11.7913	119561	52882	52894	13	24	0	0	0.00241339	0.348	KIRP
1898	DMR_140	chr12	115104734	115105710	976	*	-1.45986	11.6789	43370	20955	20962	8	8	0	0	0.00249897	0.356	KIRP
1899	DMR_141	chr5	16179633	16180419	786	*	0.887185	11.5334	131064	57417	57429	13	13	0	0	0.00258455	0.368	KIRP
1900	DMR_142	chr18	44526430	44527026	596	*	1.41372	11.3098	80731	35441	35448	8	8	0	0	0.00280707	0.376	KIRP
1901	DMR_143	chr8	22132678	22133004	326	*	1.40412	11.233	161232	75681	75688	8	11	0	0	0.00289265	0.392	KIRP
1902	DMR_144	chr12	116996871	116997185	314	*	-1.39991	11.1993	43500	21012	21019	8	8	0	0	0.00296111	0.4	KIRP
1903	DMR_145	chr12	132899974	132900938	964	*	1.39989	11.1991	45274	21478	21485	8	9	0	0	0.00296111	0.4	KIRP
1904	DMR_146	chr1	2063799	2064765	966	*	1.39644	11.1715	691	96	103	8	8	0	0	0.00297823	0.404	KIRP
1905	DMR_147	chr11	73357019	73357396	377	*	1.38761	11.1008	33130	15513	15520	8	8	0	0	0.00306381	0.416	KIRP
1906	DMR_148	chr5	149546073	149546691	618	*	1.38196	11.0557	136405	60445	60452	8	12	0	0	0.00309804	0.416	KIRP
1907	DMR_149	chr6	26240307	26240939	632	*	1.37667	11.0134	140535	61799	61806	8	8	0	0	0.00314939	0.416	KIRP
1908	DMR_150	chr6	44310228	44310640	412	*	1.36735	10.9388	143592	68448	68455	8	11	0	0	0.00325209	0.428	KIRP
1909	DMR_151	chr16	4384967	4385435	468	*	1.34756	10.7805	63408	28409	28416	8	8	0	0	0.00342325	0.444	KIRP
1910	DMR_152	chr1	210407473	210407755	282	*	-1.48033	10.3623	15070	6730	6736	7	9	0	0	0.00378269	0.472	KIRP
1911	DMR_153	chr11	65405760	65406254	494	*	-2.03984	10.1992	31751	14766	14770	5	12	0	0	0.0040052	0.496	KIRP
1912	DMR_154	chr6	74161911	74162142	231	*	-1.43407	10.0385	144408	68809	68815	7	8	0	0	0.00424483	0.504	KIRP
1913	DMR_155	chr18	8366955	8367568	613	*	1.39391	9.75737	79911	34949	34955	7	9	0	0	0.0048439	0.54	KIRP
1914	DMR_156	chr1	27961563	27962037	474	*	1.38336	9.68352	5079	1397	1403	7	8	0	0	0.00498083	0.54	KIRP
1915	DMR_157	chr2	45028604	45029543	939	*	1.57178	9.43071	93387	41331	41336	6	13	0	0	0.00534027	0.552	KIRP
1916	DMR_158	chr1	2335890	2336721	831	*	1.55939	9.35637	875	141	146	6	9	0	0	0.0055799	0.56	KIRP
1917	DMR_159	chr1	207277210	207277581	371	*	-1.4187	8.51222	14872	6646	6651	6	8	0	0	0.00759962	0.656	KIRP
1918	DMR_160	chr12	123756945	123757536	591	*	1.37057	8.22339	44192	21337	21342	6	10	0	0	0.00836985	0.676	KIRP
1919	DMR_161	chr11	128391271	128391791	520	*	-2.05264	8.21055	36180	17197	17200	4	10	0	0	0.0084212	0.68	KIRP
1920	DMR_162	chr4	145566200	145566903	703	*	1.62684	8.1342	127801	56419	56423	5	10	0	0	0.00855813	0.684	KIRP
1921	DMR_163	chr1	111218079	111218554	475	*	1.55425	7.77124	9912	4089	4093	5	13	0	0	0.0102013	0.712	KIRP
1922	DMR_164	chr19	11289349	11289376	27	*	1.88261	7.53044	84621	36830	36833	4	8	0	0	0.011194	0.732	KIRP
1923	DMR_165	chr16	419975	420490	515	*	1.49391	7.46955	61717	28050	28054	5	9	0	0	0.0115192	0.74	KIRP
1924	DMR_166	chr7	134832844	134833166	322	*	-1.42318	7.11589	157179	74612	74616	5	8	0	0	0.0133849	0.776	KIRP
1925	DMR_167	chr2	133428652	133429299	647	*	-1.39049	6.95246	97870	43247	43251	5	9	0	0	0.0144461	0.804	KIRP
1926	DMR_168	chr11	125366421	125366590	169	*	1.34082	6.7041	35964	17108	17112	5	9	0	0	0.016346	0.82	KIRP
1927	DMR_169	chr3	183903129	183903550	421	*	1.6741	6.69641	120987	53516	53519	4	10	0	0	0.0163974	0.82	KIRP
1928	DMR_170	chr7	87105216	87105416	200	*	1.67149	6.68597	154508	72948	72951	4	8	0	0	0.0164658	0.82	KIRP
1929	DMR_171	chr1	10056837	10056957	120	*	-1.66995	6.67981	2623	481	484	4	8	0	0	0.0165856	0.82	KIRP
1930	DMR_172	chr1	12227417	12227927	510	*	1.65908	6.6363	3030	672	675	4	8	0	0	0.0169109	0.828	KIRP
1931	DMR_173	chr16	31120226	31120649	423	*	2.04606	6.13819	65245	29020	29022	3	10	0	0	0.0224908	0.888	KIRP
1932	DMR_174	chr3	42699933	42700203	270	*	1.50271	6.01083	114359	50165	50168	4	9	0	0	0.0244249	0.908	KIRP
1933	DMR_175	chr7	4762742	4763182	440	*	1.50158	6.00634	150565	71156	71159	4	11	0	0	0.0244934	0.908	KIRP
1934	DMR_176	chr17	80197538	80197898	360	*	1.94486	5.83458	79289	34721	34723	3	8	0	0	0.0268383	0.916	KIRP
1935	DMR_177	chr15	83654517	83654701	184	*	-1.41914	5.67656	60212	27556	27559	4	11	0	0	0.029594	0.924	KIRP
1936	DMR_178	chr11	10325567	10326100	533	*	-1.38969	5.55874	28193	12675	12678	4	16	0	0	0.0317678	0.936	KIRP
1937	DMR_179	chr22	46932353	46932833	480	*	1.37888	5.51553	111779	49198	49201	4	10	0	0	0.0326065	0.936	KIRP
1938	DMR_180	chr2	223288635	223288923	288	*	-1.35331	5.41324	101853	44879	44882	4	10	0	0	0.0350541	0.948	KIRP
1939	DMR_181	chr6	33263805	33265886	2081	*	0.839693	27.7099	142158	67353	67385	33	83	1.71163e-05	0.004	1.71163e-05	0.004	KIRP
1940	DMR_182	chr6	152125861	152126785	924	*	1.3244	13.244	147356	70536	70545	10	12	1.71163e-05	0.004	0.00171163	0.26	KIRP
1941	DMR_183	chr6	32119616	32120324	708	*	1.30374	13.0374	141826	65893	65902	10	75	1.71163e-05	0.004	0.00179721	0.272	KIRP
1942	DMR_184	chr3	50378292	50378664	372	*	1.2912	12.912	115293	51028	51037	10	10	1.71163e-05	0.004	0.00181432	0.272	KIRP
1943	DMR_185	chr6	29691936	29692475	539	*	0.847479	12.7122	141067	62608	62622	15	31	1.71163e-05	0.004	0.00196837	0.296	KIRP
1944	DMR_186	chr1	204328843	204329775	932	*	1.26636	12.6636	14480	6495	6504	10	11	1.71163e-05	0.004	0.00196837	0.296	KIRP
1945	DMR_187	chr13	114107554	114108052	498	*	1.23759	12.3759	49790	23348	23357	10	10	1.71163e-05	0.004	0.00208818	0.304	KIRP
1946	DMR_188	chr20	42544648	42545099	451	*	1.21957	12.1957	105890	46558	46567	10	10	1.71163e-05	0.004	0.00217376	0.308	KIRP
1947	DMR_189	chr2	20865651	20866407	756	*	1.10707	12.1777	91896	40530	40540	11	12	1.71163e-05	0.004	0.00219088	0.312	KIRP
1948	DMR_190	chr13	51417469	51418221	752	*	1.10105	12.1115	47402	22551	22561	11	11	1.71163e-05	0.004	0.00225935	0.32	KIRP
1949	DMR_191	chr22	32341328	32341780	452	*	-1.21033	12.1033	110427	48568	48577	10	11	1.71163e-05	0.004	0.00225935	0.32	KIRP
1950	DMR_192	chr5	134362967	134363973	1006	*	1.31494	11.8344	135035	59607	59615	9	9	1.71163e-05	0.004	0.00241339	0.348	KIRP
1951	DMR_193	chr1	2979311	2980598	1287	*	1.28274	11.5446	1136	191	199	9	9	1.71163e-05	0.004	0.00258455	0.368	KIRP
1952	DMR_194	chr17	75368902	75369939	1037	*	1.1514	11.514	77781	34306	34315	10	10	1.71163e-05	0.004	0.00258455	0.368	KIRP
1953	DMR_195	chr11	65816463	65816985	522	*	1.27667	11.49	31879	14859	14867	9	9	1.71163e-05	0.004	0.00260167	0.368	KIRP
1954	DMR_196	chr21	44588747	44589331	584	*	1.14582	11.4582	108632	47858	47867	10	11	1.71163e-05	0.004	0.00260167	0.368	KIRP
1955	DMR_197	chr5	131592959	131593413	454	*	1.13712	11.3712	134757	59435	59444	10	10	1.71163e-05	0.004	0.00270437	0.372	KIRP
1956	DMR_198	chr3	126113640	126114064	424	*	1.24916	11.2424	118338	52198	52206	9	9	1.71163e-05	0.004	0.00289265	0.392	KIRP
1957	DMR_199	chr12	54398518	54399591	1073	*	1.11904	11.1904	40207	19053	19062	10	10	1.71163e-05	0.004	0.00297823	0.404	KIRP
1958	DMR_200	chr12	7072696	7073264	568	*	1.22592	11.0333	37689	17735	17743	9	9	1.71163e-05	0.004	0.00313227	0.416	KIRP
1959	DMR_201	chr17	77923603	77924665	1062	*	1.19743	10.7769	78356	34416	34424	9	11	1.71163e-05	0.004	0.00342325	0.444	KIRP
1960	DMR_202	chr10	119293083	119294173	1090	*	1.18321	10.6489	24460	10849	10857	9	9	1.71163e-05	0.004	0.00350883	0.452	KIRP
1961	DMR_203	chr19	10928172	10928696	524	*	1.1691	10.5219	84564	36785	36793	9	9	1.71163e-05	0.004	0.00362865	0.468	KIRP
1962	DMR_204	chr10	14816201	14816973	772	*	-1.3147	10.5176	18880	8057	8064	8	8	1.71163e-05	0.004	0.00362865	0.468	KIRP
1963	DMR_205	chr13	108922032	108922745	713	*	-1.31391	10.5113	48813	23172	23179	8	8	1.71163e-05	0.004	0.00364576	0.468	KIRP
1964	DMR_206	chr4	21699209	21699745	536	*	-1.31154	10.4923	124214	54548	54555	8	9	1.71163e-05	0.004	0.00366288	0.468	KIRP
1965	DMR_207	chr6	32036611	32036954	343	*	1.30973	10.4779	141770	65569	65576	8	10	1.71163e-05	0.004	0.00366288	0.468	KIRP
1966	DMR_208	chr6	31589161	31589994	833	*	1.29587	10.367	141555	64400	64407	8	33	1.71163e-05	0.004	0.00378269	0.472	KIRP
1967	DMR_209	chr17	800084	800749	665	*	1.28398	10.2718	69930	30219	30226	8	8	1.71163e-05	0.004	0.00390251	0.488	KIRP
1968	DMR_210	chr7	127670570	127671195	625	*	1.27064	10.1651	156580	74259	74266	8	8	1.71163e-05	0.004	0.00407367	0.5	KIRP
1969	DMR_211	chr1	247712110	247712591	481	*	-1.26878	10.1503	17461	7640	7647	8	8	1.71163e-05	0.004	0.0041079	0.5	KIRP
1970	DMR_212	chr6	32054441	32054898	457	*	-1.26165	10.0932	141790	65641	65648	8	25	1.71163e-05	0.004	0.0042106	0.504	KIRP
1971	DMR_213	chr16	85608058	85609071	1013	*	1.21987	9.75899	68266	30012	30019	8	8	1.71163e-05	0.004	0.0048439	0.54	KIRP
1972	DMR_214	chr13	92050675	92051154	479	*	-1.19555	9.56439	48095	22858	22865	8	8	1.71163e-05	0.004	0.00520334	0.544	KIRP
1973	DMR_215	chr10	22622793	22624094	1301	*	1.17529	9.40235	19184	8278	8285	8	19	1.71163e-05	0.004	0.00540874	0.556	KIRP
1974	DMR_216	chr4	1594894	1595726	832	*	1.33019	9.31136	122615	54141	54147	7	8	1.71163e-05	0.004	0.00563125	0.56	KIRP
1975	DMR_217	chr22	22901569	22901880	311	*	-1.15722	9.25774	109826	48182	48189	8	11	1.71163e-05	0.004	0.00566548	0.56	KIRP
1976	DMR_218	chr10	119291766	119292587	821	*	1.15563	9.24506	24459	10841	10848	8	8	1.71163e-05	0.004	0.00569971	0.56	KIRP
1977	DMR_219	chr17	41924399	41924523	124	*	-1.30926	9.16481	74488	32639	32645	7	8	1.71163e-05	0.004	0.00581953	0.568	KIRP
1978	DMR_220	chr12	14996272	14996776	504	*	1.29577	9.07039	38198	17976	17982	7	8	1.71163e-05	0.004	0.00599069	0.576	KIRP
1979	DMR_221	chr11	6341842	6341908	66	*	-1.29295	9.05068	27832	12444	12450	7	8	1.71163e-05	0.004	0.00600781	0.576	KIRP
1980	DMR_222	chr5	1089260	1089800	540	*	1.28488	8.99415	129877	57240	57246	7	10	1.71163e-05	0.004	0.00612762	0.58	KIRP
1981	DMR_223	chr1	40782906	40783264	358	*	1.23293	8.63052	6373	2059	2065	7	10	1.71163e-05	0.004	0.00712036	0.628	KIRP
1982	DMR_224	chr10	131213990	131214585	595	*	1.23188	8.62317	25411	11218	11224	7	9	1.71163e-05	0.004	0.00712036	0.628	KIRP
1983	DMR_225	chr2	223164635	223164925	290	*	1.22455	8.57184	101830	44859	44865	7	8	1.71163e-05	0.004	0.00729152	0.648	KIRP
1984	DMR_226	chr7	101005910	101006089	179	*	1.19629	8.374	155503	73837	73843	7	10	1.71163e-05	0.004	0.00785636	0.664	KIRP
1985	DMR_227	chr17	65040527	65040769	242	*	1.17329	8.21302	76690	33785	33791	7	10	1.71163e-05	0.004	0.0084212	0.68	KIRP
1986	DMR_228	chr12	113916473	113917079	606	*	1.33205	7.99229	43267	20908	20913	6	13	1.71163e-05	0.004	0.00919143	0.696	KIRP
1987	DMR_229	chr17	27045043	27045302	259	*	-1.31871	7.91227	72645	31559	31564	6	9	1.71163e-05	0.004	0.00949952	0.7	KIRP
1988	DMR_230	chr7	30029717	30029808	91	*	-1.30653	7.83918	152026	72023	72028	6	10	1.71163e-05	0.004	0.00975626	0.708	KIRP
1989	DMR_231	chr10	133796164	133796559	395	*	1.25125	7.50747	25755	11316	11321	6	8	1.71163e-05	0.004	0.0112796	0.736	KIRP
1990	DMR_232	chr1	67772896	67773175	279	*	-1.24502	7.4701	8367	3036	3041	6	10	1.71163e-05	0.004	0.0115192	0.74	KIRP
1991	DMR_233	chr6	31860439	31860763	324	*	1.20539	7.23232	141719	65308	65313	6	14	1.71163e-05	0.004	0.0128372	0.764	KIRP
1992	DMR_234	chr8	125740895	125741566	671	*	1.18001	7.08003	165591	77485	77490	6	9	1.71163e-05	0.004	0.0136417	0.784	KIRP
1993	DMR_235	chr17	73642404	73642628	224	*	-1.17538	7.0523	77405	34113	34118	6	8	1.71163e-05	0.004	0.0137957	0.784	KIRP
1994	DMR_236	chr22	36013432	36013708	276	*	1.17535	7.0521	110526	48614	48619	6	8	1.71163e-05	0.004	0.0137957	0.784	KIRP
1995	DMR_237	chr4	113332969	113333269	300	*	1.17228	7.0337	126957	55959	55964	6	8	1.71163e-05	0.004	0.0139155	0.792	KIRP
1996	DMR_238	chr13	113633590	113634042	452	*	1.1678	7.00677	49576	23321	23326	6	8	1.71163e-05	0.004	0.0140867	0.792	KIRP
1997	DMR_239	chr1	55266932	55267293	361	*	-1.15472	6.92833	7696	2815	2820	6	9	1.71163e-05	0.004	0.0147029	0.804	KIRP
1998	DMR_240	chr17	65242497	65243119	622	*	-1.33103	6.65516	76699	33799	33803	5	9	1.71163e-05	0.004	0.0167568	0.824	KIRP
1999	DMR_241	chr8	145047979	145048363	384	*	1.29565	6.47826	167198	77741	77745	5	8	1.71163e-05	0.004	0.0184	0.848	KIRP
[truncated: 13,261 more rows]
