# Supplementary material for: Genome‐wide DNA methylation profiling and identification of potential pan‐cancer and tumor‐specific biomarkers
Source: Mol Oncol. 2022 Jan 21;16(12):2432–47. doi: 10.1002/1878-0261.13176 (PMC9208075; doi:10.1002/1878-0261.13176)
Supplement: Supplementary file 4 — Table S6. Genomic details of the filtered 28 Pan‐Cancer DMPs. Data S1. Detailed methods and list of used R packages. [file MOL2-16-2432-s001.xlsx]

## Sheet: Suppl_Table_6_all_DMB_info
	V1	chr	start	end	value	area	cluster	indexStart	indexEnd	L	clusterL	p.value	fwer	p.valueArea	fwerArea	tumor_type	width
1	Block_1	11	121335457	129781496	-0.103061	50.1909	931	16511	16997	487	1292	0	0	0	0	CRC	8446039
2	Block_2	11	4388493	8638598	-0.127713	31.9283	879	12670	12919	250	322	0	0	0	0	CRC	4250105
3	Block_3	1	2165579	8298617	-0.0515133	28.899	2	91	651	561	1089	0	0	0	0	CRC	6133038
4	Block_4	11	109785990	116767019	-0.100988	26.9638	931	15982	16248	267	1292	0	0	0	0	CRC	6981029
5	Block_5	1	157407802	163532110	-0.0883067	26.9335	59	4969	5273	305	305	0	0	0	0	CRC	6124308
6	Block_6	11	130253770	134877533	-0.098577	25.4329	931	17016	17273	258	1292	0	0	0	0	CRC	4623763
7	Block_7	2	214588134	219117224	-0.11726	25.2109	197	43055	43269	215	375	0	0	0	0	CRC	4529090
8	Block_8	15	2.50687e+07	2.85201e+07	-0.121323	23.5366	1096	26372	26565	194	194	0	0	0	0	CRC	3.45134e+06
9	Block_9	10	129239566	1.34405e+08	-0.0662515	23.5193	877	11949	12303	355	758	0	0	0	0	CRC	5.16582e+06
10	Block_10	12	125073750	132302001	-0.0728306	22.9416	981	21025	21339	315	862	0	0	0	0	CRC	7228251
11	Block_11	5	75631	5672077	-0.0688588	22.6546	432	54812	55140	329	329	0	0	0	0	CRC	5596446
12	Block_12	6	31837442	34486129	-0.0689839	20.4192	530	60844	61139	296	1420	0	0	1.07417e-06	0.002	CRC	2648687
13	Block_13	7	40026390	43692456	-0.139987	19.0382	606	66059	66194	136	524	0	0	2.14835e-06	0.002	CRC	3666066
14	Block_14	1	151492569	153670821	-0.115273	18.7895	58	4599	4761	163	438	0	0	2.14835e-06	0.002	CRC	2178252
15	Block_15	1	218479177	223965262	-0.103379	17.7812	83	6936	7107	172	212	0	0	2.14835e-06	0.002	CRC	5486085
16	Block_16	13	1.05792e+08	1.11839e+08	-0.0697137	17.0799	1040	23191	23435	245	471	0	0	2.14835e-06	0.002	CRC	6.04703e+06
17	Block_17	2	203439	3.21531e+06	-0.0717416	16.6441	92	37316	37547	232	304	0	0	2.14835e-06	0.002	CRC	3.01187e+06
18	Block_18	8	104897821	108633393	-0.191902	16.5036	727	72092	72177	86	86	0	0	2.14835e-06	0.002	CRC	3735572
19	Block_19	8	196561	3429405	-0.0617363	15.7428	667	69437	69691	255	255	0	0	3.22252e-06	0.004	CRC	3232844
20	Block_20	2	219148914	223989054	-0.0990428	15.3516	197	43275	43429	155	375	0	0	3.22252e-06	0.004	CRC	4840140
21	Block_21	7	2516929	4948064	-0.0744765	14.5974	591	64925	65120	196	397	0	0	3.22252e-06	0.004	CRC	2431135
22	Block_22	4	4173660	7787952	-0.0675331	14.5196	297	51451	51665	215	319	0	0	3.22252e-06	0.004	CRC	3614292
23	Block_23	19	53302456	56701171	-0.0969663	14.1571	1283	37119	37264	146	146	0	0	3.22252e-06	0.004	CRC	3398715
24	Block_24	10	76790371	80787497	-0.0595397	13.8132	857	10058	10289	232	633	0	0	4.2967e-06	0.004	CRC	3997126
25	Block_25	11	55028287	57638798	-0.12074	13.6436	897	14160	14272	113	612	0	0	4.2967e-06	0.004	CRC	2610511
26	Block_26	5	168093430	170239551	-0.136599	13.5233	521	58717	58815	99	180	0	0	4.2967e-06	0.004	CRC	2146121
27	Block_27	14	100211213	102198157	-0.0740139	13.2485	1087	25858	26036	179	528	0	0	4.2967e-06	0.004	CRC	1986944
28	Block_28	2	99735582	101594321	-0.132272	13.2272	138	40337	40436	100	281	0	0	4.2967e-06	0.004	CRC	1858739
29	Block_29	3	113679982	117836331	-0.108479	12.909	263	48913	49031	119	238	0	0	4.2967e-06	0.004	CRC	4156349
30	Block_30	7	22359568	27946471	-0.0732503	12.7455	604	65430	65603	174	458	0	0	4.2967e-06	0.004	CRC	5586903
31	Block_31	13	93840140	95711745	-0.220621	12.3548	1034	22852	22907	56	77	0	0	7.51922e-06	0.01	CRC	1871605
32	Block_32	12	8665373	11871736	-0.105943	12.2894	933	17741	17856	116	267	0	0	7.51922e-06	0.01	CRC	3206363
33	Block_33	2	143593367	146688047	-0.12062	12.062	164	41400	41499	100	100	0	0	8.59339e-06	0.01	CRC	3094680
34	Block_34	2	65731517	69586350	-0.0750176	11.9278	119	39608	39766	159	377	0	0	9.66756e-06	0.01	CRC	3854833
35	Block_35	2	5.50636e+06	9388337	-0.0717485	11.5515	94	37618	37778	161	385	0	0	1.07417e-05	0.012	CRC	3.88198e+06
36	Block_36	13	36073819	38518217	-0.18322	11.3597	988	21950	22011	62	62	0	0	1.07417e-05	0.012	CRC	2444398
37	Block_37	3	54606265	56492969	-0.143108	11.3055	229	47667	47745	79	79	0	0	1.07417e-05	0.012	CRC	1886704
38	Block_38	16	64861411	66575847	-0.131218	11.1535	1148	30912	30996	85	406	0	0	1.18159e-05	0.012	CRC	1714436
39	Block_39	13	111877445	113521666	-0.0795635	11.0593	1040	23438	23576	139	471	0	0	1.18159e-05	0.012	CRC	1644221
40	Block_40	7	135356425	138710963	-0.0839294	10.743	656	68473	68600	128	536	0	0	1.18159e-05	0.012	CRC	3354538
41	Block_41	10	1.11868e+06	3197715	-0.0751051	10.74	828	8028	8170	143	513	0	0	1.18159e-05	0.012	CRC	2.07903e+06
42	Block_42	15	59815173	61491665	-0.137131	10.6962	1109	27499	27576	78	191	0	0	1.18159e-05	0.012	CRC	1676492
43	Block_43	8	141976433	144473450	-0.0534424	10.3678	746	73003	73196	194	328	0	0	1.18159e-05	0.012	CRC	2497017
44	Block_44	3	148367697	151893845	-0.0599729	10.3153	273	49873	50044	172	190	0	0	1.18159e-05	0.012	CRC	3526148
45	Block_45	1	208891263	210906641	-0.130022	10.2718	80	6653	6731	79	79	0	0	1.18159e-05	0.012	CRC	2015378
46	Block_46	8	126963507	131011240	-0.0736567	10.0173	740	72536	72671	136	183	0	0	1.18159e-05	0.012	CRC	4047733
47	Block_47	17	38605309	41144822	-0.0415114	10.0042	1167	33761	34001	241	488	0	0	1.18159e-05	0.012	CRC	2539513
48	Block_48	21	3.15388e+07	32490996	-0.19942	9.97098	1353	45145	45194	50	50	0	0	1.18159e-05	0.012	CRC	952167
49	Block_49	6	165658423	168818817	-0.0436515	9.95254	589	64319	64546	228	395	0	0	1.18159e-05	0.012	CRC	3160394
50	Block_50	4	186768730	190747919	-0.0667147	9.87377	431	54664	54811	148	362	0	0	1.18159e-05	0.012	CRC	3979189
51	Block_51	5	112022460	114525702	-0.133523	9.74717	502	57071	57143	73	131	0	0	1.18159e-05	0.012	CRC	2503242
52	Block_52	15	9.14335e+07	9.48414e+07	-0.074206	9.64678	1115	28898	29027	130	354	0	0	1.28901e-05	0.014	CRC	3407917
53	Block_53	6	71469523	74098812	-0.190497	9.52486	548	62091	62140	50	72	0	0	1.39643e-05	0.014	CRC	2629289
54	Block_54	2	17997083	20431435	-0.0961712	9.52095	100	38080	38178	99	165	0	0	1.39643e-05	0.014	CRC	2434352
55	Block_55	6	38461046	42515554	-0.0533504	9.49637	530	61375	61552	178	1420	0	0	1.39643e-05	0.014	CRC	4054508
56	Block_56	13	30385117	33646763	-0.0734012	9.46875	987	21761	21889	129	209	0	0	1.39643e-05	0.014	CRC	3261646
57	Block_57	6	160850749	164614956	-0.0660076	9.43909	587	64170	64312	143	480	0	0	1.50384e-05	0.014	CRC	3764207
58	Block_58	8	47748435	50213812	-0.11052	9.17315	688	70933	71015	83	83	0	0	1.8261e-05	0.016	CRC	2465377
59	Block_59	2	188093537	190635899	-0.163944	9.01692	186	42436	42490	55	131	0	0	2.04093e-05	0.016	CRC	2542362
60	Block_60	12	54529138	56350385	-0.0784731	8.94594	952	18935	19048	114	267	0	0	2.04093e-05	0.016	CRC	1821247
61	Block_61	5	165063158	167899230	-0.11432	8.91697	521	58636	58713	78	180	0	0	2.04093e-05	0.016	CRC	2836072
62	Block_62	2	11364202	1.31474e+07	-0.0947357	8.90515	94	37909	38002	94	385	0	0	2.14835e-05	0.016	CRC	1.78323e+06
63	Block_63	11	27442973	29358540	-0.167121	8.85741	885	13516	13568	53	88	0	0	2.14835e-05	0.016	CRC	1915567
64	Block_64	13	25201541	2.93291e+07	-0.0639844	8.82985	985	21602	21739	138	210	0	0	2.14835e-05	0.016	CRC	4.12758e+06
65	Block_65	1	1.10255e+08	112506949	-0.0736954	8.76975	46	4076	4194	119	177	0	0	2.25577e-05	0.018	CRC	2.25212e+06
66	Block_66	2	237128101	239030672	-0.0621727	8.64201	201	43937	44075	139	824	0	0	2.57802e-05	0.022	CRC	1902571
67	Block_67	12	102506848	107176420	-0.0598121	8.61294	979	20063	20206	144	441	0	0	2.57802e-05	0.022	CRC	4669572
68	Block_68	11	44637500	45898047	-0.0833815	8.58829	895	13903	14005	103	314	0	0	2.57802e-05	0.022	CRC	1260547
69	Block_69	15	94985190	97413877	-0.127878	8.56785	1115	29034	29100	67	354	0	0	2.57802e-05	0.022	CRC	2428687
70	Block_70	16	82640290	8.54857e+07	-0.0388909	8.5171	1153	31567	31785	219	675	0	0	2.68543e-05	0.024	CRC	2.84543e+06
71	Block_71	11	57947030	61115736	-0.0606031	8.48444	897	14281	14420	140	612	0	0	2.68543e-05	0.024	CRC	3168706
72	Block_72	5	145421667	148851518	-0.0655883	8.13295	513	58072	58195	124	501	0	0	3.00769e-05	0.028	CRC	3429851
73	Block_73	12	52672955	54199801	-0.0678832	8.0781	951	18816	18934	119	441	0	0	3.1151e-05	0.028	CRC	1526846
74	Block_74	8	92971562	93823792	-0.218256	8.07547	724	71714	71750	37	37	0	0	3.1151e-05	0.028	CRC	852230
75	Block_75	11	1.17232e+08	120161548	-0.0436347	8.07242	931	16271	16455	185	1292	0	0	3.1151e-05	0.028	CRC	2.92917e+06
76	Block_76	7	120362441	123382931	-0.100878	7.96937	652	67955	68033	79	104	0	0	3.54477e-05	0.032	CRC	3020490
77	Block_77	8	9.72477e+07	99204880	-0.108861	7.94686	726	71858	71930	73	266	0	0	3.75961e-05	0.032	CRC	1.95716e+06
78	Block_78	12	23686149	25389111	-0.127878	7.92841	938	18167	18228	62	156	0	0	3.75961e-05	0.032	CRC	1702962
79	Block_79	1	55473553	56977724	-0.109214	7.86343	9	2931	3002	72	335	0	0	3.86703e-05	0.032	CRC	1504171
80	Block_80	17	75587472	78178856	-0.0347297	7.74472	1176	35398	35620	223	933	0	0	4.18928e-05	0.034	CRC	2591384
81	Block_81	4	70346347	72686016	-0.121795	7.67308	340	52640	52702	63	63	0	0	4.72636e-05	0.04	CRC	2339669
82	Block_82	7	81253391	82581538	-0.226814	7.48487	630	66971	67003	33	33	0	0	4.83378e-05	0.04	CRC	1328147
83	Block_83	14	21860653	23988397	-0.0521857	7.46255	1043	23786	23928	143	294	0	0	4.9412e-05	0.04	CRC	2127744
84	Block_84	13	42692969	44886078	-0.0810963	7.46086	991	22108	22199	92	215	0	0	4.9412e-05	0.04	CRC	2193109
85	Block_85	8	116127006	118369910	-0.152036	7.44976	736	72217	72265	49	49	0	0	4.9412e-05	0.04	CRC	2242904
86	Block_86	13	76800180	78884950	-0.158341	7.44201	1015	22722	22768	47	56	0	0	4.9412e-05	0.04	CRC	2084770
87	Block_87	6	28908601	29802586	-0.0814299	7.24726	530	60522	60610	89	1420	0	0	5.69312e-05	0.046	CRC	893985
88	Block_88	5	157340439	159656534	-0.10186	7.23209	515	58496	58566	71	164	0	0	5.90796e-05	0.05	CRC	2316095
89	Block_89	1	57176315	5.9235e+07	-0.107801	7.22267	9	3014	3080	67	335	0	0	5.90796e-05	0.05	CRC	2.05868e+06
90	Block_90	5	142553056	145132641	-0.114196	7.19432	513	58000	58062	63	501	0	0	5.90796e-05	0.05	CRC	2579585
91	Block_91	2	179391695	181512606	-0.143072	7.15358	178	42313	42362	50	146	0	0	6.23021e-05	0.052	CRC	2120911
92	Block_92	4	16030846	17490440	-0.128063	7.04344	304	51888	51942	55	108	0	0	6.44504e-05	0.052	CRC	1459594
93	Block_93	7	142326341	143190369	-0.107563	6.99159	658	68757	68821	65	65	0	0	6.65988e-05	0.052	CRC	864028
94	Block_94	1	13828828	15598865	-0.0635362	6.98898	3	1091	1200	110	934	0	0	6.7673e-05	0.052	CRC	1770037
95	Block_95	7	4.51157e+07	47317262	-0.102152	6.84415	606	66260	66326	67	524	0	0	7.51922e-05	0.056	CRC	2.20152e+06
96	Block_96	11	78215445	79255487	-0.122123	6.83886	899	15389	15444	56	387	0	0	7.51922e-05	0.056	CRC	1040042
97	Block_97	5	177664663	179072247	-0.0831357	6.81713	523	59119	59200	82	167	0	0	7.73405e-05	0.058	CRC	1407584
98	Block_98	9	137036533	138757010	-0.0654151	6.80317	827	74639	74742	104	688	0	0	7.94889e-05	0.058	CRC	1720477
99	Block_99	5	81276552	83946460	-0.108993	6.75755	478	56610	56671	62	237	0	0	8.27114e-05	0.06	CRC	2669908
100	Block_100	20	41873421	45313390	-0.0782987	6.73369	1319	44833	44918	86	86	0	0	8.27114e-05	0.06	CRC	3439969
101	Block_101	15	88266173	9.00684e+07	-0.0773615	6.73045	1115	28752	28838	87	354	0	0	8.27114e-05	0.06	CRC	1.80219e+06
102	Block_102	4	176710822	178243783	-0.192189	6.72662	426	54395	54429	35	47	0	0	8.27114e-05	0.06	CRC	1532961
103	Block_103	7	38253299	39748995	-0.0972412	6.70964	606	65989	66057	69	524	0	0	8.48597e-05	0.06	CRC	1495696
104	Block_104	7	113517552	116422982	-0.0870816	6.70528	649	67838	67914	77	111	0	0	8.48597e-05	0.06	CRC	2905430
105	Block_105	17	12008797	15313159	-0.0735699	6.69486	1155	32872	32962	91	149	0	0	8.59339e-05	0.06	CRC	3304362
106	Block_106	2	7.90079e+07	81122587	-0.1594	6.69482	124	39992	40033	42	42	0	0	8.59339e-05	0.06	CRC	2.11467e+06
107	Block_107	1	247200553	248903163	-0.109405	6.67372	91	7861	7921	61	227	0	0	8.59339e-05	0.06	CRC	1702610
108	Block_108	6	132149880	134362836	-0.0820651	6.64727	582	63166	63246	81	481	0	0	8.91564e-05	0.062	CRC	2212956
109	Block_109	2	132919865	134935506	-0.0948033	6.63623	157	41208	41277	70	113	0	0	8.91564e-05	0.062	CRC	2015641
110	Block_110	6	168996082	170844404	-0.0442136	6.63204	589	64564	64713	150	395	0	0	8.91564e-05	0.062	CRC	1848322
111	Block_111	17	71152544	7.29484e+07	-0.0606889	6.5544	1176	35093	35200	108	933	0	0	9.45273e-05	0.064	CRC	1.79588e+06
112	Block_112	7	89809444	91897276	-0.130722	6.53612	635	67090	67139	50	97	0	0	9.77498e-05	0.064	CRC	2087832
113	Block_113	14	56225464	60180222	-0.0523252	6.48833	1070	24413	24536	124	346	0	0	0.000103121	0.066	CRC	3954758
114	Block_114	15	72690687	7.51088e+07	-0.0490594	6.47584	1112	28161	28292	132	206	0	0	0.000105269	0.066	CRC	2.41816e+06
115	Block_115	7	28058989	29345250	-0.0759173	6.45297	604	65610	65694	85	458	0	0	0.000106343	0.066	CRC	1286261
116	Block_116	8	3.96958e+07	41393714	-0.0947348	6.44197	686	70776	70843	68	155	0	0	0.000107417	0.066	CRC	1.69789e+06
117	Block_117	1	1.79426e+07	1.94032e+07	-0.0637605	6.43981	3	1373	1473	101	934	0	0	0.000107417	0.066	CRC	1460606
118	Block_118	8	94091210	95459857	-0.0858396	6.43797	725	71751	71825	75	75	0	0	0.000107417	0.066	CRC	1368647
119	Block_119	15	47497566	49356663	-0.0890761	6.41348	1102	27139	27210	72	129	0	0	0.000108492	0.066	CRC	1859097
120	Block_120	6	75381295	76762173	-0.140589	6.3265	549	62161	62205	45	45	0	0	0.000114937	0.068	CRC	1380878
121	Block_121	9	88649943	90583846	-0.134986	6.20936	804	73675	73720	46	48	0	0	0.000128901	0.074	CRC	1933903
122	Block_122	2	240361099	242034995	-0.0597201	6.09145	201	44221	44322	102	824	0	0	0.000140717	0.08	CRC	1673896
123	Block_123	2	206927623	209169833	-0.0714539	6.07358	191	42907	42991	85	349	0	0	0.000141791	0.08	CRC	2242210
124	Block_124	6	50488809	52275747	-0.131713	6.05881	534	61827	61872	46	214	0	0	0.000143939	0.08	CRC	1786938
125	Block_125	1	64002834	65220165	-0.0818749	6.05874	10	3196	3269	74	268	0	0	0.000143939	0.08	CRC	1217331
126	Block_126	4	182080651	184040176	-0.0839933	6.04752	431	54450	54521	72	362	0	0	0.000145013	0.08	CRC	1959525
127	Block_127	3	185648568	187800194	-0.0586985	6.04595	293	50740	50842	103	283	0	0	0.000146088	0.08	CRC	2151626
128	Block_128	10	1.36881e+07	15014518	-0.0875796	5.95541	830	8584	8651	68	264	0	0	0.000167571	0.096	CRC	1.32643e+06
129	Block_129	1	215843854	2.17604e+08	-0.1522	5.93581	82	6889	6927	39	45	0	0	0.000170794	0.096	CRC	1.76057e+06
130	Block_130	6	124857134	126465314	-0.123465	5.92633	582	62994	63041	48	481	0	0	0.000172942	0.096	CRC	1608180
131	Block_131	8	69355417	70650320	-0.147621	5.90485	703	71365	71404	40	71	0	0	0.00017509	0.096	CRC	1294903
132	Block_132	5	53490839	54455904	-0.12774	5.87606	468	55940	55985	46	198	0	0	0.000178313	0.096	CRC	965065
133	Block_133	17	31264143	3.26904e+07	-0.122175	5.8644	1164	33433	33480	48	126	0	0	0.000179387	0.096	CRC	1.4263e+06
134	Block_134	14	95836587	98661384	-0.0537365	5.85728	1086	25679	25787	109	479	0	0	0.000179387	0.096	CRC	2824797
135	Block_135	8	1.06832e+07	11997496	-0.068299	5.80541	671	69865	69949	85	199	0	0	0.000186906	0.098	CRC	1.31434e+06
136	Block_136	6	151905596	1.53552e+08	-0.109139	5.78439	586	63780	63832	53	236	0	0	0.000191203	0.098	CRC	1.64675e+06
137	Block_137	12	107372431	109046825	-0.0747902	5.60927	979	20213	20287	75	441	0	0	0.000220206	0.106	CRC	1674394
138	Block_138	2	29038986	30687453	-0.0746904	5.60178	103	38491	38565	75	379	0	0	0.000220206	0.106	CRC	1648467
139	Block_139	6	134482010	136824489	-0.0601899	5.53748	582	63255	63346	92	481	0	0	0.000232022	0.108	CRC	2342479
140	Block_140	1	75547360	77547505	-0.128269	5.51557	20	3446	3488	43	43	0	0	0.000235244	0.11	CRC	2000145
141	Block_141	16	4539233	7917211	-0.0543289	5.48722	1118	29615	29715	101	391	0	0	0.000236318	0.11	CRC	3377978
142	Block_142	10	49444466	50626838	-0.0891989	5.44113	846	9386	9446	61	74	0	0	0.000249208	0.12	CRC	1182372
143	Block_143	1	243657804	246059139	-0.0468622	5.43601	91	7713	7828	116	227	0	0	0.000249208	0.12	CRC	2401335
144	Block_144	5	6722123	8059446	-0.154871	5.42048	433	55165	55199	35	59	0	0	0.000252431	0.12	CRC	1337323
145	Block_145	10	6322276	8809772	-0.0636381	5.40924	828	8356	8440	85	513	0	0	0.000254579	0.12	CRC	2487496
146	Block_146	2	2.34526e+08	236377597	-0.0442958	5.40409	201	43741	43862	122	824	0	0	0.000255653	0.12	CRC	1.85175e+06
147	Block_147	12	96832118	98178057	-0.141585	5.38022	975	19955	19992	38	214	0	0	0.000261024	0.122	CRC	1345939
148	Block_148	5	108786265	111723891	-0.109609	5.37086	501	57022	57070	49	50	0	0	0.000265321	0.122	CRC	2937626
149	Block_149	20	31397044	3.35967e+07	-0.0923744	5.35772	1312	44684	44741	58	97	0	0	0.000266395	0.122	CRC	2.19962e+06
150	Block_150	2	120932520	121846490	-0.0644328	5.34792	148	40927	41009	83	179	0	0	0.000267469	0.122	CRC	913970
151	Block_151	17	9.60315e+06	10688489	-0.0709102	5.31826	1154	32772	32846	75	612	0	0	0.000270692	0.122	CRC	1.08534e+06
152	Block_152	3	38295981	39681217	-0.0813158	5.28553	226	46985	47049	65	89	0	0	0.000280359	0.124	CRC	1385236
153	Block_153	13	39828976	41120764	-0.138708	5.27092	990	22027	22064	38	78	0	0	0.000283582	0.124	CRC	1291788
154	Block_154	10	124102444	126245586	-0.0550526	5.23	877	11697	11791	95	758	0	0	0.000291101	0.124	CRC	2143142
155	Block_155	2	47433265	49631579	-0.0747114	5.2298	111	39176	39245	70	369	0	0	0.000291101	0.124	CRC	2198314
156	Block_156	15	29210854	30366335	-0.0899361	5.21629	1097	26566	26623	58	58	0	0	0.000294324	0.124	CRC	1155481
157	Block_157	10	3.32946e+07	34446040	-0.0810073	5.18447	840	9076	9139	64	175	0	0	0.000303991	0.124	CRC	1.15144e+06
158	Block_158	5	34452378	36662861	-0.0594793	5.1747	460	55634	55720	87	87	0	0	0.00030614	0.126	CRC	2210483
159	Block_159	19	51334734	5.24306e+07	-0.0757572	5.15149	1282	37042	37109	68	109	0	0	0.000312585	0.128	CRC	1.09585e+06
160	Block_160	7	77682715	78659337	-0.203123	5.07807	627	66909	66933	25	51	0	0	0.000325475	0.134	CRC	976622
161	Block_161	3	132772692	133180261	-0.220532	5.07224	267	49549	49571	23	256	0	0	0.000326549	0.134	CRC	407569
162	Block_162	7	150685667	151876464	-0.0522677	5.06997	664	68981	69077	97	146	0	0	0.000327623	0.134	CRC	1190797
163	Block_163	13	73639108	75399420	-0.114636	5.04399	1013	22640	22683	44	64	0	0	0.00033192	0.136	CRC	1760312
164	Block_164	2	182183372	183880090	-0.117191	5.03923	178	42371	42413	43	146	0	0	0.000332994	0.136	CRC	1696718
165	Block_165	2	70507416	73248097	-0.064564	5.03599	119	39806	39883	78	377	0	0	0.000332994	0.136	CRC	2740681
166	Block_166	6	53808789	56371192	-0.102681	5.03136	534	61939	61987	49	214	0	0	0.000332994	0.136	CRC	2562403
167	Block_167	3	29182931	30391223	-0.139314	5.0153	222	46753	46788	36	164	0	0	0.000335142	0.136	CRC	1208292
168	Block_168	7	68983823	70216208	-0.102325	4.91158	623	66668	66715	48	77	0	0	0.000351255	0.138	CRC	1232385
169	Block_169	3	142526350	144344430	-0.129231	4.91076	268	49805	49842	38	38	0	0	0.000351255	0.138	CRC	1818080
170	Block_170	1	115572863	117935099	-0.0465516	4.88792	49	4282	4386	105	128	0	0	0.000358774	0.142	CRC	2362236
171	Block_171	16	50896074	52908117	-0.0788213	4.88692	1138	30589	30650	62	152	0	0	0.000358774	0.142	CRC	2012043
172	Block_172	6	121618081	123385000	-0.136989	4.79461	580	62949	62983	35	35	0	0	0.000384554	0.144	CRC	1766919
173	Block_173	10	117586620	118654150	-0.0997761	4.78925	875	11449	11496	48	88	0	0	0.000385628	0.146	CRC	1067530
174	Block_174	11	30002836	32959933	-0.083436	4.75585	887	13570	13626	57	244	0	0	0.000398518	0.156	CRC	2957097
175	Block_175	10	52600370	55118360	-0.108085	4.75572	848	9485	9528	44	63	0	0	0.000398518	0.156	CRC	2517990
176	Block_176	10	1.26793e+08	128600089	-0.0616108	4.74403	877	11845	11921	77	758	0	0	0.000407112	0.156	CRC	1.80737e+06
177	Block_177	7	130868715	133044846	-0.0571125	4.74034	656	68285	68367	83	536	0	0	0.000408186	0.156	CRC	2176131
178	Block_178	1	65641680	68214821	-0.0590636	4.72509	10	3281	3360	80	268	0	0	0.000411409	0.156	CRC	2573141
179	Block_179	7	30973285	32651291	-0.0979684	4.70248	604	65772	65819	48	458	0	0	0.000418928	0.156	CRC	1678006
180	Block_180	6	9.70103e+07	99164755	-0.134192	4.69671	566	62447	62481	35	53	0	0	0.000420002	0.156	CRC	2.1545e+06
181	Block_181	5	155701819	156821168	-0.0998903	4.69485	515	58436	58482	47	164	0	0	0.000420002	0.156	CRC	1119349
182	Block_182	5	37638144	39380842	-0.0808797	4.69102	462	55724	55781	58	67	0	0	0.000421076	0.158	CRC	1742698
183	Block_183	16	8.80938e+07	89207553	-0.0482907	4.68419	1153	32063	32159	97	675	0	0	0.000423224	0.158	CRC	1.11371e+06
184	Block_184	1	36501817	38126628	-0.0576552	4.67007	5	2235	2315	81	447	0	0	0.000427521	0.16	CRC	1624811
185	Block_185	2	85239916	86371316	-0.0504113	4.53702	131	40072	40161	90	124	0	0	0.000474785	0.176	CRC	1131400
186	Block_186	2	160713067	161993315	-0.0888718	4.53246	170	41805	41855	51	118	0	0	0.000474785	0.176	CRC	1280248
187	Block_187	11	17944560	19841423	-0.0580539	4.52821	881	13320	13397	78	170	0	0	0.000475859	0.176	CRC	1896863
188	Block_188	6	1.12022e+08	112947707	-0.0807748	4.52339	576	62760	62815	56	277	0	0	0.000478007	0.176	CRC	926054
189	Block_189	5	55752262	57137590	-0.0766659	4.52329	468	56028	56086	59	198	0	0	0.000478007	0.176	CRC	1385328
190	Block_190	6	13422581	15170709	-0.0495215	4.50646	526	59874	59964	91	420	0	0	0.000480156	0.178	CRC	1748128
191	Block_191	3	138952495	140617283	-0.115538	4.50596	267	49725	49763	39	256	0	0	0.000480156	0.178	CRC	1664788
192	Block_192	10	4.35222e+07	45374379	-0.0624308	4.49502	842	9253	9324	72	108	0	0	0.000482304	0.18	CRC	1.85215e+06
193	Block_193	10	86863762	88466389	-0.115121	4.48971	862	10458	10496	39	56	0	0	0.000486601	0.182	CRC	1602627
194	Block_194	5	172517927	174680743	-0.0467474	4.48775	522	58912	59007	96	290	0	0	0.000489823	0.184	CRC	2162816
195	Block_195	14	72154514	73448651	-0.0735275	4.48517	1076	24927	24987	61	527	0	0	0.000490897	0.186	CRC	1294137
196	Block_196	2	118170690	120578956	-0.0710927	4.47884	148	40859	40921	63	179	0	0	0.00049412	0.186	CRC	2408266
197	Block_197	10	10135225	11978707	-0.0618985	4.45669	830	8444	8515	72	264	0	0	0.000500565	0.19	CRC	1843482
198	Block_198	7	1.41464e+08	142045032	-0.111327	4.45306	657	68717	68756	40	62	0	0	0.000502713	0.19	CRC	581404
199	Block_199	7	70294518	71248649	-0.169724	4.41281	623	66718	66743	26	77	0	0	0.000516678	0.194	CRC	954131
200	Block_200	13	59050302	60240094	-0.16951	4.40725	1001	22534	22559	26	49	0	0	0.000520974	0.196	CRC	1189792
201	Block_201	14	2.03442e+07	21446087	-0.0620141	4.403	1043	23692	23762	71	294	0	0	0.000520974	0.196	CRC	1.10185e+06
202	Block_202	11	82430349	83733268	-0.136758	4.37625	905	15460	15491	32	32	0	0	0.000529568	0.2	CRC	1302919
203	Block_203	10	30818530	3.26677e+07	-0.0765604	4.36394	839	9010	9066	57	174	0	0	0.00053279	0.2	CRC	1.84919e+06
204	Block_204	5	51339709	53409045	-0.0908314	4.35991	468	55889	55936	48	198	0	0	0.000534939	0.2	CRC	2069336
205	Block_205	6	5752667	8651682	-0.0463658	4.35839	524	59605	59698	94	426	0	0	0.000536013	0.2	CRC	2899015
206	Block_206	17	66270134	70172535	-0.0462511	4.3476	1176	34941	35034	94	933	0	0	0.000539235	0.202	CRC	3902401
207	Block_207	6	147605330	149674055	-0.0578449	4.33837	586	63616	63690	75	236	0	0	0.000548903	0.202	CRC	2068725
208	Block_208	8	12580385	14166508	-0.0903243	4.33557	672	69951	69998	48	49	0	0	0.000552125	0.202	CRC	1586123
209	Block_209	19	35597062	37046582	-0.0761851	4.26637	1277	36680	36735	56	57	0	0	0.00057898	0.208	CRC	1449520
210	Block_210	2	39811600	40845989	-0.090616	4.25895	109	38829	38875	47	161	0	0	0.000582202	0.208	CRC	1034389
211	Block_211	1	81537650	82951578	-0.136606	4.2348	24	3536	3566	31	31	0	0	0.000590796	0.208	CRC	1413928
212	Block_212	4	121387400	123814785	-0.0881361	4.23053	378	53543	53590	48	102	0	0	0.000594018	0.208	CRC	2427385
213	Block_213	5	150524635	152070195	-0.0713058	4.20704	513	58311	58369	59	501	0	0	0.000601537	0.208	CRC	1545560
214	Block_214	11	120187999	121179693	-0.0793009	4.20295	931	16457	16509	53	1292	0	0	0.000602612	0.208	CRC	991694
215	Block_215	2	30789342	31749899	-0.0974044	4.18839	103	38567	38609	43	379	0	0	0.000609057	0.208	CRC	960557
216	Block_216	5	135517069	136682394	-0.19016	4.18353	511	57715	57736	22	250	0	0	0.000610131	0.208	CRC	1165325
217	Block_217	3	97711845	98848062	-0.129899	4.15678	253	48530	48561	32	45	0	0	0.000618724	0.212	CRC	1136217
218	Block_218	20	29844562	31055960	-0.122072	4.15046	1312	44645	44678	34	97	0	0	0.000621947	0.212	CRC	1211398
219	Block_219	12	77059628	78924937	-0.0942559	4.14726	962	19568	19611	44	103	0	0	0.000621947	0.212	CRC	1865309
220	Block_220	1	176430983	177322878	-0.197459	4.14663	63	5647	5667	21	21	0	0	0.000623021	0.212	CRC	891895
221	Block_221	6	88370791	90362720	-0.0674078	4.11187	558	62319	62379	61	135	0	0	0.000632688	0.214	CRC	1991929
222	Block_222	3	118198779	120555756	-0.0493908	4.09943	264	49032	49114	83	83	0	0	0.000639133	0.216	CRC	2356977
223	Block_223	4	78114798	81449664	-0.0625843	4.06798	343	52832	52896	65	190	0	0	0.000655246	0.218	CRC	3334866
224	Block_224	8	132637826	133722893	-0.123202	4.06567	741	72719	72751	33	118	0	0	0.000657394	0.218	CRC	1085067
225	Block_225	8	8412440	10558000	-0.0457416	4.02526	671	69770	69857	88	199	0	0	0.0006821	0.222	CRC	2145560
226	Block_226	1	198201614	199052402	-0.138715	4.02274	76	6064	6092	29	31	0	0	0.000684249	0.222	CRC	850788
227	Block_227	3	69732819	7.09015e+07	-0.114783	4.01742	233	48180	48214	35	218	0	0	0.000686397	0.224	CRC	1.16866e+06
228	Block_228	8	18800555	20725345	-0.0565459	4.01476	676	70084	70154	71	146	0	0	0.000688545	0.224	CRC	1924790
229	Block_229	6	90509463	91212181	-0.12096	3.9917	558	62383	62415	33	135	0	0	0.000701436	0.228	CRC	702718
230	Block_230	17	52350946	54894051	-0.0653214	3.98461	1172	34428	34488	61	189	0	0	0.000705732	0.23	CRC	2543105
231	Block_231	14	104321893	105439913	-0.0452085	3.97835	1087	26170	26257	88	528	0	0	0.000708955	0.232	CRC	1118020
232	Block_232	4	14622845	1.59402e+07	-0.0988407	3.95363	304	51846	51885	40	108	0	0	0.000722919	0.236	CRC	1.31737e+06
233	Block_233	2	169588344	171553350	-0.0539883	3.94115	175	42012	42084	73	287	0	0	0.000725067	0.236	CRC	1965006
234	Block_234	3	130098334	132070595	-0.112204	3.92713	266	49499	49533	35	50	0	0	0.000733661	0.238	CRC	1972261
235	Block_235	20	1352657	1.9749e+06	-0.230713	3.92212	1287	44413	44429	17	74	0	0	0.000736883	0.24	CRC	622243
236	Block_236	10	60041363	61412027	-0.10041	3.916	852	9536	9574	39	183	0	0	0.000740106	0.242	CRC	1370664
237	Block_237	1	100982594	101830939	-0.13458	3.90281	37	3950	3978	29	53	0	0	0.000744402	0.244	CRC	848345
238	Block_238	7	83043384	83587829	-0.30003	3.90039	631	67004	67016	13	29	0	0	0.000747625	0.244	CRC	544445
239	Block_239	11	93552816	95647661	-0.047381	3.88524	916	15653	15734	82	138	0	0	0.000752996	0.244	CRC	2094845
240	Block_240	12	114645716	116008218	-0.0759838	3.87517	981	20569	20619	51	862	0	0	0.000762663	0.244	CRC	1362502
241	Block_241	12	80411940	81763492	-0.143521	3.87507	963	19639	19665	27	54	0	0	0.000762663	0.244	CRC	1351552
242	Block_242	2	50153077	51446925	-0.161218	3.86923	112	39246	39269	24	24	0	0	0.00076696	0.244	CRC	1293848
243	Block_243	1	185229087	186957729	-0.104469	3.86535	64	5956	5992	37	325	0	0	0.000772331	0.244	CRC	1728642
244	Block_244	4	140854777	142353093	-0.0680534	3.81099	390	53810	53865	56	125	0	0	0.000803482	0.254	CRC	1498316
245	Block_245	3	2319891	3357690	-0.20031	3.80589	205	46076	46094	19	19	0	0	0.00080563	0.256	CRC	1037799
246	Block_246	14	78304357	80010617	-0.0928013	3.80486	1076	25204	25244	41	527	0	0	0.000806705	0.256	CRC	1706260
247	Block_247	2	5.86555e+07	59654806	-0.135404	3.7913	116	39399	39426	28	28	0	0	0.000811001	0.256	CRC	999318
248	Block_248	14	51313361	52510701	-0.072886	3.79007	1070	24231	24282	52	346	0	0	0.000811001	0.256	CRC	1197340
249	Block_249	16	11963173	13615893	-0.068544	3.76992	1121	29867	29921	55	165	0	0	0.00082604	0.258	CRC	1652720
250	Block_250	3	99218170	99808606	-0.087409	3.75859	254	48562	48604	43	90	0	0	0.00083893	0.26	CRC	590436
251	Block_251	2	20494247	22114272	-0.0815254	3.75017	100	38181	38226	46	165	0	0	0.000848597	0.264	CRC	1620025
252	Block_252	5	15426122	16082260	-0.196713	3.73754	440	55413	55431	19	19	0	0	0.000853968	0.268	CRC	656138
253	Block_253	12	42835996	43710595	-0.162463	3.73665	949	18463	18485	23	39	0	0	0.000853968	0.268	CRC	874599
254	Block_254	8	134394900	135056370	-0.109805	3.73336	741	72803	72836	34	118	0	0	0.000856117	0.268	CRC	661470
255	Block_255	13	51060599	52508088	-0.0517481	3.72586	992	22409	22480	72	164	0	0	0.00086471	0.27	CRC	1447489
256	Block_256	17	8158935	9347727	-0.0495212	3.71409	1154	32695	32769	75	612	0	0	0.000873303	0.274	CRC	1188792
257	Block_257	4	19750829	22239907	-0.112276	3.70511	307	51962	51994	33	199	0	0	0.0008776	0.274	CRC	2489078
258	Block_258	6	49494295	50081576	-0.194801	3.70122	533	61808	61826	19	25	0	0	0.000881897	0.276	CRC	587281
259	Block_259	7	79554138	80359326	-0.160418	3.68961	629	66938	66960	23	33	0	0	0.000887268	0.278	CRC	805188
260	Block_260	12	117397003	1.20222e+08	-0.0477862	3.63175	981	20692	20767	76	862	0	0	0.000917344	0.284	CRC	2.82549e+06
261	Block_261	7	147097440	1.48334e+08	-0.138205	3.59332	663	68859	68884	26	76	0	0	0.000946347	0.298	CRC	1.23676e+06
262	Block_262	15	83225358	85166612	-0.105527	3.58791	1114	28633	28666	34	119	0	0	0.000947421	0.3	CRC	1941254
263	Block_263	7	93474069	94278830	-0.108113	3.56772	636	67187	67219	33	33	0	0	0.000960311	0.302	CRC	804761
264	Block_264	3	136192388	138196760	-0.0772591	3.55392	267	49663	49708	46	256	0	0	0.000972127	0.302	CRC	2004372
265	Block_265	4	156134989	156895014	-0.208011	3.53619	403	54147	54163	17	19	0	0	0.000986092	0.306	CRC	760025
266	Block_266	13	48388426	49977110	-0.0799814	3.51918	992	22320	22363	44	164	0	0	0.00100758	0.308	CRC	1588684
267	Block_267	12	91332479	91835816	-0.146412	3.51388	974	19755	19778	24	24	0	0	0.00100758	0.308	CRC	503337
268	Block_268	2	128587544	129698012	-0.0853556	3.49958	152	41121	41161	41	96	0	0	0.00102154	0.312	CRC	1110468
269	Block_269	4	108955838	110610428	-0.0917873	3.48792	367	53341	53378	38	72	0	0	0.00103443	0.318	CRC	1654590
270	Block_270	16	48993133	50092452	-0.0849001	3.4809	1138	30507	30547	41	152	0	0	0.00104732	0.32	CRC	1099319
271	Block_271	3	180970464	182284582	-0.0993963	3.47887	292	50588	50622	35	35	0	0	0.00104947	0.32	CRC	1314118
272	Block_272	2	137748329	139024931	-0.173294	3.46589	159	41348	41367	20	33	0	0	0.00106451	0.324	CRC	1276602
273	Block_273	11	102231936	102933046	-0.10083	3.4282	923	15832	15865	34	57	0	0	0.00108814	0.324	CRC	701110
274	Block_274	8	101303628	102613838	-0.0590378	3.42419	726	71972	72029	58	266	0	0	0.00109243	0.324	CRC	1310210
275	Block_275	20	2.27957e+07	23860160	-0.117328	3.40252	1310	44601	44629	29	29	0	0	0.00111177	0.324	CRC	1.06443e+06
276	Block_276	16	77098093	78323024	-0.100064	3.40218	1151	31392	31425	34	76	0	0	0.00111177	0.324	CRC	1224931
277	Block_277	2	52039654	54887933	-0.0596048	3.39747	113	39270	39326	57	97	0	0	0.00111821	0.324	CRC	2848279
278	Block_278	2	124638450	125733618	-0.177241	3.36759	150	41044	41062	19	19	0	0	0.00115474	0.326	CRC	1095168
279	Block_279	11	92402250	92866768	-0.210219	3.3635	915	15618	15633	16	16	0	0	0.00116011	0.326	CRC	464518
280	Block_280	8	34533034	35483012	-0.197654	3.36011	682	70604	70620	17	28	0	0	0.00116333	0.328	CRC	949978
281	Block_281	3	134053141	135789866	-0.0729714	3.35668	267	49608	49653	46	256	0	0	0.00116333	0.328	CRC	1736725
282	Block_282	11	26298241	27303972	-0.111762	3.35287	885	13481	13510	30	88	0	0	0.00116655	0.33	CRC	1005731
283	Block_283	11	91450356	92150122	-0.196715	3.34415	914	15601	15617	17	17	0	0	0.00117944	0.33	CRC	699766
284	Block_284	8	36380237	37518651	-0.0654925	3.34012	683	70632	70682	51	142	0	0	0.00118481	0.33	CRC	1138414
285	Block_285	1	241791729	242874219	-0.133174	3.32935	90	7676	7700	25	80	0	0	0.00119448	0.334	CRC	1082490
286	Block_286	4	88225834	89183583	-0.0883907	3.27046	345	53038	53074	37	117	0	0	0.00125786	0.34	CRC	957749
287	Block_287	1	240192939	240793655	-0.162686	3.25372	90	7639	7658	20	80	0	0	0.00128256	0.35	CRC	600716
288	Block_288	2	175238687	175830522	-0.0950526	3.23179	175	42213	42246	34	287	0	0	0.00131371	0.356	CRC	591835
289	Block_289	1	107737854	108663941	-0.146568	3.2245	45	3996	4017	22	22	0	0	0.00131909	0.356	CRC	926087
290	Block_290	8	31996079	33229395	-0.103485	3.20803	681	70562	70592	31	42	0	0	0.00133627	0.356	CRC	1233316
291	Block_291	12	29021552	30251537	-0.0971727	3.2067	939	18323	18355	33	33	0	0	0.00133735	0.356	CRC	1229985
292	Block_292	11	62482708	63432489	-0.0743423	3.19672	897	14503	14545	43	612	0	0	0.00134487	0.358	CRC	949781
293	Block_293	14	86871512	88655985	-0.109892	3.18686	1086	25309	25337	29	479	0	0	0.00135561	0.358	CRC	1784473
294	Block_294	3	10321021	11340277	-0.062462	3.18556	211	46257	46307	51	421	0	0	0.00135561	0.358	CRC	1019256
295	Block_295	4	86049133	87895137	-0.0908173	3.17861	345	52986	53020	35	117	0	0	0.00136098	0.358	CRC	1846004
296	Block_296	10	83651137	84772851	-0.176493	3.17688	860	10405	10422	18	18	0	0	0.00136098	0.358	CRC	1121714
297	Block_297	3	16393023	17199496	-0.0958433	3.16283	211	46544	46576	33	421	0	0	0.00138031	0.36	CRC	806473
298	Block_298	3	106447444	107255365	-0.225781	3.16094	261	48708	48721	14	76	0	0	0.00138354	0.36	CRC	807921
299	Block_299	13	22170320	23029611	-0.0895324	3.13363	984	21495	21529	35	36	0	0	0.00141361	0.372	CRC	859291
300	Block_300	6	74268449	75079753	-0.163628	3.10894	548	62142	62160	19	72	0	0	0.00144154	0.374	CRC	811304
301	Block_301	6	12491383	13305324	-0.0970824	3.10664	526	59834	59865	32	420	0	0	0.00144584	0.376	CRC	813941
302	Block_302	5	106606747	107471174	-0.0647129	3.10622	500	56961	57008	48	60	0	0	0.00144584	0.376	CRC	864427
303	Block_303	7	36552673	38110151	-0.0660533	3.1045	606	65940	65986	47	524	0	0	0.00144799	0.376	CRC	1557478
304	Block_304	3	78162085	79416702	-0.119359	3.10334	236	48415	48440	26	26	0	0	0.00144906	0.376	CRC	1254617
305	Block_305	7	18329793	19135149	-0.162308	3.08385	603	65343	65361	19	19	0	0	0.00146947	0.378	CRC	805356
306	Block_306	3	42438614	43527232	-0.0590083	3.06843	227	47114	47165	52	471	0	0	0.00148129	0.378	CRC	1088618
307	Block_307	8	55795838	56652350	-0.152968	3.05936	695	71103	71122	20	57	0	0	0.00149203	0.378	CRC	856512
308	Block_308	2	104640450	105924429	-0.0924335	3.05031	140	40558	40590	33	181	0	0	0.00150707	0.38	CRC	1283979
309	Block_309	16	20280140	21272887	-0.0844583	3.0405	1125	30082	30117	36	73	0	0	0.00151996	0.38	CRC	992747
310	Block_310	11	103490273	104005644	-0.189661	3.03457	925	15868	15883	16	16	0	0	0.00152962	0.38	CRC	515371
311	Block_311	5	7.07463e+07	71512485	-0.100976	3.02929	476	56300	56329	30	124	0	0	0.00153392	0.38	CRC	766190
312	Block_312	7	105439677	106826042	-0.0569618	3.01898	641	67654	67706	53	168	0	0	0.00154466	0.382	CRC	1386365
313	Block_313	4	113451755	114328366	-0.0829348	2.98565	371	53420	53455	36	70	0	0	0.00158441	0.39	CRC	876611
314	Block_314	12	68049525	69159648	-0.0743997	2.97599	959	19378	19417	40	237	0	0	0.0015973	0.39	CRC	1110123
315	Block_315	5	93333655	94330872	-0.110198	2.97534	488	56790	56816	27	27	0	0	0.00159837	0.39	CRC	997217
316	Block_316	2	74795186	76186264	-0.0615214	2.95303	120	39932	39979	48	81	0	0	0.00162523	0.392	CRC	1391078
317	Block_317	6	139466669	140957775	-0.0734375	2.9375	582	63435	63474	40	481	0	0	0.0016553	0.394	CRC	1491106
318	Block_318	4	99716208	101466426	-0.0664192	2.92245	357	53197	53240	44	72	0	0	0.00168108	0.4	CRC	1750218
319	Block_319	13	54362844	54847234	-0.291628	2.91628	994	22510	22519	10	10	0	0	0.00169075	0.402	CRC	484390
320	Block_320	1	237706764	238540640	-0.194293	2.91439	89	7606	7620	15	15	0	0	0.0016929	0.402	CRC	833876
321	Block_321	16	61854084	62309996	-0.291399	2.91399	1144	30894	30903	10	10	0	0	0.0016929	0.402	CRC	455912
322	Block_322	12	22843015	23281191	-0.223094	2.90023	937	18154	18166	13	42	0	0	0.00170579	0.402	CRC	438176
323	Block_323	19	44731294	45496296	-0.0961789	2.88537	1280	36893	36922	30	57	0	0	0.0017262	0.406	CRC	765002
324	Block_324	3	1.9167e+08	192640945	-0.106636	2.87918	295	50959	50985	27	257	0	0	0.00174231	0.408	CRC	970508
325	Block_325	5	33300514	34019644	-0.113312	2.8328	459	55606	55630	25	28	0	0	0.00181965	0.418	CRC	719130
326	Block_326	18	60467380	6.16166e+07	-0.112673	2.81682	1234	36167	36191	25	35	0	0	0.00184543	0.424	CRC	1.14918e+06
327	Block_327	5	40841424	41809936	-0.107806	2.80295	463	55804	55829	26	74	0	0	0.00187121	0.426	CRC	968512
328	Block_328	2	3580529	4.93106e+06	-0.0849372	2.80293	92	37584	37616	33	304	0	0	0.00187121	0.426	CRC	1.35054e+06
329	Block_329	14	52591786	53928144	-0.0640847	2.75564	1070	24285	24327	43	346	0	0	0.00195714	0.438	CRC	1336358
330	Block_330	5	5979803	6.62206e+06	-0.137643	2.75286	433	55141	55160	20	59	0	0	0.00196359	0.438	CRC	642254
331	Block_331	15	31246272	32404307	-0.0608255	2.73715	1098	26634	26678	45	55	0	0	0.00199367	0.438	CRC	1158035
332	Block_332	4	139052047	140058881	-0.0716024	2.72089	390	53741	53778	38	125	0	0	0.00202482	0.442	CRC	1006834
333	Block_333	2	55988638	56701451	-0.129391	2.71722	114	39367	39387	21	21	0	0	0.00203341	0.442	CRC	712813
334	Block_334	7	130371296	130712346	-0.0960581	2.68963	656	68253	68280	28	536	0	0	0.0020796	0.446	CRC	341050
335	Block_335	3	158679875	159898510	-0.0993783	2.68322	276	50184	50210	27	40	0	0	0.00209034	0.446	CRC	1218635
336	Block_336	12	72319077	73057369	-0.121765	2.67882	959	19484	19505	22	237	0	0	0.00209894	0.446	CRC	738292
337	Block_337	9	90896143	91849710	-0.121674	2.67684	805	73721	73742	22	48	0	0	0.00210323	0.446	CRC	953567
338	Block_338	19	46543685	46969919	-0.191091	2.67527	1281	36937	36950	14	82	0	0	0.00210645	0.446	CRC	426234
339	Block_339	2	165874828	166554344	-0.148512	2.67321	174	41912	41929	18	54	0	0	0.00211505	0.446	CRC	679516
340	Block_340	19	8.64232e+06	9577374	-0.116195	2.67249	1253	36392	36414	23	80	0	0	0.00211612	0.446	CRC	935050
341	Block_341	2	209536324	210840846	-0.121009	2.66219	192	42992	43013	22	40	0	0	0.00213653	0.446	CRC	1304522
342	Block_342	15	86329602	87807847	-0.126718	2.66108	1114	28731	28751	21	119	0	0	0.00213761	0.446	CRC	1478245
343	Block_343	14	33244107	34320864	-0.109788	2.63492	1052	24053	24076	24	35	0	0	0.0021838	0.446	CRC	1076757
344	Block_344	5	88004111	88462828	-0.23632	2.59951	482	56702	56712	11	32	0	0	0.00226436	0.456	CRC	458717
345	Block_345	8	5.6757e+07	5.82561e+07	-0.0720233	2.59284	695	71124	71159	36	57	0	0	0.00227832	0.458	CRC	1.49912e+06
346	Block_346	6	114376759	114898257	-0.161651	2.58642	577	62847	62862	16	47	0	0	0.00229014	0.458	CRC	521498
347	Block_347	3	24782112	25916362	-0.0861198	2.58359	218	46683	46712	30	79	0	0	0.00229551	0.458	CRC	1134250
348	Block_348	6	118061250	119069624	-0.151956	2.58326	579	62909	62925	17	49	0	0	0.00229551	0.458	CRC	1008374
349	Block_349	4	96011175	9.67613e+07	-0.198356	2.57863	353	53151	53163	13	28	0	0	0.00231484	0.458	CRC	750138
350	Block_350	2	164331602	165070982	-0.158841	2.54146	173	41890	41905	16	16	0	0	0.00239863	0.466	CRC	739380
351	Block_351	7	54142863	55022567	-0.14879	2.52943	612	66512	66528	17	93	0	0	0.00241904	0.468	CRC	879704
352	Block_352	6	101880078	102224868	-0.228691	2.51561	569	62517	62527	11	11	0	0	0.00246308	0.47	CRC	344790
353	Block_353	8	91586016	92035517	-0.157044	2.5127	723	71684	71699	16	30	0	0	0.00246953	0.47	CRC	449501
354	Block_354	3	179489892	180702012	-0.108905	2.50481	291	50565	50587	23	114	0	0	0.00249208	0.47	CRC	1212120
355	Block_355	12	25611175	25994029	-0.208379	2.50055	938	18231	18242	12	156	0	0	0.00250497	0.47	CRC	382854
356	Block_356	13	72202615	73394541	-0.146984	2.49872	1013	22620	22636	17	64	0	0	0.0025082	0.47	CRC	1191926
357	Block_357	14	1.05843e+08	1.06411e+08	-0.0860637	2.49585	1087	26287	26315	29	528	0	0	0.00251357	0.472	CRC	567514
358	Block_358	7	123512535	124538660	-0.108225	2.48918	652	68035	68057	23	104	0	0	0.00253398	0.472	CRC	1026125
359	Block_359	1	174998950	175889703	-0.0672175	2.48705	62	5607	5643	37	45	0	0	0.00253935	0.472	CRC	890753
360	Block_360	5	122132211	123446562	-0.0601625	2.46666	507	57274	57314	41	144	0	0	0.00258339	0.476	CRC	1314351
361	Block_361	8	61119660	62212734	-0.0647344	2.45991	697	71202	71239	38	67	0	0	0.00260057	0.478	CRC	1093074
362	Block_362	10	63845528	64927353	-0.101975	2.4474	852	9667	9690	24	183	0	0	0.0026371	0.482	CRC	1081825
363	Block_363	3	27498161	28889035	-0.111136	2.44499	221	46731	46752	22	33	0	0	0.00264139	0.482	CRC	1390874
364	Block_364	9	117136408	118135710	-0.0934847	2.4306	821	74111	74136	26	68	0	0	0.00267899	0.486	CRC	999302
365	Block_365	16	2.37065e+07	24394920	-0.12115	2.42299	1126	30182	30201	20	113	0	0	0.00270047	0.492	CRC	688449
366	Block_366	3	172404135	1.72859e+08	-0.240356	2.40356	287	50439	50448	10	182	0	0	0.00276278	0.494	CRC	454839
367	Block_367	3	107791034	109128874	-0.0613812	2.39387	261	48745	48783	39	76	0	0	0.00278641	0.496	CRC	1337840
368	Block_368	3	2.30319e+07	23867300	-0.0916455	2.38278	218	46634	46659	26	79	0	0	0.00282508	0.498	CRC	835432
369	Block_369	13	101467567	102986478	-0.0950651	2.37663	1036	23135	23159	25	228	0	0	0.00285193	0.498	CRC	1518911
370	Block_370	10	35835030	37090850	-0.0837094	2.34386	840	9216	9243	28	175	0	0	0.00294753	0.502	CRC	1255820
371	Block_371	19	40129920	4.17251e+07	-0.0647184	2.32986	1279	36783	36818	36	127	0	0	0.00299265	0.504	CRC	1.59521e+06
372	Block_372	3	173438075	174043293	-0.1939	2.3268	288	50452	50463	12	16	0	0	0.00300017	0.504	CRC	605218
373	Block_373	8	96214079	9.71625e+07	-0.122306	2.32381	726	71838	71856	19	266	0	0	0.00301091	0.504	CRC	948390
374	Block_374	3	110627980	111760010	-0.0610507	2.31993	263	48794	48831	38	238	0	0	0.0030281	0.506	CRC	1132030
375	Block_375	16	78496508	79810788	-0.0623945	2.3086	1151	31431	31467	37	76	0	0	0.00306677	0.506	CRC	1314280
376	Block_376	3	100105109	101044447	-0.0638878	2.29996	254	48616	48651	36	90	0	0	0.00309362	0.51	CRC	939338
377	Block_377	16	2.23264e+07	23584526	-0.0620843	2.29712	1126	30142	30178	37	113	0	0	0.00310651	0.512	CRC	1.25815e+06
378	Block_378	3	155594778	156468708	-0.0791144	2.29432	275	50105	50133	29	90	0	0	0.00311403	0.514	CRC	873930
379	Block_379	22	48792702	49080471	-0.208291	2.2912	1389	46026	46036	11	11	0	0	0.00312262	0.516	CRC	287769
380	Block_380	11	105692831	106269962	-0.142462	2.2794	927	15907	15922	16	16	0	0	0.00316881	0.516	CRC	577131
381	Block_381	7	20654932	2.19461e+07	-0.0843085	2.27633	604	65391	65417	27	458	0	0	0.00317955	0.516	CRC	1.29114e+06
382	Block_382	13	33835568	35735300	-0.0566824	2.26729	987	21910	21949	40	209	0	0	0.00321393	0.518	CRC	1899732
383	Block_383	10	105819003	107023377	-0.0627962	2.26066	866	11141	11176	36	266	0	0	0.00323756	0.52	CRC	1204374
384	Block_384	4	124594794	126426949	-0.0723687	2.24343	378	53614	53644	31	102	0	0	0.00330631	0.524	CRC	1832155
385	Block_385	2	166700068	167352078	-0.159806	2.23728	174	41933	41946	14	54	0	0	0.00332779	0.53	CRC	652010
386	Block_386	5	115929014	116751135	-0.139542	2.23267	502	57186	57201	16	131	0	0	0.0033439	0.53	CRC	822121
387	Block_387	7	92626636	93222734	-0.101387	2.23051	635	67165	67186	22	97	0	0	0.00335035	0.53	CRC	596098
388	Block_388	5	89284329	90286613	-0.111403	2.22806	484	56718	56737	20	39	0	0	0.00335787	0.53	CRC	1002284
389	Block_389	15	33384751	34415586	-0.0919247	2.20619	1099	26712	26735	24	146	0	0	0.00343521	0.538	CRC	1030835
390	Block_390	10	91117374	91858201	-0.0990784	2.17972	863	10594	10615	22	102	0	0	0.00353081	0.55	CRC	740827
391	Block_391	1	236635177	237413813	-0.0837356	2.17713	88	7580	7605	26	26	0	0	0.00354048	0.554	CRC	778636
392	Block_392	8	1.31414e+08	132329846	-0.155225	2.17315	740	72705	72718	14	183	0	0	0.00354477	0.554	CRC	915462
393	Block_393	2	101886706	102362106	-0.083302	2.16585	138	40460	40485	26	281	0	0	0.00356518	0.554	CRC	475400
394	Block_394	3	68584086	69482656	-0.0832339	2.16408	232	48154	48179	26	26	0	0	0.00357055	0.554	CRC	898570
395	Block_395	8	110020783	110661735	-0.135183	2.16293	729	72186	72201	16	17	0	0	0.00357378	0.554	CRC	640952
396	Block_396	14	85667733	86089724	-0.166133	2.15973	1084	25293	25305	13	13	0	0	0.00358344	0.554	CRC	421991
397	Block_397	11	108761383	109460118	-0.113612	2.15863	930	15963	15981	19	37	0	0	0.00358667	0.556	CRC	698735
398	Block_398	4	1.55057e+08	155720155	-0.12645	2.14966	402	54130	54146	17	17	0	0	0.00362319	0.558	CRC	663241
399	Block_399	13	67479146	67872416	-0.195044	2.14548	1007	22602	22612	11	17	0	0	0.003635	0.558	CRC	393270
400	Block_400	2	178400837	179310165	-0.085581	2.13952	178	42286	42310	25	146	0	0	0.00365434	0.562	CRC	909328
401	Block_401	8	103848733	104325860	-0.0886737	2.12817	726	72066	72089	24	266	0	0	0.0037102	0.568	CRC	477127
402	Block_402	3	167659189	168802733	-0.0877168	2.1052	287	50267	50290	24	182	0	0	0.00383373	0.574	CRC	1143544
403	Block_403	15	34611045	35663907	-0.0635599	2.09748	1099	26740	26772	33	146	0	0	0.0038638	0.576	CRC	1052862
404	Block_404	22	49690638	51177982	-0.0873193	2.09566	1390	46037	46060	24	24	0	0	0.00387025	0.576	CRC	1487344
405	Block_405	6	91378657	9.25263e+07	-0.123261	2.09543	558	62417	62433	17	135	0	0	0.0038724	0.576	CRC	1.14761e+06
406	Block_406	12	21283725	21547892	-0.261572	2.09258	937	18125	18132	8	42	0	0	0.00389066	0.578	CRC	264167
407	Block_407	13	53302900	53972317	-0.0992047	2.0833	993	22489	22509	21	26	0	0	0.00394437	0.58	CRC	669417
408	Block_408	2	177190235	177682959	-0.138752	2.08129	177	42256	42270	15	15	0	0	0.00395296	0.58	CRC	492724
409	Block_409	11	20499293	21263031	-0.129726	2.07562	881	13431	13446	16	170	0	0	0.00397981	0.588	CRC	763738
410	Block_410	3	73630106	74571266	-0.0864443	2.07466	233	48374	48397	24	218	0	0	0.00398411	0.588	CRC	941160
411	Block_411	12	18233865	19125552	-0.137504	2.06256	936	18058	18072	15	67	0	0	0.00404856	0.596	CRC	891687
412	Block_412	5	16994665	17811409	-0.0621771	2.05184	441	55465	55497	33	67	0	0	0.00411194	0.598	CRC	816744
413	Block_413	8	67318804	67588502	-0.10785	2.04915	702	71320	71338	19	75	0	0	0.0041259	0.598	CRC	269698
414	Block_414	6	126698055	128344105	-0.084901	2.03763	582	63044	63067	24	481	0	0	0.00418498	0.598	CRC	1646050
415	Block_415	5	10734605	11239963	-0.118514	2.01475	434	55280	55296	17	97	0	0	0.00429884	0.602	CRC	505358
416	Block_416	22	43793555	4.47091e+07	-0.100519	2.01039	1385	45961	45980	20	215	0	0	0.00432355	0.602	CRC	915508
417	Block_417	7	107653811	108137995	-0.0691562	2.00553	641	67737	67765	29	168	0	0	0.00434503	0.602	CRC	484184
418	Block_418	7	111381500	112262579	-0.0684302	1.98448	647	67796	67824	29	39	0	0	0.00447286	0.612	CRC	881079
419	Block_419	7	11279531	11886927	-0.165157	1.98189	598	65231	65242	12	12	0	0	0.0044793	0.612	CRC	607396
420	Block_420	4	57874657	58411476	-0.086145	1.98133	328	52556	52578	23	36	0	0	0.00448145	0.612	CRC	536819
421	Block_421	19	14671435	15271010	-0.0860235	1.97854	1257	36486	36508	23	86	0	0	0.00449542	0.616	CRC	599575
422	Block_422	1	96939530	97737509	-0.115923	1.9707	34	3895	3911	17	17	0	0	0.00453087	0.616	CRC	797979
423	Block_423	2	225440982	226518461	-0.0984988	1.96998	198	43478	43497	20	68	0	0	0.00453516	0.618	CRC	1077479
424	Block_424	4	165628435	166000605	-0.122985	1.96775	413	54252	54267	16	28	0	0	0.00454805	0.618	CRC	372170
425	Block_425	6	100609306	100952856	-0.122185	1.95495	567	62500	62515	16	16	0	0	0.00462539	0.62	CRC	343550
426	Block_426	2	16767476	16955374	-0.16232	1.94784	99	38050	38061	12	12	0	0	0.00465225	0.62	CRC	187898
427	Block_427	17	49135123	50188449	-0.0921707	1.93558	1169	34403	34423	21	219	0	0	0.00472314	0.622	CRC	1053326
428	Block_428	2	1.36783e+08	137411992	-0.161123	1.93348	158	41336	41347	12	27	0	0	0.00473174	0.622	CRC	628762
429	Block_429	20	55833416	56275607	-0.106622	1.91919	1331	45001	45018	18	21	0	0	0.00482626	0.626	CRC	442191
430	Block_430	10	85577907	86018582	-0.0735918	1.91339	861	10423	10448	26	35	0	0	0.00486493	0.63	CRC	440675
431	Block_431	11	99975877	100610569	-0.146903	1.90974	921	15783	15795	13	23	0	0	0.00487997	0.63	CRC	634692
432	Block_432	6	119239700	120120662	-0.0953531	1.90706	579	62929	62948	20	49	0	0	0.00489071	0.632	CRC	880962
433	Block_433	3	86703014	87325835	-0.145458	1.89096	243	48468	48480	13	13	0	0	0.00498417	0.636	CRC	622821
434	Block_434	5	119782696	120278165	-0.156809	1.88171	506	57234	57245	12	12	0	0	0.0050411	0.638	CRC	495469
435	Block_435	8	88972044	89281994	-0.188142	1.88142	720	71650	71659	10	10	0	0	0.0050411	0.638	CRC	309950
436	Block_436	2	213587996	214154452	-0.133581	1.87014	196	43041	43054	14	14	0	0	0.00512274	0.642	CRC	566456
437	Block_437	8	7.75854e+07	78031864	-0.132655	1.85717	709	71514	71527	14	14	0	0	0.00521404	0.65	CRC	446441
438	Block_438	2	167698517	168244895	-0.168356	1.85191	174	41949	41959	11	54	0	0	0.00525486	0.65	CRC	546378
439	Block_439	13	47352461	48073444	-0.142406	1.85127	991	22307	22319	13	215	0	0	0.00525916	0.65	CRC	720983
440	Block_440	5	9557609	10193133	-0.0974274	1.85112	434	55229	55247	19	97	0	0	0.00526023	0.65	CRC	635524
441	Block_441	4	84469563	85612912	-0.0763281	1.83187	345	52958	52981	24	117	0	0	0.0053945	0.654	CRC	1143349
442	Block_442	14	36638564	37506088	-0.0730203	1.82551	1054	24107	24131	25	25	0	0	0.00543317	0.654	CRC	867524
443	Block_443	6	141804349	143073082	-0.0793535	1.82513	584	63478	63500	23	115	0	0	0.00543747	0.654	CRC	1268733
444	Block_444	12	21976788	22474765	-0.165601	1.82161	937	18142	18152	11	42	0	0	0.00546432	0.656	CRC	497977
445	Block_445	1	48508839	49511332	-0.0822452	1.8094	6	2729	2750	22	114	0	0	0.00554274	0.662	CRC	1002493
446	Block_446	3	35527994	35986831	-0.138981	1.80676	224	46919	46931	13	13	0	0	0.00555992	0.664	CRC	458837
447	Block_447	7	15392612	16637638	-0.0743356	1.78406	602	65273	65296	24	70	0	0	0.00574146	0.678	CRC	1245026
448	Block_448	13	20660277	2.10475e+07	-0.093131	1.76949	983	21448	21466	19	51	0	0	0.00585532	0.684	CRC	387269
449	Block_449	12	113224098	113503757	-0.110439	1.76703	980	20492	20507	16	77	0	0	0.00587358	0.684	CRC	279659
450	Block_450	7	35320315	36167904	-0.0759973	1.74794	606	65897	65919	23	524	0	0	0.00603471	0.688	CRC	847589
451	Block_451	5	65449380	66199867	-0.116273	1.74409	473	56225	56239	15	64	0	0	0.00606156	0.69	CRC	750487
452	Block_452	8	66932700	67104240	-0.133902	1.74073	702	71306	71318	13	75	0	0	0.00608627	0.69	CRC	171540
453	Block_453	11	107420502	107719589	-0.102357	1.74006	929	15928	15944	17	17	0	0	0.00609057	0.69	CRC	299087
454	Block_454	8	121151992	121408224	-0.217328	1.73862	738	72363	72370	8	59	0	0	0.00610883	0.692	CRC	256232
455	Block_455	10	69146234	69970751	-0.0750261	1.7256	857	9728	9750	23	633	0	0	0.00619798	0.7	CRC	824517
456	Block_456	6	99380488	9.97911e+07	-0.191098	1.71989	566	62485	62493	9	53	0	0	0.00623773	0.702	CRC	410631
457	Block_457	15	35967512	36935697	-0.0858498	1.717	1099	26776	26795	20	146	0	0	0.00624954	0.702	CRC	968185
458	Block_458	2	210994670	211583084	-0.107114	1.71383	192	43016	43031	16	40	0	0	0.00627103	0.702	CRC	588414
459	Block_459	4	68586568	69138730	-0.122208	1.71092	338	52620	52633	14	27	0	0	0.0063011	0.702	CRC	552162
460	Block_460	9	16039921	16964111	-0.0898763	1.70765	762	73349	73367	19	19	0	0	0.00634085	0.702	CRC	924190
461	Block_461	7	88195717	88594866	-0.189577	1.70619	634	67081	67089	9	18	0	0	0.00634729	0.702	CRC	399149
462	Block_462	8	140277097	140826557	-0.120779	1.6909	746	72900	72913	14	328	0	0	0.00648157	0.712	CRC	549460
463	Block_463	4	11550611	11743880	-0.236942	1.6586	299	51813	51819	7	47	0	0	0.00677052	0.716	CRC	193269
464	Block_464	7	86377879	86795287	-0.103051	1.64882	633	67047	67062	16	31	0	0	0.00688653	0.72	CRC	417408
465	Block_465	8	54708636	55527995	-0.0915687	1.64824	694	71085	71102	18	26	0	0	0.0068919	0.72	CRC	819359
466	Block_466	8	58926487	59413152	-0.13705	1.6446	696	71160	71171	12	42	0	0	0.00692198	0.72	CRC	486665
467	Block_467	20	68283	418893	-0.109008	1.63512	1287	44384	44398	15	74	0	0	0.00699717	0.726	CRC	350610
468	Block_468	5	1.52353e+08	153618165	-0.0741388	1.63105	514	58370	58391	22	66	0	0	0.00703584	0.728	CRC	1.26558e+06
469	Block_469	2	139272578	140126832	-0.135917	1.631	159	41369	41380	12	33	0	0	0.00703691	0.728	CRC	854254
470	Block_470	14	80668655	81797427	-0.074056	1.62923	1078	25246	25267	22	33	0	0	0.00705947	0.728	CRC	1128772
471	Block_471	13	38789658	39564046	-0.108528	1.62793	989	22012	22026	15	15	0	0	0.00706914	0.728	CRC	774388
472	Block_472	10	65344030	66268067	-0.0951301	1.61721	852	9702	9718	17	183	0	0	0.00717656	0.728	CRC	924037
473	Block_473	2	198478885	199239878	-0.133989	1.60787	189	42630	42641	12	73	0	0	0.00725604	0.734	CRC	760993
474	Block_474	1	208306736	208603589	-0.0764209	1.60484	79	6632	6652	21	127	0	0	0.00727968	0.734	CRC	296853
475	Block_475	3	3657652	3890832	-0.121794	1.58332	206	46095	46107	13	13	0	0	0.00750633	0.74	CRC	233180
476	Block_476	2	98630091	99072069	-0.0745545	1.56564	138	40293	40313	21	281	0	0	0.00769323	0.75	CRC	441978
477	Block_477	11	3.64213e+07	36807594	-0.0744772	1.56402	887	13793	13813	21	244	0	0	0.00771579	0.75	CRC	386328
478	Block_478	1	7.90856e+07	80192949	-0.11952	1.55376	21	3520	3532	13	44	0	0	0.00783717	0.752	CRC	1.1073e+06
479	Block_479	1	224675410	225068758	-0.0858596	1.54547	83	7124	7141	18	212	0	0	0.00793814	0.754	CRC	393348
480	Block_480	2	227006245	227526367	-0.110047	1.54066	199	43500	43513	14	58	0	0	0.00798433	0.754	CRC	520122
481	Block_481	7	95865631	96416953	-0.108748	1.52247	637	67256	67269	14	61	0	0	0.00821636	0.76	CRC	551322
482	Block_482	5	30662916	31401409	-0.10139	1.52085	458	55539	55553	15	67	0	0	0.00822817	0.76	CRC	738493
483	Block_483	8	35540239	35979201	-0.151322	1.51322	682	70622	70631	10	28	0	0	0.00831948	0.768	CRC	438962
484	Block_484	20	60240263	60711798	-0.16713	1.50417	1335	45057	45065	9	37	0	0	0.00846234	0.772	CRC	471535
485	Block_485	10	26531942	27235627	-0.083516	1.50329	837	8876	8893	18	18	0	0	0.00847631	0.772	CRC	703685
486	Block_486	4	42460818	43459582	-0.125027	1.50032	318	52351	52362	12	92	0	0	0.0085182	0.774	CRC	998764
487	Block_487	7	29648885	30211726	-0.0830676	1.49522	604	65702	65719	18	458	0	0	0.00857943	0.776	CRC	562841
488	Block_488	12	62463441	62798679	-0.21355	1.49485	957	19214	19220	7	32	0	0	0.00857943	0.776	CRC	335238
489	Block_489	12	79187942	79916348	-0.0826732	1.48812	963	19612	19629	18	54	0	0	0.00867181	0.78	CRC	728406
490	Block_490	8	82067269	82784211	-0.0781668	1.48517	713	71596	71614	19	74	0	0	0.00871155	0.782	CRC	716942
491	Block_491	14	9.91015e+07	9.96133e+07	-0.08665	1.47305	1087	25788	25804	17	528	0	0	0.0088802	0.786	CRC	511742
492	Block_492	8	135863314	136667083	-0.120678	1.44814	742	72861	72872	12	36	0	0	0.00922823	0.798	CRC	803769
493	Block_493	12	41721310	42479554	-0.111076	1.44398	949	18447	18459	13	39	0	0	0.00928301	0.8	CRC	758244
494	Block_494	16	58568272	58972525	-0.119453	1.43343	1139	30874	30885	12	227	0	0	0.00943125	0.802	CRC	404253
495	Block_495	8	68402660	68944366	-0.142863	1.42863	702	71355	71364	10	75	0	0	0.00950322	0.808	CRC	541706
496	Block_496	13	60912242	6.1491e+07	-0.158197	1.42377	1001	22574	22582	9	49	0	0	0.00957733	0.808	CRC	578726
497	Block_497	8	139489757	1.39926e+08	-0.108625	1.41213	745	72886	72898	13	14	0	0	0.00975887	0.808	CRC	436739
498	Block_498	7	48150007	49284041	-0.107738	1.4006	606	66408	66420	13	524	0	0	0.00992322	0.808	CRC	1134034
499	Block_499	8	122419020	123146194	-0.0767418	1.38135	738	72389	72406	18	59	0	0	0.0102304	0.814	CRC	727174
500	Block_500	13	80357187	81018323	-0.0762566	1.37262	1016	22788	22805	18	28	0	0	0.0103754	0.818	CRC	661136
501	Block_501	13	19581935	20235894	-0.151704	1.36534	982	21431	21439	9	12	0	0	0.0105086	0.828	CRC	653959
502	Block_502	3	175987813	176775716	-0.0851643	1.36263	291	50474	50489	16	114	0	0	0.0105484	0.828	CRC	787903
503	Block_503	5	87018149	8.74418e+07	-0.19463	1.36241	482	56681	56687	7	32	0	0	0.0105495	0.828	CRC	423646
504	Block_504	1	240927227	241474238	-0.113435	1.36121	90	7661	7672	12	80	0	0	0.0105602	0.828	CRC	547011
505	Block_505	12	44775162	45628262	-0.0795304	1.35202	951	18494	18510	17	441	0	0	0.0107095	0.832	CRC	853100
506	Block_506	4	166243335	166678822	-0.120561	1.32617	413	54269	54279	11	28	0	0	0.0111671	0.838	CRC	435487
507	Block_507	22	17309849	17700308	-0.131915	1.31915	1366	45487	45496	10	10	0	0	0.0112831	0.838	CRC	390459
508	Block_508	11	88032774	88288530	-0.146351	1.31716	909	15581	15589	9	13	0	0	0.0113153	0.84	CRC	255756
509	Block_509	8	92114725	92647788	-0.100415	1.3054	723	71701	71713	13	30	0	0	0.0115366	0.844	CRC	533063
510	Block_510	4	178352178	178808604	-0.144969	1.30472	426	54433	54441	9	47	0	0	0.0115592	0.844	CRC	456426
511	Block_511	20	61001775	61392703	-0.100336	1.30437	1335	45068	45080	13	37	0	0	0.011571	0.844	CRC	390928
512	Block_512	13	1.03719e+08	104168550	-0.162409	1.29927	1037	23177	23184	8	25	0	0	0.0116591	0.844	CRC	449744
513	Block_513	20	57285947	57899909	-0.0762839	1.29683	1332	45023	45039	17	21	0	0	0.0117085	0.846	CRC	613962
514	Block_514	8	120548252	120743868	-0.128781	1.28781	738	72348	72357	10	59	0	0	0.0118632	0.848	CRC	195616
515	Block_515	5	32506514	33008910	-0.107164	1.28597	458	55593	55604	12	67	0	0	0.0118922	0.848	CRC	502396
516	Block_516	14	81938575	82292196	-0.211604	1.26962	1078	25273	25278	6	33	0	0	0.0121725	0.852	CRC	353621
517	Block_517	4	173995054	174320575	-0.140712	1.26641	424	54365	54373	9	30	0	0	0.0122305	0.852	CRC	325521
518	Block_518	7	65280	211995	-0.126489	1.26489	590	64714	64723	10	10	0	0	0.0122595	0.852	CRC	146715
519	Block_519	20	2276401	2.79697e+06	-0.0887633	1.24269	1287	44432	44445	14	74	0	0	0.0127128	0.862	CRC	520566
520	Block_520	8	21179380	21759671	-0.0827681	1.24152	677	70155	70169	15	147	0	0	0.0127419	0.862	CRC	580291
521	Block_521	6	115892863	116454307	-0.0878381	1.22973	578	62863	62876	14	37	0	0	0.0129964	0.864	CRC	561444
522	Block_522	2	153682841	154400847	-0.134704	1.21233	166	41682	41690	9	188	0	0	0.0133595	0.868	CRC	718006
523	Block_523	9	112914149	113792896	-0.0756493	1.21039	816	74046	74061	16	29	0	0	0.0133982	0.868	CRC	878747
524	Block_524	5	125307279	125782749	-0.100559	1.2067	508	57390	57401	12	92	0	0	0.013482	0.87	CRC	475470
525	Block_525	4	99008595	99459756	-0.0804174	1.20626	357	53169	53183	15	72	0	0	0.0135002	0.87	CRC	451161
526	Block_526	3	178036764	178560988	-0.108217	1.19039	291	50536	50546	11	114	0	0	0.0138235	0.874	CRC	524224
527	Block_527	4	27024486	27704430	-0.0987493	1.18499	307	52149	52160	12	199	0	0	0.0139471	0.88	CRC	679944
528	Block_528	3	166782547	167371353	-0.0978823	1.17459	286	50255	50266	12	12	0	0	0.014207	0.886	CRC	588806
529	Block_529	12	99146745	99642048	-0.106611	1.17272	976	20012	20022	11	30	0	0	0.0142478	0.886	CRC	495303
530	Block_530	4	62076499	62450110	-0.146368	1.17095	330	52581	52588	8	19	0	0	0.0142876	0.888	CRC	373611
531	Block_531	10	24269469	24503148	-0.11698	1.1698	835	8824	8833	10	46	0	0	0.0143198	0.888	CRC	233679
532	Block_532	3	146964409	147232332	0.116591	1.16591	271	49858	49867	10	13	0	0	0.0144143	0.888	CRC	267923
533	Block_533	3	192734341	193361843	-0.0951767	1.14212	295	50987	50998	12	257	0	0	0.0150137	0.89	CRC	627502
534	Block_534	8	118629000	118843355	-0.103664	1.14031	737	72266	72276	11	82	0	0	0.0150621	0.89	CRC	214355
535	Block_535	5	58824741	59126518	-0.114012	1.14012	470	56120	56129	10	31	0	0	0.0150674	0.89	CRC	301777
536	Block_536	9	118676023	119159075	-0.126271	1.13644	822	74138	74146	9	14	0	0	0.0151641	0.892	CRC	483052
537	Block_537	9	101264699	101876671	-0.0944627	1.13355	807	73932	73943	12	39	0	0	0.0152339	0.892	CRC	611972
538	Block_538	11	84386472	85242554	-0.0808655	1.13212	907	15495	15508	14	75	0	0	0.0152737	0.892	CRC	856082
539	Block_539	2	127265357	127705908	-0.112282	1.12282	152	41066	41075	10	96	0	0	0.015525	0.898	CRC	440551
540	Block_540	8	60197574	60627336	-0.138296	1.10636	696	71194	71201	8	42	0	0	0.0160084	0.902	CRC	429762
541	Block_541	5	154347281	155449909	-0.0845022	1.09853	514	58423	58435	13	66	0	0	0.016248	0.906	CRC	1102628
542	Block_542	1	74888995	75043066	-0.121976	1.09779	19	3431	3439	9	15	0	0	0.0162737	0.906	CRC	154071
543	Block_543	19	6857265	7087578	-0.120475	1.08427	1253	36358	36366	9	80	0	0	0.0166798	0.908	CRC	230313
544	Block_544	9	100389634	101011718	-0.0896807	1.07617	807	73918	73929	12	39	0	0	0.0169236	0.91	CRC	622084
545	Block_545	7	8383356	9053450	-0.134371	1.07497	593	65217	65224	8	41	0	0	0.0169666	0.91	CRC	670094
546	Block_546	1	99774415	1.00232e+08	-0.132487	1.05989	37	3926	3933	8	53	0	0	0.0174478	0.918	CRC	457479
547	Block_547	4	10160060	10784468	-0.0804628	1.04602	299	51792	51804	13	47	0	0	0.0178743	0.918	CRC	624408
548	Block_548	9	38284381	38694110	-0.104398	1.04398	780	73530	73539	10	42	0	0	0.017958	0.92	CRC	409729
549	Block_549	12	98503559	98812695	-0.104173	1.04173	976	19993	20002	10	30	0	0	0.0180515	0.92	CRC	309136
550	Block_550	19	7445850	7.89491e+06	-0.0866437	1.03972	1253	36370	36381	12	80	0	0	0.0181299	0.922	CRC	449057
551	Block_551	17	11103904	11803540	-0.0861771	1.03413	1155	32854	32865	12	149	0	0	0.0183071	0.924	CRC	699636
552	Block_552	5	57484208	57791484	-0.0933901	1.02729	469	56088	56098	11	12	0	0	0.0185091	0.926	CRC	307276
553	Block_553	20	62654687	62871919	-0.125584	1.00467	1336	45097	45104	8	11	0	0	0.0192965	0.936	CRC	217232
554	Block_554	1	95561502	96048160	-0.0984693	0.984693	32	3880	3889	10	118	0	0	0.0200387	0.944	CRC	486658
555	Block_555	5	87661076	87880065	-0.108	0.972	482	56689	56697	9	32	0	0	0.0204845	0.948	CRC	218989
556	Block_556	5	161112787	161285320	-0.106	0.954002	517	58602	58610	9	10	0	0	0.0212225	0.956	CRC	172533
557	Block_557	5	67775050	68431589	-0.084571	0.930281	474	56282	56292	11	39	0	0	0.022229	0.962	CRC	656539
558	Block_558	3	11851506	12236303	-0.0763765	0.916518	211	46343	46354	12	421	0	0	0.0228423	0.964	CRC	384797
559	Block_559	19	47569185	47885397	-0.106233	0.849867	1281	36960	36967	8	82	0	0	0.026197	0.976	CRC	316212
560	Block_560	7	112506990	1.12759e+08	-0.104425	0.835402	647	67827	67834	8	39	0	0	0.0270155	0.976	CRC	251779
561	Block_561	5	98115329	98299078	0.0997228	0.797782	491	56909	56916	8	23	0	0	0.0293636	0.986	CRC	183749
562	Block_562	11	192118	2431174	-0.0408101	7.54987	878	12373	12557	185	271	1.07417e-06	0.002	4.83378e-05	0.04	CRC	2.23906e+06
563	Block_563	7	1.56913e+08	158476748	-0.0418539	7.0733	666	69237	69405	169	343	1.07417e-06	0.002	6.44504e-05	0.052	CRC	1.56353e+06
564	Block_564	16	8.57309e+07	8.73802e+07	-0.0409946	7.01007	1153	31821	31991	171	675	1.07417e-06	0.002	6.65988e-05	0.052	CRC	1.64935e+06
565	Block_565	12	3214145	6289847	-0.0401484	6.66464	932	17459	17624	166	467	1.07417e-06	0.002	8.70081e-05	0.062	CRC	3075702
566	Block_566	6	3424087	4909143	-0.0438842	3.73015	524	59485	59569	85	426	1.07417e-06	0.002	0.000859339	0.268	CRC	1485056
567	Block_567	1	180945296	182721424	-0.0501952	3.46347	64	5780	5848	69	325	1.07417e-06	0.002	0.00106558	0.324	CRC	1776128
568	Block_568	10	122262176	123913451	-0.0538253	3.44482	877	11615	11678	64	758	1.07417e-06	0.002	0.0010774	0.324	CRC	1651275
569	Block_569	7	32961866	34941831	-0.0455288	3.36913	605	65823	65896	74	77	1.07417e-06	0.002	0.00115366	0.326	CRC	1979965
570	Block_570	15	67904302	69023191	-0.0534171	3.31186	1111	27902	27963	62	561	1.07417e-06	0.002	0.00121059	0.336	CRC	1118889
571	Block_571	3	1.21151e+08	122809537	-0.0542267	3.19937	265	49115	49173	59	384	1.07417e-06	0.002	0.00134272	0.358	CRC	1.65859e+06
572	Block_572	6	9486422	11203784	-0.0555831	3.16824	526	59706	59762	57	420	1.07417e-06	0.002	0.00137172	0.36	CRC	1717362
573	Block_573	1	41453012	42317463	-0.0564074	2.59474	5	2439	2484	46	447	1.07417e-06	0.002	0.00227403	0.458	CRC	864451
574	Block_574	3	5.03412e+07	50855436	-0.0589636	2.06373	227	47486	47520	35	471	1.07417e-06	0.002	0.00404534	0.596	CRC	514274
575	Block_575	17	56124169	5.67444e+07	-0.0638234	1.97852	1172	34586	34616	31	189	1.07417e-06	0.002	0.00449542	0.616	CRC	620243
576	Block_576	22	39483689	40379813	-0.0633791	1.96475	1385	45865	45895	31	215	1.07417e-06	0.002	0.00456094	0.618	CRC	896124
577	Block_577	4	3480623	3.88238e+06	-0.0624079	1.93464	296	51420	51450	31	235	1.07417e-06	0.002	0.00472422	0.622	CRC	401756
578	Block_578	2	162838364	1.63466e+08	-0.0706857	1.90851	172	41861	41887	27	29	1.07417e-06	0.002	0.00488642	0.63	CRC	627978
579	Block_579	8	7.34802e+07	74446094	-0.070414	1.90118	705	71457	71483	27	28	1.07417e-06	0.002	0.00492294	0.632	CRC	965884
580	Block_580	4	23923267	24526329	-0.0639846	1.79157	307	52026	52053	28	199	1.07417e-06	0.002	0.00568882	0.676	CRC	603062
581	Block_581	5	31470890	32193919	-0.0709451	1.77363	458	55558	55582	25	67	1.07417e-06	0.002	0.00582202	0.682	CRC	723029
582	Block_582	8	124625011	125367228	-0.0656578	1.77276	739	72449	72475	27	129	1.07417e-06	0.002	0.00583062	0.684	CRC	742217
583	Block_583	5	13246929	14171590	-0.0629235	1.76186	439	55305	55332	28	108	1.07417e-06	0.002	0.0059144	0.684	CRC	924661
584	Block_584	11	33317049	34018640	-0.0665396	1.73003	887	13641	13666	26	244	1.07417e-06	0.002	0.00616468	0.698	CRC	701591
585	Block_585	13	76043069	76536939	-0.066407	1.72658	1014	22696	22721	26	38	1.07417e-06	0.002	0.00618939	0.698	CRC	493870
586	Block_586	21	39426572	4.0146e+07	-0.0714142	1.64253	1360	45296	45318	23	23	1.07417e-06	0.002	0.00693809	0.722	CRC	719445
587	Block_587	19	4.20824e+07	42618407	-0.0711905	1.63738	1279	36829	36851	23	127	1.07417e-06	0.002	0.00697998	0.722	CRC	535990
588	Block_588	9	125003777	125646295	-0.0689939	1.58686	827	74210	74232	23	688	1.07417e-06	0.002	0.00747195	0.738	CRC	642518
589	Block_589	19	5838782	6730713	-0.0674649	1.48423	1253	36335	36356	22	80	1.07417e-06	0.002	0.00872014	0.782	CRC	891931
590	Block_590	10	19918310	20568997	-0.0659122	1.45007	832	8730	8751	22	22	1.07417e-06	0.002	0.00920567	0.796	CRC	650687
591	Block_591	4	25979147	26275089	-0.0717568	1.43514	307	52106	52125	20	199	1.07417e-06	0.002	0.00941191	0.802	CRC	295942
592	Block_592	5	10377171	10663596	-0.0681688	1.43155	434	55253	55273	21	97	1.07417e-06	0.002	0.00945917	0.804	CRC	286425
593	Block_593	6	145021241	145670687	-0.0722896	1.3735	584	63574	63592	19	115	1.07417e-06	0.002	0.0103636	0.818	CRC	649446
594	Block_594	8	62568172	62940670	-0.0683173	1.36635	697	71249	71268	20	67	1.07417e-06	0.002	0.0104925	0.828	CRC	372498
595	Block_595	1	205658253	205919667	-0.0716792	1.3619	77	6503	6521	19	429	1.07417e-06	0.002	0.0105538	0.828	CRC	261414
596	Block_596	19	16449718	1.75717e+07	-0.0651932	1.30386	1257	36551	36570	20	86	1.07417e-06	0.002	0.0115785	0.844	CRC	1.12201e+06
597	Block_597	14	32328771	32941841	-0.0702365	1.26426	1051	24035	24052	18	18	1.07417e-06	0.002	0.01228	0.852	CRC	613070
598	Block_598	17	21193332	2.22033e+07	-0.0660907	1.25572	1161	33201	33219	19	41	1.07417e-06	0.002	0.0124454	0.854	CRC	1.00993e+06
599	Block_599	19	3.37463e+06	4.51765e+06	-0.0659096	1.18637	1251	36303	36320	18	47	1.07417e-06	0.002	0.0139138	0.878	CRC	1.14302e+06
600	Block_600	13	66878738	67231519	-0.220941	1.10471	1007	22596	22600	5	17	1.07417e-06	0.002	0.016061	0.904	CRC	352781
601	Block_601	4	67950111	68441222	-0.155754	1.09028	338	52612	52618	7	27	1.07417e-06	0.002	0.0165111	0.906	CRC	491111
602	Block_602	1	197191376	197447026	-0.151956	1.06369	75	6048	6054	7	18	1.07417e-06	0.002	0.0173157	0.914	CRC	255650
603	Block_603	9	83989198	84204442	-0.148316	1.03821	797	73639	73645	7	17	1.07417e-06	0.002	0.0181836	0.922	CRC	215244
604	Block_604	3	145768808	146498234	-0.0733986	1.02758	270	49844	49857	14	14	1.07417e-06	0.002	0.0185048	0.926	CRC	729426
605	Block_605	5	43649349	44048305	-0.144345	1.01041	463	55858	55864	7	74	1.07417e-06	0.002	0.0191074	0.936	CRC	398956
606	Block_606	8	91094753	91322832	-0.141227	0.988588	722	71677	71683	7	20	1.07417e-06	0.002	0.0198894	0.944	CRC	228079
607	Block_607	7	102954408	103790855	-0.096591	0.96591	640	67586	67595	10	29	1.07417e-06	0.002	0.020724	0.948	CRC	836447
608	Block_608	14	38400115	38668541	-0.134039	0.938272	1056	24137	24143	7	11	1.07417e-06	0.002	0.0218852	0.962	CRC	268426
609	Block_609	8	33405964	34182528	-0.130604	0.914226	681	70597	70603	7	42	1.07417e-06	0.002	0.0229572	0.964	CRC	776564
610	Block_610	3	161048502	161349966	-0.0862513	0.862513	278	50229	50238	10	10	1.07417e-06	0.002	0.0255245	0.976	CRC	301464
611	Block_611	3	105601834	106147199	-0.170798	0.853988	260	48703	48707	5	23	1.07417e-06	0.002	0.0259789	0.976	CRC	545365
612	Block_612	10	48381826	48660050	-0.0850946	0.850946	845	9376	9385	10	13	1.07417e-06	0.002	0.0261465	0.976	CRC	278224
613	Block_613	4	174411501	1.74912e+08	-0.117154	0.82008	424	54375	54381	7	30	1.07417e-06	0.002	0.0279317	0.982	CRC	500669
614	Block_614	7	83806259	84277775	-0.0809239	0.809239	631	67023	67032	10	29	1.07417e-06	0.002	0.0286257	0.984	CRC	471516
615	Block_615	4	62694514	63075650	-0.0773151	0.773151	330	52590	52599	10	19	1.07417e-06	0.002	0.0311156	0.986	CRC	381136
616	Block_616	7	96551237	96762818	0.0771879	0.771879	637	67270	67279	10	61	1.07417e-06	0.002	0.0311962	0.986	CRC	211581
617	Block_617	7	152714871	1.53288e+08	-0.126658	0.759949	665	69088	69093	6	13	1.07417e-06	0.002	0.032092	0.99	CRC	572770
618	Block_618	4	108132316	108431270	-0.12451	0.747059	367	53322	53327	6	72	1.07417e-06	0.002	0.0330276	0.992	CRC	298954
619	Block_619	6	87466574	87884827	-0.101457	0.710198	558	62299	62305	7	135	1.07417e-06	0.002	0.0361588	0.994	CRC	418253
620	Block_620	4	147358444	147569938	0.117537	0.705223	396	53945	53950	6	45	1.07417e-06	0.002	0.036595	0.994	CRC	211494
621	Block_621	8	52282601	52530125	-0.117025	0.702153	691	71032	71037	6	40	1.07417e-06	0.002	0.0368195	0.994	CRC	247524
622	Block_622	3	189347820	189507396	-0.101788	0.610727	294	50906	50911	6	53	1.07417e-06	0.002	0.0465611	1	CRC	159576
623	Block_623	14	93344381	95564636	-0.0407484	5.46029	1086	25529	25662	134	479	2.14835e-06	0.004	0.000244912	0.118	CRC	2220255
624	Block_624	6	23955726	2.63324e+07	-0.0423124	4.14661	530	60264	60361	98	1420	2.14835e-06	0.004	0.000623021	0.212	CRC	2.37662e+06
625	Block_625	3	8275973	9428045	-0.0497481	3.28338	211	46160	46225	66	421	2.14835e-06	0.004	0.0012396	0.338	CRC	1152072
626	Block_626	10	27827130	29668930	-0.0534655	3.101	839	8895	8952	58	174	2.14835e-06	0.004	0.00145121	0.376	CRC	1841800
627	Block_627	12	7062109	8.27646e+06	-0.0495318	3.02144	932	17680	17740	61	467	3.22252e-06	0.004	0.00154037	0.382	CRC	1.21435e+06
628	Block_628	2	32191527	33906282	-0.0503662	2.97161	104	38610	38668	59	59	3.22252e-06	0.004	0.00160374	0.39	CRC	1714755
629	Block_629	15	81243145	82431147	-0.0526926	2.95079	1113	28576	28631	56	280	2.14835e-06	0.004	0.0016263	0.392	CRC	1188002
630	Block_630	5	136955189	138282629	-0.050725	2.73915	512	57737	57790	54	132	3.22252e-06	0.004	0.00199152	0.438	CRC	1327440
631	Block_631	8	41462487	42173796	-0.0554809	2.38568	686	70846	70888	43	155	2.14835e-06	0.004	0.00281648	0.498	CRC	711309
632	Block_632	19	57641984	58851123	-0.0557539	2.23015	1286	37272	37311	40	41	2.14835e-06	0.004	0.00335142	0.53	CRC	1209139
633	Block_633	16	47618685	4.83816e+07	-0.0587266	1.87925	1137	30461	30492	32	49	2.14835e-06	0.004	0.00505399	0.638	CRC	762868
634	Block_634	6	113198826	113779374	-0.0728358	1.23821	577	62816	62832	17	47	2.14835e-06	0.004	0.0128106	0.862	CRC	580548
635	Block_635	5	55128562	55529235	-0.0702511	1.19427	468	56006	56022	17	198	2.14835e-06	0.004	0.0137365	0.874	CRC	400673
636	Block_636	2	37594523	37853482	-0.0721587	1.15454	109	38726	38741	16	161	2.14835e-06	0.004	0.0146754	0.888	CRC	258959
637	Block_637	3	160219522	160681137	-0.071966	1.07949	277	50212	50226	15	18	2.14835e-06	0.004	0.0168237	0.908	CRC	461615
638	Block_638	7	144077454	144571754	-0.0668905	1.07025	660	68831	68846	16	16	2.14835e-06	0.004	0.017118	0.912	CRC	494300
639	Block_639	16	16874887	17299114	-0.0727856	1.019	1124	30006	30019	14	39	2.14835e-06	0.004	0.0188109	0.93	CRC	424227
640	Block_640	21	46629219	4.75754e+07	-0.0675006	1.01251	1365	45464	45478	15	23	2.14835e-06	0.004	0.0190376	0.936	CRC	946201
641	Block_641	2	130031761	130585005	-0.0719999	1.008	153	41162	41175	14	17	2.14835e-06	0.004	0.019188	0.936	CRC	553244
642	Block_642	3	24001171	24347656	-0.0664639	0.996958	218	46664	46678	15	79	2.14835e-06	0.004	0.0196058	0.94	CRC	346485
643	Block_643	12	31493376	31682496	-0.0875782	0.788203	941	18369	18377	9	55	2.14835e-06	0.004	0.0300801	0.986	CRC	189120
644	Block_644	5	9.47268e+07	95056372	-0.0855897	0.770307	489	56817	56825	9	78	2.14835e-06	0.004	0.0313004	0.988	CRC	329578
645	Block_645	6	117609650	117890818	-0.093884	0.751072	579	62900	62907	8	49	2.14835e-06	0.004	0.0327559	0.99	CRC	281168
646	Block_646	2	17241353	17754413	-0.0924477	0.739582	100	38062	38069	8	165	2.14835e-06	0.004	0.0336238	0.992	CRC	513060
647	Block_647	2	168554345	168727330	-0.079249	0.713241	175	41960	41968	9	287	2.14835e-06	0.004	0.0359043	0.994	CRC	172985
648	Block_648	9	14159600	14308247	-0.138605	0.693025	760	73332	73336	5	10	2.14835e-06	0.004	0.0376509	0.996	CRC	148647
649	Block_649	1	199304781	202559755	-0.037774	6.30826	77	6093	6259	167	429	3.22252e-06	0.006	0.000117085	0.07	CRC	3254974
650	Block_650	11	10543456	12222570	-0.041811	3.88842	880	13010	13102	93	311	5.37087e-06	0.006	0.000752996	0.244	CRC	1679114
651	Block_651	13	2.33102e+07	24375209	-0.0555165	1.99859	985	21530	21565	36	210	4.2967e-06	0.006	0.00438048	0.602	CRC	1.06504e+06
652	Block_652	5	1.75976e+08	176370377	-0.0539739	1.94306	522	59044	59079	36	290	5.37087e-06	0.006	0.00466943	0.62	CRC	394168
653	Block_653	9	1.2193e+08	124094730	-0.058016	1.91453	827	74159	74191	33	688	3.22252e-06	0.006	0.00486279	0.63	CRC	2.16488e+06
654	Block_654	7	1.68414e+07	17831714	-0.0552608	1.87887	602	65302	65335	34	70	4.2967e-06	0.006	0.00505506	0.638	CRC	990306
655	Block_655	8	123446268	124215033	-0.0601231	1.80369	739	72407	72436	30	129	3.22252e-06	0.006	0.00558678	0.67	CRC	768765
656	Block_656	12	58272307	59139263	-0.0594365	1.66422	952	19166	19193	28	267	3.22252e-06	0.006	0.00670714	0.714	CRC	866956
657	Block_657	5	101925501	103013792	-0.0622501	1.55625	495	56926	56950	25	25	3.22252e-06	0.006	0.0078071	0.75	CRC	1088291
658	Block_658	7	140802949	141285961	-0.065103	0.976545	657	68695	68709	15	62	3.22252e-06	0.006	0.0203191	0.946	CRC	483012
659	Block_659	20	4.68057e+06	4990320	-0.0735851	0.956607	1289	44471	44483	13	15	3.22252e-06	0.006	0.0211215	0.952	CRC	309750
660	Block_660	7	13579700	13960140	-0.0858509	0.686807	600	65255	65262	8	13	3.22252e-06	0.006	0.0382406	0.996	CRC	380440
661	Block_661	5	115021554	115599680	-0.0793929	0.635143	502	57165	57172	8	131	3.22252e-06	0.006	0.0435749	0.998	CRC	578126
662	Block_662	3	152092595	152464125	-0.0791421	0.633137	273	50055	50062	8	190	3.22252e-06	0.006	0.0437747	0.998	CRC	371530
663	Block_663	11	34215218	36294300	-0.0384392	4.30519	887	13675	13786	112	244	7.51922e-06	0.008	0.000559645	0.206	CRC	2079082
664	Block_664	10	7.2269e+07	73497584	-0.0439693	3.2977	857	9852	9926	75	633	4.2967e-06	0.008	0.00122348	0.338	CRC	1.2286e+06
665	Block_665	3	43579949	45004671	-0.0502796	2.51398	227	47167	47216	50	471	5.37087e-06	0.008	0.0024663	0.47	CRC	1424722
666	Block_666	3	64069147	65181932	-0.0509538	2.49674	231	47997	48045	49	310	5.37087e-06	0.008	0.00251249	0.472	CRC	1112785
667	Block_667	12	110974698	111875483	-0.0504802	2.42305	979	20403	20450	48	441	6.44504e-06	0.008	0.00270047	0.492	CRC	900785
668	Block_668	6	1099770	1730306	-0.051235	2.25434	524	59338	59381	44	426	4.2967e-06	0.008	0.00326227	0.522	CRC	630536
669	Block_669	19	48342875	49448199	-0.0571398	1.65705	1281	36976	37004	29	82	4.2967e-06	0.008	0.00678448	0.716	CRC	1105324
670	Block_670	1	235825993	236372060	-0.0578358	1.6194	87	7552	7579	28	228	4.2967e-06	0.008	0.0071497	0.728	CRC	546067
671	Block_671	2	135105846	1.3581e+08	-0.0607507	1.57952	157	41291	41316	26	113	4.2967e-06	0.008	0.00754392	0.74	CRC	704044
672	Block_672	4	147925275	148896994	-0.0639373	1.5345	397	53951	53974	24	38	4.2967e-06	0.008	0.00805953	0.758	CRC	971719
673	Block_673	2	196966508	197597350	-0.064074	1.28148	189	42586	42605	20	73	4.2967e-06	0.008	0.0119631	0.848	CRC	630842
674	Block_674	9	78253033	78906644	-0.0736065	0.883278	790	73596	73607	12	21	4.2967e-06	0.008	0.0244611	0.972	CRC	653611
675	Block_675	9	102123906	102208423	-0.185941	0.743762	807	73945	73948	4	39	4.2967e-06	0.008	0.0332725	0.992	CRC	84517
676	Block_676	13	79756418	79862362	-0.110711	0.553555	1016	22778	22782	5	28	4.2967e-06	0.008	0.0546754	1	CRC	105944
677	Block_677	10	18964375	19352926	-0.108912	0.544559	831	8725	8729	5	22	4.2967e-06	0.008	0.0560783	1	CRC	388551
678	Block_678	7	720292	2.08309e+06	-0.0380742	4.83543	591	64742	64868	127	397	8.59339e-06	0.01	0.000372738	0.142	CRC	1.3628e+06
679	Block_679	6	158778313	1.60501e+08	-0.041555	3.73995	587	64067	64156	90	480	7.51922e-06	0.01	0.00085182	0.266	CRC	1.7226e+06
680	Block_680	16	53946263	5.67825e+07	-0.0408587	3.67728	1139	30670	30759	90	227	8.59339e-06	0.01	0.000893713	0.28	CRC	2.83621e+06
681	Block_681	5	79596224	81084231	-0.0492784	2.16825	478	56561	56604	44	237	7.51922e-06	0.01	0.00355874	0.554	CRC	1488007
682	Block_682	16	70783744	71682825	-0.0499152	1.99661	1148	31190	31229	40	406	7.51922e-06	0.01	0.00439445	0.606	CRC	899081
683	Block_683	3	66500703	68316096	-0.0502253	1.90856	231	48116	48153	38	310	8.59339e-06	0.01	0.00488642	0.63	CRC	1815393
684	Block_684	10	99504101	99933209	-0.0619657	1.48718	865	10862	10885	24	176	5.37087e-06	0.01	0.0086847	0.782	CRC	429108
685	Block_685	6	22585274	23523214	-0.0621788	1.43011	529	60241	60263	23	116	5.37087e-06	0.01	0.00947851	0.804	CRC	937940
686	Block_686	3	112854924	113150574	-0.0635754	1.33508	263	48881	48901	21	238	5.37087e-06	0.01	0.0109845	0.836	CRC	295650
687	Block_687	3	1.07553e+08	107755678	-0.0713518	0.927574	261	48730	48742	13	76	5.37087e-06	0.01	0.0223364	0.962	CRC	202808
688	Block_688	5	126275058	128452311	-0.0481346	2.88808	508	57422	57481	60	92	8.59339e-06	0.012	0.00172083	0.404	CRC	2177253
689	Block_689	2	1.06927e+08	109026121	-0.0556634	1.55858	140	40650	40677	28	181	7.51922e-06	0.012	0.00778132	0.75	CRC	2.09897e+06
690	Block_690	1	68403250	68922035	-0.0606793	1.4563	10	3371	3394	24	268	6.44504e-06	0.012	0.00911114	0.794	CRC	518785
691	Block_691	11	47861790	48345815	-0.0605852	1.45404	895	14134	14157	24	314	6.44504e-06	0.012	0.00914766	0.794	CRC	484025
692	Block_692	8	3.06016e+07	31096463	-0.0706112	0.917946	679	70548	70560	13	186	6.44504e-06	0.012	0.0227779	0.964	CRC	494902
693	Block_693	4	105393914	106155316	-0.0706782	0.848139	364	53285	53296	12	13	7.51922e-06	0.012	0.0262883	0.976	CRC	761402
694	Block_694	7	14188354	14543945	-0.155213	0.620852	600	65264	65267	4	13	6.44504e-06	0.012	0.0452614	1	CRC	355591
695	Block_695	7	104413036	104585482	-0.0883177	0.618224	641	67599	67605	7	168	6.44504e-06	0.012	0.0455987	1	CRC	172446
696	Block_696	14	49913254	50108159	-0.148718	0.594872	1070	24191	24194	4	346	6.44504e-06	0.012	0.0485978	1	CRC	194905
697	Block_697	4	95572122	95818408	-0.145389	0.581557	353	53146	53149	4	28	6.44504e-06	0.012	0.0504722	1	CRC	246286
698	Block_698	1	50568847	50629523	-0.0981947	0.490973	7	2751	2755	5	15	6.44504e-06	0.012	0.0663034	1	CRC	60676
699	Block_699	8	65936215	66187007	-0.116902	0.46761	702	71290	71293	4	75	6.44504e-06	0.012	0.0716227	1	CRC	250792
700	Block_700	13	45082099	46757395	-0.042936	3.2202	991	22209	22283	75	215	1.07417e-05	0.014	0.00132338	0.356	CRC	1675296
701	Block_701	15	38117466	39766341	-0.0478644	3.01546	1100	26825	26887	63	311	8.59339e-06	0.014	0.00155003	0.382	CRC	1648875
702	Block_702	7	153641267	155476729	-0.0479568	2.92537	666	69094	69154	61	343	9.66756e-06	0.014	0.00167679	0.4	CRC	1835462
703	Block_703	2	109605835	110459722	-0.0490281	2.35335	140	40691	40738	48	181	1.07417e-05	0.014	0.00291746	0.5	CRC	853887
704	Block_704	11	64099435	64556654	-0.0517606	1.86338	897	14571	14606	36	612	1.07417e-05	0.014	0.00517322	0.644	CRC	457219
705	Block_705	7	94543948	95749573	-0.0551877	1.60044	637	67220	67248	29	61	8.59339e-06	0.014	0.00732909	0.736	CRC	1205625
706	Block_706	11	104405198	105169034	-0.0599517	1.37889	926	15884	15906	23	23	7.51922e-06	0.014	0.0102766	0.816	CRC	763836
707	Block_707	9	34686892	3.50424e+07	-0.0681556	0.817868	778	73455	73466	12	39	9.66756e-06	0.014	0.0280671	0.982	CRC	355478
708	Block_708	20	61574694	61783225	-0.0857868	0.600507	1335	45085	45091	7	37	7.51922e-06	0.014	0.0478673	1	CRC	208531
709	Block_709	6	49110730	49309491	-0.194734	0.584202	533	61802	61804	3	25	7.51922e-06	0.014	0.0500855	1	CRC	198761
710	Block_710	1	163806482	1.64326e+08	-0.0807293	0.565105	60	5274	5280	7	86	7.51922e-06	0.014	0.0529031	1	CRC	519432
711	Block_711	5	118918353	118971490	-0.0900161	0.540097	505	57228	57233	6	26	7.51922e-06	0.014	0.0568549	1	CRC	53137
712	Block_712	9	13705641	13897073	-0.173981	0.521943	760	73327	73329	3	10	7.51922e-06	0.014	0.0601924	1	CRC	191432
713	Block_713	12	30878975	31138958	-0.0967949	0.483974	941	18357	18361	5	55	7.51922e-06	0.014	0.0677976	1	CRC	259983
714	Block_714	14	61176368	62593889	-0.043102	3.10335	1072	24546	24617	72	72	1.28901e-05	0.016	0.00144906	0.376	CRC	1417521
715	Block_715	15	55510003	56530082	-0.0534708	1.65759	1108	27355	27385	31	31	1.61126e-05	0.016	0.00677911	0.716	CRC	1020079
716	Block_716	17	61894297	62161106	-0.0535019	1.60506	1174	34757	34786	30	144	1.61126e-05	0.016	0.00727753	0.734	CRC	266809
717	Block_717	2	191540713	1.92016e+08	-0.0575658	1.38158	186	42512	42535	24	131	1.18159e-05	0.016	0.0102272	0.814	CRC	475069
718	Block_718	12	66731901	67835705	-0.0575249	1.3806	959	19352	19375	24	237	1.18159e-05	0.016	0.0102433	0.814	CRC	1103804
719	Block_719	2	131518696	132176321	-0.0572242	1.37338	155	41181	41204	24	24	1.18159e-05	0.016	0.0103669	0.818	CRC	657625
720	Block_720	1	44833461	45166683	-0.0588315	1.17663	5	2606	2625	20	447	9.66756e-06	0.016	0.0141608	0.884	CRC	333222
721	Block_721	1	33924313	34669017	-0.0611484	1.16182	4	2171	2189	19	165	8.59339e-06	0.016	0.0144971	0.888	CRC	744704
722	Block_722	7	51330698	52196709	-0.0610098	1.15919	608	66486	66504	19	75	8.59339e-06	0.016	0.0145594	0.888	CRC	866011
723	Block_723	17	63452460	63898392	-0.0607033	1.15336	1174	34829	34847	19	144	8.59339e-06	0.016	0.0147097	0.888	CRC	445932
724	Block_724	7	110174780	110562986	-0.0674493	0.809391	646	67775	67786	12	21	1.07417e-05	0.016	0.0286171	0.984	CRC	388206
725	Block_725	5	40066956	40570344	-0.0743631	0.743631	463	55791	55800	10	74	8.59339e-06	0.016	0.0332822	0.992	CRC	503388
726	Block_726	5	132232586	134120499	-0.0470731	2.82438	511	57565	57624	60	250	1.18159e-05	0.018	0.00183254	0.42	CRC	1887913
727	Block_727	12	16115788	16940870	-0.0545623	1.47318	934	18028	18054	27	47	1.18159e-05	0.018	0.00887912	0.786	CRC	825082
728	Block_728	8	71862263	73066895	-0.0587909	1.23461	704	71436	71456	21	21	1.07417e-05	0.018	0.0128869	0.864	CRC	1204632
729	Block_729	12	208693	551573	-0.0580807	1.2197	932	17274	17294	21	467	1.28901e-05	0.018	0.0131962	0.866	CRC	342880
730	Block_730	6	116544548	1.1699e+08	-0.0585497	1.17099	578	62878	62897	20	37	1.18159e-05	0.018	0.0142876	0.888	CRC	445398
731	Block_731	10	81151215	81374572	-0.0620077	0.992123	857	10345	10360	16	633	1.07417e-05	0.018	0.0197798	0.942	CRC	223357
732	Block_732	10	18453319	18828383	-0.0718054	0.718054	831	8714	8723	10	22	1.07417e-05	0.018	0.035481	0.994	CRC	375064
733	Block_733	12	19373325	19600128	-0.070252	0.70252	936	18083	18092	10	67	1.18159e-05	0.018	0.0367937	0.994	CRC	226803
734	Block_734	5	97315689	97645526	-0.164041	0.492124	491	56896	56898	3	23	9.66756e-06	0.018	0.0660821	1	CRC	329837
735	Block_735	9	93373496	93377568	-0.162817	0.488452	806	73769	73771	3	141	9.66756e-06	0.018	0.0667878	1	CRC	4072
736	Block_736	10	18294563	18348426	0.160867	0.482602	831	8711	8713	3	22	9.66756e-06	0.018	0.0680844	1	CRC	53863
737	Block_737	9	94755065	95021626	-0.160367	0.481101	806	73806	73808	3	141	9.66756e-06	0.018	0.0684184	1	CRC	266561
738	Block_738	9	14993525	15371248	-0.0910626	0.455313	761	73344	73348	5	12	9.66756e-06	0.018	0.0746315	1	CRC	377723
739	Block_739	7	8.62732e+07	86337918	0.105973	0.42389	633	67043	67046	4	31	9.66756e-06	0.018	0.0831378	1	CRC	64671.1
740	Block_740	17	60457116	61600957	-0.0482693	2.17212	1174	34704	34748	45	144	1.8261e-05	0.02	0.00354692	0.554	CRC	1143841
741	Block_741	11	13011598	14438148	-0.0492127	1.77166	880	13186	13221	36	311	1.93351e-05	0.02	0.00583706	0.684	CRC	1426550
742	Block_742	8	126216633	126698738	-0.0526336	1.47374	739	72508	72535	28	129	1.93351e-05	0.02	0.00887053	0.786	CRC	482105
743	Block_743	12	75435362	76245822	-0.0521489	1.46017	962	19509	19536	28	103	1.93351e-05	0.02	0.00905851	0.792	CRC	810460
744	Block_744	22	3.7257e+07	3.75461e+07	-0.0566954	1.13391	1385	45790	45809	20	215	1.50384e-05	0.02	0.0152243	0.892	CRC	289122
745	Block_745	12	2.79242e+07	28658805	-0.0598123	1.07662	938	18304	18321	18	156	1.18159e-05	0.02	0.0169043	0.908	CRC	734599
746	Block_746	3	101540533	102392777	-0.0593488	1.06828	255	48654	48671	18	21	1.28901e-05	0.02	0.0171857	0.914	CRC	852244
747	Block_747	9	3732719	4151723	-0.0672203	0.739423	752	73274	73284	11	11	1.28901e-05	0.02	0.0336378	0.992	CRC	419004
748	Block_748	12	8.81783e+07	88897441	-0.0669848	0.736833	972	19692	19702	11	60	1.28901e-05	0.02	0.0338569	0.994	CRC	719170
749	Block_749	5	74657448	7.51279e+07	-0.0693343	0.693343	477	56425	56434	10	11	1.39643e-05	0.02	0.0376197	0.996	CRC	470448
750	Block_750	3	27067098	27131936	-0.157826	0.473479	221	46720	46722	3	33	1.07417e-05	0.02	0.0702402	1	CRC	64838
751	Block_751	8	26614263	26688025	-0.155006	0.465019	678	70372	70374	3	73	1.07417e-05	0.02	0.0722371	1	CRC	73762
752	Block_752	10	18240316	18241882	-0.143757	0.431272	831	8708	8710	3	22	1.07417e-05	0.02	0.0809444	1	CRC	1566
753	Block_753	21	34481973	34543051	-0.13671	0.41013	1356	45216	45218	3	10	1.07417e-05	0.02	0.0873271	1	CRC	61078
754	Block_754	9	84435798	84764156	-0.102139	0.408556	797	73652	73655	4	17	1.07417e-05	0.02	0.0877922	1	CRC	328358
755	Block_755	4	130030465	130446750	-0.125115	0.375344	381	53707	53709	3	51	1.07417e-05	0.02	0.0991516	1	CRC	416285
756	Block_756	5	179260054	180683496	-0.0444216	2.97625	523	59206	59272	67	167	1.39643e-05	0.022	0.0015973	0.39	CRC	1423442
757	Block_757	7	133545053	134653134	-0.0454092	2.81537	656	68388	68449	62	536	1.50384e-05	0.022	0.0018465	0.424	CRC	1108081
758	Block_758	7	47522272	4.81471e+07	-0.0462934	2.73131	606	66348	66406	59	524	1.39643e-05	0.022	0.00200226	0.438	CRC	624803
759	Block_759	2	204447782	205415509	-0.0495017	1.73256	191	42807	42841	35	349	2.04093e-05	0.022	0.00614427	0.696	CRC	967727
760	Block_760	8	16478416	17501410	-0.0512677	1.64056	676	70009	70040	32	146	1.8261e-05	0.022	0.0069585	0.722	CRC	1022994
761	Block_761	3	154497591	155198149	-0.0618481	0.98957	275	50081	50096	16	90	1.28901e-05	0.022	0.0198647	0.944	CRC	700558
762	Block_762	5	91970207	92498282	-0.0652595	0.783114	487	56761	56772	12	29	1.39643e-05	0.022	0.0304174	0.986	CRC	528075
763	Block_763	10	3235522	5.73495e+06	-0.0336278	4.80878	828	8172	8314	143	513	2.04093e-05	0.024	0.000382406	0.142	CRC	2.49943e+06
764	Block_764	3	123380206	124284219	-0.0483034	2.07704	265	49204	49246	43	384	2.04093e-05	0.024	0.00397122	0.588	CRC	904013
765	Block_765	3	133252013	133941748	-0.0514783	1.59583	267	49574	49604	31	256	2.14835e-05	0.024	0.00737528	0.736	CRC	689735
766	Block_766	2	147612852	148617336	-0.0581926	1.04747	166	41503	41520	18	188	1.61126e-05	0.024	0.0178313	0.918	CRC	1004484
767	Block_767	5	177378100	177575216	-0.064678	0.776136	523	59106	59117	12	167	1.61126e-05	0.024	0.0309051	0.986	CRC	197116
768	Block_768	21	38850513	39087512	-0.100596	0.402382	1359	45292	45295	4	32	1.28901e-05	0.024	0.0897343	1	CRC	236999
769	Block_769	4	184114109	185468777	-0.0403636	3.06763	431	54528	54603	76	362	2.25577e-05	0.026	0.00148343	0.378	CRC	1354668
770	Block_770	10	100680681	101636800	-0.0506987	1.57166	866	10911	10941	31	266	2.4706e-05	0.026	0.00763415	0.746	CRC	956119
771	Block_771	1	231614774	232345923	-0.0546308	1.36577	87	7389	7413	25	228	2.25577e-05	0.026	0.0104979	0.828	CRC	731149
772	Block_772	17	33591136	33934776	0.0567771	1.07876	1164	33502	33520	19	126	2.14835e-05	0.026	0.0168441	0.908	CRC	343640
773	Block_773	10	2.14357e+07	21707258	-0.0615483	1.04632	833	8760	8776	17	25	1.50384e-05	0.026	0.0178667	0.918	CRC	271519
774	Block_774	4	22503787	23796624	-0.0577954	1.04032	307	52000	52017	18	199	1.93351e-05	0.026	0.0181106	0.922	CRC	1292837
775	Block_775	9	92253441	92807111	-0.0651788	0.716967	805	73758	73768	11	48	1.61126e-05	0.026	0.0355745	0.994	CRC	553670
776	Block_776	22	46473149	46489736	-0.230859	0.461718	1386	46008	46009	2	41	1.39643e-05	0.026	0.0729944	1	CRC	16587
777	Block_777	12	21723392	21796914	-0.0840004	0.420002	937	18134	18138	5	42	1.39643e-05	0.026	0.0842893	1	CRC	73522
778	Block_778	1	202671857	2.03698e+08	-0.0383834	3.26259	77	6261	6345	85	429	2.68543e-05	0.028	0.00126538	0.344	CRC	1.02573e+06
779	Block_779	5	77871685	79298951	-0.046565	2.32825	478	56498	56547	50	237	2.25577e-05	0.028	0.00299802	0.504	CRC	1427266
780	Block_780	6	209761	529239	-0.0502765	1.65913	524	59273	59305	33	426	2.4706e-05	0.028	0.00676622	0.716	CRC	319478
781	Block_781	2	192289158	193013929	-0.055181	1.10362	186	42547	42566	20	131	2.36318e-05	0.028	0.0160911	0.904	CRC	724771
782	Block_782	20	584773	1.18782e+06	-0.0640724	0.704796	1287	44401	44411	11	74	2.04093e-05	0.028	0.0366186	0.994	CRC	603048
785	Block_785	1	1.70115e+08	173961904	-0.0334634	4.31677	61	5469	5597	129	242	2.90027e-05	0.03	0.000556422	0.204	CRC	3.84689e+06
786	Block_786	7	50306663	51157289	-0.0472238	2.1723	608	66430	66475	46	75	2.57802e-05	0.03	0.00354692	0.554	CRC	850626
787	Block_787	12	65257986	66211550	-0.0483016	1.73886	959	19288	19323	36	237	3.1151e-05	0.03	0.00610453	0.692	CRC	953564
788	Block_788	2	15777016	16514107	-0.0498395	1.49518	98	38020	38049	30	30	3.1151e-05	0.03	0.00857943	0.776	CRC	737091
789	Block_789	2	88366145	89215272	-0.0532023	1.33006	133	40177	40201	25	25	3.43736e-05	0.03	0.0110951	0.838	CRC	849127
790	Block_790	12	26145384	26942066	-0.0527467	1.31867	938	18246	18270	25	156	3.65219e-05	0.03	0.0112896	0.838	CRC	796682
791	Block_791	16	2.70523e+07	27461389	-0.0541875	1.3005	1128	30249	30272	24	77	3.1151e-05	0.03	0.0116419	0.844	CRC	409106
792	Block_792	19	15851571	1.61996e+07	-0.0597005	1.01491	1257	36526	36542	17	86	1.93351e-05	0.03	0.0189688	0.934	CRC	348034
793	Block_793	8	121791273	122273909	-0.0634211	0.697632	738	72377	72387	11	59	2.14835e-05	0.03	0.0372276	0.996	CRC	482636
794	Block_794	8	99338761	99422528	-0.0741492	0.519044	726	71933	71939	7	266	1.71868e-05	0.03	0.0607005	1	CRC	83767
795	Block_795	2	57765322	57938135	-0.177378	0.354757	115	39388	39389	2	11	1.61126e-05	0.03	0.107333	1	CRC	172813
796	Block_796	1	38493031	39696676	-0.0438233	2.41028	5	2332	2386	55	447	2.79285e-05	0.032	0.00273807	0.494	CRC	1203645
797	Block_797	8	38202637	38780416	-0.0471819	2.07601	683	70725	70768	44	142	2.79285e-05	0.032	0.00397552	0.588	CRC	577779
798	Block_798	8	6519110	6.9146e+06	-0.0552792	1.0503	670	69732	69750	19	39	3.1151e-05	0.032	0.0177647	0.918	CRC	395492
799	Block_799	18	13756072	13916234	-0.0727674	0.509372	1191	35943	35949	7	13	2.04093e-05	0.032	0.0626308	1	CRC	160162
800	Block_800	1	2.18098e+08	218330093	-0.0912886	0.365154	83	6930	6933	4	212	1.71868e-05	0.032	0.103099	1	CRC	231866
801	Block_801	8	90556162	90636522	-0.108309	0.324926	722	71664	71666	3	20	1.71868e-05	0.032	0.121016	1	CRC	80360
802	Block_802	9	103829627	104036809	-0.10406	0.312181	811	73958	73960	3	11	1.71868e-05	0.032	0.127686	1	CRC	207182
803	Block_803	7	72756542	73536420	-0.0463894	2.13391	625	66750	66795	46	83	3.22252e-05	0.034	0.00367582	0.562	CRC	779878
804	Block_804	1	183841259	184386875	-0.0515204	1.33953	64	5898	5923	26	325	3.22252e-05	0.034	0.0109147	0.836	CRC	545616
805	Block_805	16	4.66031e+07	46836742	-0.061321	0.797174	1136	30442	30454	13	16	2.90027e-05	0.034	0.029413	0.986	CRC	233598
806	Block_806	19	1.99767e+07	2.03491e+07	0.0774548	0.387274	1258	36616	36620	5	50	1.8261e-05	0.034	0.0947894	1	CRC	372475
807	Block_807	6	21711700	22367352	-0.046059	2.0266	529	60194	60237	44	116	3.54477e-05	0.036	0.00423869	0.6	CRC	655652
808	Block_808	3	15841404	16320218	-0.0537269	1.18199	211	46517	46538	22	421	3.54477e-05	0.036	0.0140115	0.88	CRC	478814
809	Block_809	18	43842240	44634946	-0.0605683	0.787388	1216	36075	36087	13	13	3.1151e-05	0.036	0.0301413	0.986	CRC	792706
810	Block_810	1	86550209	86673476	-0.160518	0.321036	28	3636	3637	2	50	1.93351e-05	0.036	0.122992	1	CRC	123267
812	Block_812	17	4.65225e+07	47485676	-0.0462438	1.98848	1169	34259	34301	43	219	3.54477e-05	0.038	0.00444278	0.612	CRC	963164
813	Block_813	6	130174882	131287984	-0.0465492	1.95507	582	63099	63140	42	481	3.43736e-05	0.038	0.00462432	0.62	CRC	1113102
814	Block_814	11	87846644	88019083	-0.100924	0.302771	909	15577	15579	3	13	2.14835e-05	0.038	0.132832	1	CRC	172439
815	Block_815	2	102577876	103387474	-0.0458329	2.15415	138	40505	40551	47	281	3.54477e-05	0.04	0.00360493	0.558	CRC	809598
816	Block_816	7	1.5011e+08	150635526	-0.0462962	1.80555	664	68941	68979	39	146	3.86703e-05	0.04	0.00556852	0.664	CRC	525518
817	Block_817	5	67521141	67648495	0.0697021	0.487915	474	56272	56278	7	39	2.68543e-05	0.04	0.0669318	1	CRC	127354
818	Block_818	22	32598716	32909536	-0.0690507	0.483355	1380	45729	45735	7	34	2.79285e-05	0.04	0.0679351	1	CRC	310820
819	Block_819	20	49368174	49708728	-0.0721736	0.433042	1325	44958	44963	6	12	2.4706e-05	0.04	0.0804492	1	CRC	340554
820	Block_820	16	75788403	75964393	-0.155099	0.310198	1149	31385	31386	2	69	2.14835e-05	0.04	0.128712	1	CRC	175990
821	Block_821	1	118502178	118679290	-0.142208	0.284415	49	4408	4409	2	128	2.14835e-05	0.04	0.143991	1	CRC	177112
822	Block_822	10	71199355	72124092	-0.0449584	2.11304	857	9801	9847	47	633	3.97444e-05	0.042	0.00379076	0.574	CRC	924737
823	Block_823	19	38899594	39600974	-0.0526435	1.00023	1279	36753	36771	19	127	6.44504e-05	0.042	0.0194683	0.94	CRC	701380
824	Block_824	12	19836352	20336617	-0.0607174	0.728609	936	18101	18112	12	67	3.75961e-05	0.042	0.0345497	0.994	CRC	500265
825	Block_825	1	192847589	193053877	-0.0717938	0.430763	72	6020	6025	6	37	2.68543e-05	0.042	0.0811012	1	CRC	206288
826	Block_826	18	21725731	21741492	-0.100089	0.300267	1196	35973	35975	3	11	2.36318e-05	0.042	0.134214	1	CRC	15761
827	Block_827	6	85445250	8.54783e+07	0.137256	0.274511	556	62281	62282	2	29	2.25577e-05	0.042	0.15045	1	CRC	33001.5
828	Block_828	7	85930749	86084870	-0.128901	0.257802	633	67041	67042	2	31	2.25577e-05	0.042	0.162459	1	CRC	154121
829	Block_829	5	170521680	171354691	-0.0477161	1.62235	522	58816	58849	34	290	4.51153e-05	0.044	0.00711962	0.728	CRC	833011
830	Block_830	10	30054988	30692632	-0.0481924	1.49396	839	8977	9007	31	174	5.04862e-05	0.044	0.00859017	0.776	CRC	637644
831	Block_831	1	144892566	145441552	-0.051295	1.17978	53	4458	4480	23	40	5.37087e-05	0.044	0.0140792	0.882	CRC	548986
832	Block_832	4	74241932	74608458	-0.0514387	1.02877	343	52712	52731	20	190	6.12279e-05	0.044	0.0184586	0.926	CRC	366526
833	Block_833	11	101587210	101897549	-0.068669	0.480683	923	15810	15816	7	57	3.1151e-05	0.044	0.0685065	1	CRC	310339
834	Block_834	20	17463831	17582752	-0.0757614	0.378807	1304	44541	44545	5	35	2.36318e-05	0.044	0.0978529	1	CRC	118921
835	Block_835	5	8.79636e+07	87997901	0.0844204	0.337682	482	56698	56701	4	32	2.36318e-05	0.044	0.114912	1	CRC	34325.6
837	Block_837	16	8.00613e+07	81520337	-0.0458287	1.78732	1152	31468	31506	39	99	4.51153e-05	0.046	0.00572105	0.678	CRC	1.45901e+06
838	Block_838	3	126603491	127373519	-0.0485308	1.40739	265	49339	49367	29	384	5.04862e-05	0.046	0.00981902	0.808	CRC	770028
839	Block_839	12	48430830	49121234	-0.0483263	1.40146	951	18614	18642	29	441	5.26345e-05	0.046	0.00991462	0.808	CRC	690404
840	Block_840	4	13220617	14362239	-0.0519235	0.986547	303	51827	51845	19	19	7.08955e-05	0.046	0.0199603	0.944	CRC	1141622
841	Block_841	8	42516025	42712312	-0.0533985	0.961173	686	70903	70920	18	155	6.12279e-05	0.046	0.0209335	0.95	CRC	196287
842	Block_842	10	62890369	63555356	-0.0567255	0.907607	852	9629	9644	16	183	4.18928e-05	0.046	0.0232913	0.966	CRC	664987
843	Block_843	10	2.34929e+07	23635200	-0.0754172	0.377086	834	8819	8823	5	47	2.57802e-05	0.046	0.0984953	1	CRC	142341
844	Block_844	3	173301488	173303270	0.097416	0.292248	288	50449	50451	3	16	2.57802e-05	0.046	0.139096	1	CRC	1782
845	Block_845	19	1.30804e+07	13085442	-0.0970952	0.291286	1255	36474	36476	3	25	2.57802e-05	0.046	0.139683	1	CRC	5078.25
846	Block_846	4	69312104	69313197	-0.123496	0.246991	338	52637	52638	2	27	2.4706e-05	0.046	0.171199	1	CRC	1093
847	Block_847	1	164816968	166272528	-0.0470754	1.69471	60	5324	5359	36	86	4.83378e-05	0.048	0.00644612	0.708	CRC	1455560
848	Block_848	8	25364185	2.58681e+07	-0.0527586	0.949655	678	70321	70338	18	73	7.19696e-05	0.048	0.0213932	0.956	CRC	503892
849	Block_849	5	4.19684e+07	42840698	-0.0580061	0.812085	463	55831	55844	14	74	4.18928e-05	0.048	0.0284473	0.982	CRC	872273
850	Block_850	5	90437527	90790737	-0.0579992	0.811988	484	56743	56756	14	39	4.18928e-05	0.048	0.0284538	0.982	CRC	353210
852	Block_852	2	165555937	165769913	-0.0815705	0.326282	174	41907	41910	4	54	2.68543e-05	0.05	0.120363	1	CRC	213976
854	Block_854	15	77789307	78614908	-0.0415821	2.28702	1113	28386	28440	55	280	6.01537e-05	0.052	0.00313444	0.516	CRC	825601
855	Block_855	17	629613	943240	-0.0435452	2.00308	1154	32277	32322	46	612	6.23021e-05	0.052	0.00435577	0.602	CRC	313627
856	Block_856	4	152345440	1.53274e+08	-0.0467579	1.63653	401	54033	54067	35	110	5.80054e-05	0.052	0.00698535	0.722	CRC	928672
857	Block_857	3	189776198	191001413	-0.0485791	1.36021	294	50926	50953	28	53	5.47829e-05	0.052	0.0105709	0.828	CRC	1225215
858	Block_858	1	176147105	176150704	0.114142	0.228283	62	5645	5646	2	45	2.90027e-05	0.052	0.187733	1	CRC	3599
859	Block_859	2	239289051	2.4004e+08	-0.0404343	2.62823	201	44087	44151	65	824	5.69312e-05	0.054	0.0022042	0.45	CRC	750859
860	Block_860	11	14893339	16431370	-0.0426583	2.00494	880	13230	13276	47	311	7.62663e-05	0.054	0.00434718	0.602	CRC	1538031
861	Block_861	10	81679675	82401261	-0.0438698	1.8864	858	10361	10403	43	43	6.01537e-05	0.054	0.00501747	0.638	CRC	721586
862	Block_862	3	30698876	31846016	-0.0436969	1.79157	222	46799	46839	41	164	6.98213e-05	0.054	0.00568882	0.676	CRC	1147140
863	Block_863	15	102075026	102513445	-0.0568659	0.852988	1117	29310	29324	15	119	4.72636e-05	0.054	0.0260423	0.976	CRC	438419
864	Block_864	18	5.67016e+07	57101564	-0.0646415	0.517132	1231	36147	36154	8	22	4.2967e-05	0.054	0.0610711	1	CRC	399930
865	Block_865	3	53850724	54353131	-0.067447	0.472129	228	47660	47666	7	146	3.86703e-05	0.054	0.0705636	1	CRC	502407
866	Block_866	8	86195487	86504072	-0.0619183	0.557265	716	71624	71632	9	10	5.15603e-05	0.056	0.0540879	1	CRC	308585
867	Block_867	4	159441687	159707693	-0.0640534	0.512427	406	54195	54202	8	38	4.51153e-05	0.056	0.0620539	1	CRC	266006
868	Block_868	4	90340710	90836547	-0.0639552	0.511642	346	53103	53110	8	36	4.51153e-05	0.056	0.0622065	1	CRC	495837
869	Block_869	3	156505230	157635290	-0.0452675	1.62963	275	50135	50170	36	90	7.08955e-05	0.058	0.00705625	0.728	CRC	1130060
870	Block_870	19	42932846	43530623	-0.059979	0.659769	1279	36857	36867	11	127	5.37087e-05	0.058	0.0408917	0.996	CRC	597777
871	Block_871	14	36288987	36353534	-0.109077	0.218153	1053	24105	24106	2	19	3.22252e-05	0.058	0.19778	1	CRC	64547
872	Block_872	1	204524025	205460879	-0.0357813	2.75516	77	6411	6487	77	429	8.37856e-05	0.06	0.00195714	0.438	CRC	936854
873	Block_873	17	34077226	34450758	-0.0459451	1.56213	1164	33525	33558	34	126	6.87471e-05	0.06	0.00773727	0.75	CRC	373532
874	Block_874	17	34965294	35330323	-0.0501789	1.10394	1165	33562	33583	22	67	7.62663e-05	0.06	0.0160815	0.904	CRC	365029
875	Block_875	15	69760994	70317073	-0.0450512	1.57679	1111	27997	28031	35	561	8.0563e-05	0.062	0.0075783	0.742	CRC	556079
876	Block_876	7	43803803	44255249	-0.0489205	1.27193	606	66196	66221	26	524	6.23021e-05	0.062	0.0121242	0.85	CRC	451446
877	Block_877	8	5.3081e+07	53536234	-0.0500438	1.10096	691	71050	71071	22	40	7.94889e-05	0.062	0.0161695	0.906	CRC	455212
878	Block_878	5	5.95592e+07	59837012	-0.0677372	0.406423	471	56130	56135	6	62	4.40411e-05	0.062	0.0884679	1	CRC	277859
879	Block_879	5	39670850	39800321	-0.102636	0.205271	462	55789	55790	2	67	3.43736e-05	0.062	0.211554	1	CRC	129471
880	Block_880	8	23162151	24473569	-0.0412352	2.10299	677	70251	70301	51	147	8.0563e-05	0.064	0.00384554	0.574	CRC	1311418
881	Block_881	14	76518992	77428228	-0.0423594	2.03325	1076	25116	25163	48	527	8.27114e-05	0.064	0.00421076	0.6	CRC	909236
882	Block_882	1	8.68886e+07	87416597	-0.0509487	0.917077	28	3639	3656	18	50	9.66756e-05	0.064	0.0228165	0.964	CRC	527956
883	Block_883	6	47369949	48396235	-0.0497564	1.09464	531	61778	61799	22	116	8.37856e-05	0.066	0.0163726	0.906	CRC	1026286
884	Block_884	10	96443383	97020570	-0.055006	0.825091	865	10735	10749	15	176	6.98213e-05	0.066	0.0276449	0.982	CRC	577187
885	Block_885	16	73925248	74661825	-0.0549768	0.769675	1149	31318	31331	14	69	7.73405e-05	0.066	0.0313541	0.988	CRC	736577
886	Block_886	9	71589563	72081155	-0.0575041	0.747554	783	73546	73558	13	15	6.12279e-05	0.066	0.0329965	0.992	CRC	491592
887	Block_887	1	215096124	215409184	-0.0598448	0.598448	81	6875	6884	10	153	7.51922e-05	0.066	0.0481316	1	CRC	313060
888	Block_888	4	114748506	115009280	-0.065223	0.456561	371	53470	53476	7	70	4.83378e-05	0.066	0.0742802	1	CRC	260774
889	Block_889	17	48243545	49041451	-0.0385753	2.43025	1169	34338	34400	63	219	8.80823e-05	0.068	0.00267899	0.486	CRC	797906
890	Block_890	15	79243526	80406375	-0.0420905	1.85198	1113	28463	28506	44	280	0.000102047	0.068	0.00525486	0.65	CRC	1162849
891	Block_891	1	177724656	178056133	-0.0507291	0.913124	64	5668	5685	18	325	0.000104195	0.068	0.0230195	0.966	CRC	331477
892	Block_892	1	112775497	112902215	-0.0685508	0.342754	47	4195	4199	5	34	4.9412e-05	0.068	0.112501	1	CRC	126718
893	Block_893	15	58246538	58797839	-0.0488803	1.22201	1109	27436	27460	25	191	8.70081e-05	0.07	0.0131522	0.866	CRC	551301
894	Block_894	8	54442063	54562283	-0.0740324	0.29613	694	71077	71080	4	26	4.2967e-05	0.07	0.136725	1	CRC	120220
895	Block_895	16	17727321	18157108	-0.0662213	0.397328	1124	30039	30044	6	39	5.37087e-05	0.072	0.0913886	1	CRC	429787
896	Block_896	2	166626783	166676897	0.0899465	0.269839	174	41930	41932	3	54	4.18928e-05	0.072	0.153556	1	CRC	50114
897	Block_897	6	113993995	114257531	0.0640018	0.448012	577	62840	62846	7	47	5.90796e-05	0.074	0.07645	1	CRC	263536
898	Block_898	1	166590947	166823514	-0.0677513	0.338757	61	5360	5364	5	242	5.47829e-05	0.074	0.114384	1	CRC	232567
899	Block_899	12	76283091	76864252	-0.0469278	1.26705	962	19539	19565	27	103	9.98982e-05	0.076	0.0122134	0.852	CRC	581161
900	Block_900	15	37294113	37441051	-0.0534499	0.748299	1099	26811	26824	14	146	0.000106343	0.076	0.032946	0.992	CRC	146938
901	Block_901	4	82367672	83274896	-0.0493815	0.938248	344	52910	52928	19	61	0.000122456	0.078	0.0218863	0.962	CRC	907224
902	Block_902	5	93013224	93077859	-0.0730676	0.292271	487	56786	56789	4	29	4.83378e-05	0.078	0.139081	1	CRC	64635
903	Block_903	3	105105844	105377640	-0.0520472	0.832755	260	48685	48700	16	23	0.000121382	0.08	0.0271691	0.978	CRC	271796
904	Block_904	22	22118304	22918718	-0.0558283	0.66994	1372	45558	45569	12	16	0.000100972	0.08	0.0398486	0.996	CRC	800414
906	Block_906	16	73104816	73578307	-0.0476837	1.14441	1148	31294	31317	24	406	0.000124604	0.082	0.0149461	0.89	CRC	473491
907	Block_907	3	36343992	3.695e+07	-0.0566216	0.622838	225	46932	46942	11	29	9.34531e-05	0.082	0.0450283	1	CRC	605984
908	Block_908	1	114218186	115164619	-0.0410396	1.80574	48	4229	4272	44	53	0.000137494	0.084	0.00556744	0.664	CRC	946433
909	Block_909	3	5.93913e+07	61608199	-0.0410296	1.8053	231	47844	47887	44	310	0.000137494	0.084	0.00557067	0.666	CRC	2.21694e+06
910	Block_910	3	129116479	129369724	-0.0424771	1.4867	265	49456	49490	35	384	0.000155755	0.084	0.00869544	0.782	CRC	253245
911	Block_911	7	116850153	117970353	-0.0483478	0.966955	649	67929	67948	20	111	0.000133198	0.084	0.0206907	0.948	CRC	1120200
912	Block_912	9	27398792	2.76109e+07	-0.0711639	0.284655	771	73413	73416	4	10	5.5857e-05	0.084	0.143837	1	CRC	212060
913	Block_913	17	5417778	7132784	-0.0360864	2.45387	1154	32582	32649	68	612	0.000138568	0.086	0.00261561	0.48	CRC	1715006
914	Block_914	3	4211558	5625835	-0.0413469	1.77792	207	46108	46150	43	43	0.000132123	0.086	0.00578228	0.68	CRC	1414277
915	Block_915	15	49606228	50853806	-0.0400365	1.96179	1102	27219	27267	49	129	0.00013642	0.088	0.00457813	0.62	CRC	1247578
916	Block_916	15	56923479	57903521	-0.040065	1.88306	1109	27386	27432	47	191	0.000145013	0.088	0.00503573	0.638	CRC	980042
917	Block_917	16	74991307	75353806	-0.0452057	1.22055	1149	31344	31370	27	69	0.000143939	0.088	0.0131823	0.866	CRC	362499
918	Block_918	16	81779881	82259458	-0.0472241	1.08615	1152	31544	31566	23	99	0.000151459	0.088	0.0166368	0.908	CRC	479577
919	Block_919	4	160277152	160514445	-0.0605071	0.484056	406	54225	54232	8	38	9.2379e-05	0.088	0.0677804	1	CRC	237293
920	Block_920	6	2.81805e+07	2.8642e+07	-0.0413089	1.69367	530	60455	60495	41	1420	0.000143939	0.09	0.00645686	0.708	CRC	461472
921	Block_921	4	146850277	147187180	-0.0554647	0.610112	396	53934	53944	11	45	0.000121382	0.09	0.0466256	1	CRC	336903
922	Block_922	2	148839265	151424835	-0.0341295	2.42319	166	41527	41597	71	188	0.000181535	0.092	0.00270047	0.492	CRC	2585570
923	Block_923	4	54568961	5.6686e+07	-0.037166	2.15563	327	52478	52535	58	129	0.000147162	0.092	0.00359848	0.558	CRC	2.11708e+06
924	Block_924	5	71597700	7.24978e+07	-0.042111	1.38966	476	56336	56368	33	124	0.000201945	0.092	0.010108	0.81	CRC	900126
925	Block_925	1	119426493	120292140	-0.0425848	1.36271	51	4412	4443	32	45	0.000183684	0.092	0.0105484	0.828	CRC	865647
926	Block_926	20	36500432	37217085	-0.0446654	1.20597	1314	44787	44813	27	27	0.000160052	0.092	0.0135056	0.87	CRC	716653
927	Block_927	16	34264585	35030232	-0.0538646	0.646375	1135	30430	30441	12	12	0.000148236	0.092	0.0423364	0.998	CRC	765647
928	Block_928	9	14562893	14883945	-0.065559	0.327795	761	73337	73341	5	12	7.08955e-05	0.092	0.119614	1	CRC	321052
929	Block_929	7	6.51968e+07	65303149	0.0927654	0.185531	619	66633	66634	2	22	5.15603e-05	0.092	0.235625	1	CRC	106328
930	Block_930	7	98625802	101522290	-0.0265216	4.74736	639	67337	67515	179	288	0.000121382	0.094	0.000404964	0.156	CRC	2896488
931	Block_931	2	112420098	114163184	-0.0342239	2.36145	143	40760	40828	69	70	0.000190129	0.094	0.0028906	0.5	CRC	1743086
932	Block_932	3	14465629	14941947	-0.0412641	1.6093	211	46443	46481	39	421	0.000155755	0.094	0.00724638	0.734	CRC	476318
933	Block_933	13	114792210	114940637	-0.0472341	1.03915	1041	23662	23683	22	29	0.000165423	0.094	0.0181428	0.922	CRC	148427
934	Block_934	3	177448128	177778301	-0.0523628	0.680717	291	50522	50534	13	114	0.000166497	0.094	0.0387992	0.996	CRC	330173
935	Block_935	15	97629228	97739602	-0.0831546	0.249464	1115	29103	29105	3	354	5.5857e-05	0.094	0.169238	1	CRC	110374
936	Block_936	2	151504597	153079618	-0.0393505	1.81012	166	41602	41647	46	188	0.00017509	0.098	0.00553951	0.66	CRC	1575021
937	Block_937	12	113737469	114299076	-0.0415978	1.45592	980	20526	20560	35	77	0.000197648	0.098	0.00911651	0.794	CRC	561607
938	Block_938	16	50338151	50815179	-0.0430661	1.24892	1138	30558	30586	29	152	0.000190129	0.098	0.0125839	0.858	CRC	477028
939	Block_939	10	113544977	114840177	-0.0332855	2.36327	874	11282	11352	71	167	0.000227725	0.1	0.00288845	0.5	CRC	1295200
940	Block_940	6	16504474	17817690	-0.0371406	2.00559	526	60048	60101	54	420	0.00017509	0.1	0.00434503	0.602	CRC	1313216
941	Block_941	6	56692984	57614321	-0.0422303	1.22468	534	62012	62040	29	214	0.000230947	0.1	0.0130953	0.864	CRC	921337
942	Block_942	10	118855542	119652942	-0.0469453	0.938906	875	11499	11518	20	88	0.000186906	0.1	0.0218573	0.962	CRC	797400
943	Block_943	20	3127328	3204138	-0.0694093	0.277637	1287	44454	44457	4	74	6.87471e-05	0.1	0.148375	1	CRC	76810
944	Block_944	22	36974458	37006716	-0.0693119	0.277248	1385	45784	45787	4	215	6.87471e-05	0.1	0.148632	1	CRC	32258
945	Block_945	3	182834217	183273589	-0.0473274	0.89922	293	50627	50645	19	283	0.000206241	0.102	0.0236973	0.968	CRC	439372
946	Block_946	3	97109009	97615749	-0.0545605	0.600165	253	48517	48527	11	45	0.000152533	0.102	0.0479146	1	CRC	506740
947	Block_947	1	77813387	78005352	-0.0543727	0.598099	21	3489	3499	11	44	0.000161126	0.102	0.0481799	1	CRC	191965
948	Block_948	16	706610	1376539	-0.0370023	1.99812	1118	29357	29410	54	391	0.000184758	0.104	0.00438478	0.602	CRC	669928
949	Block_949	3	32522806	34187750	-0.0380602	1.86495	222	46866	46914	49	164	0.000206241	0.104	0.00516141	0.642	CRC	1664944
950	Block_950	4	38426028	3.94085e+07	-0.0412957	1.44535	317	52233	52267	35	81	0.000211612	0.104	0.0092626	0.8	CRC	982472
951	Block_951	13	98274012	98929070	-0.046393	1.02065	1036	22970	22991	22	228	0.000192277	0.104	0.0187615	0.93	CRC	655058
952	Block_952	21	41129855	41384370	-0.064104	0.32052	1361	45331	45335	5	17	8.70081e-05	0.106	0.12327	1	CRC	254515
953	Block_953	1	87563710	88298973	-0.0453288	0.997233	28	3658	3679	22	50	0.000228799	0.108	0.0195919	0.94	CRC	735263
954	Block_954	7	76827460	76852292	0.0684408	0.273763	627	66884	66887	4	51	7.62663e-05	0.108	0.150965	1	CRC	24832
955	Block_955	12	1.42172e+07	15154937	-0.040379	1.45364	933	17972	18007	36	267	0.00023417	0.11	0.00915304	0.794	CRC	937742
956	Block_956	12	83178545	83953441	-0.0548754	0.548754	966	19672	19681	10	14	0.000180461	0.11	0.0554156	1	CRC	774896
957	Block_957	16	1.85909e+06	3.70265e+06	-0.0291039	3.08502	1118	29441	29546	106	391	0.000207316	0.112	0.00146947	0.378	CRC	1.84356e+06
958	Block_958	12	32735744	3.32056e+07	-0.0586098	0.410269	941	18405	18411	7	55	0.000151459	0.112	0.0872863	1	CRC	469904
959	Block_959	5	140357014	140465235	-0.0511906	0.614287	513	57869	57880	12	501	0.000237392	0.114	0.0460885	1	CRC	108221
960	Block_960	11	3.63754e+06	3803470	-0.0527313	0.580044	879	12644	12654	11	322	0.000209464	0.116	0.050701	1	CRC	165928
961	Block_961	8	42977374	43278783	-0.0554044	0.49864	686	70922	70930	9	155	0.000176165	0.116	0.0647738	1	CRC	301409
962	Block_962	1	206837731	208097138	-0.0309202	2.28809	79	6548	6621	74	127	0.000334068	0.118	0.00313122	0.516	CRC	1259407
963	Block_963	7	158607898	1.5895e+08	-0.0455517	0.911034	666	69417	69436	20	343	0.000241689	0.118	0.0231248	0.966	CRC	341664
964	Block_964	1	9.40548e+07	95119714	-0.0356086	1.95847	32	3790	3844	55	118	0.000241689	0.12	0.00460069	0.62	CRC	1.06492e+06
965	Block_965	11	16934961	17667326	-0.044143	0.927003	881	13291	13311	21	170	0.000300769	0.12	0.0223729	0.962	CRC	732365
966	Block_966	10	92123669	92837362	-0.0492545	0.738817	864	10616	10630	15	119	0.000228799	0.12	0.0336861	0.992	CRC	713693
967	Block_967	5	138957422	1.40106e+08	-0.0380834	1.56142	512	57828	57868	41	132	0.000295398	0.122	0.00774802	0.75	CRC	1.14815e+06
968	Block_968	17	37031281	37437852	-0.0403559	1.21068	1166	33659	33688	30	63	0.000327623	0.122	0.0133917	0.868	CRC	406571
969	Block_969	2	83972129	84851651	-0.0517581	0.569339	131	40042	40052	11	124	0.000248134	0.122	0.0522736	1	CRC	879522
970	Block_970	7	19408343	19800822	-0.0546043	0.491439	604	65362	65370	9	458	0.000212686	0.122	0.0662099	1	CRC	392479
971	Block_971	2	63661375	64719184	-0.0392878	1.45365	119	39522	39558	37	377	0.000292175	0.124	0.00915304	0.794	CRC	1057809
972	Block_972	3	45821510	47168872	-0.0298522	2.44788	227	47269	47350	82	471	0.000303991	0.126	0.00263495	0.48	CRC	1347362
973	Block_973	13	95844361	96256596	-0.050632	0.607583	1034	22911	22922	12	77	0.00027284	0.126	0.0469672	1	CRC	412235
974	Block_974	10	1.34522e+08	1.35374e+08	-0.0365901	1.79292	877	12324	12372	49	758	0.000281434	0.128	0.00567808	0.674	CRC	851783
975	Block_975	4	74759644	76570750	-0.0407309	1.14047	343	52734	52761	28	190	0.000365219	0.128	0.0150556	0.89	CRC	1811106
976	Block_976	1	11194678	12835245	-0.0252121	3.7566	2	942	1090	149	1089	0.000258876	0.13	0.000842152	0.262	CRC	1640567
977	Block_977	1	153902501	154983995	-0.0334405	2.03987	58	4772	4832	61	438	0.000323326	0.132	0.00417639	0.598	CRC	1081494
978	Block_978	10	90031426	90656978	-0.0412396	1.03099	863	10546	10570	25	102	0.000431818	0.132	0.0184017	0.926	CRC	625552
979	Block_979	11	8908333	9191490	-0.0432972	0.865944	879	12946	12965	20	322	0.000385628	0.132	0.0253312	0.976	CRC	283157
980	Block_980	15	85488901	85698777	0.0477957	0.764731	1114	28680	28695	16	119	0.000297546	0.132	0.0317257	0.99	CRC	209876
981	Block_981	5	6.74838e+07	67489737	-0.0736738	0.221021	474	56269	56271	3	39	8.80823e-05	0.132	0.194779	1	CRC	5890.17
982	Block_982	7	55257946	56673119	-0.036124	1.8062	612	66555	66604	50	93	0.000299695	0.134	0.00556422	0.664	CRC	1415173
983	Block_983	3	45154734	45379158	-0.0447235	0.849747	227	47225	47243	19	471	0.000336216	0.134	0.0262077	0.976	CRC	224424
984	Block_984	2	38294160	38523555	-0.045379	0.816822	109	38772	38789	18	161	0.000334068	0.134	0.0281423	0.982	CRC	229395
985	Block_985	7	7274782	8002109	-0.0451639	0.81295	593	65190	65207	18	41	0.000350181	0.134	0.0283872	0.982	CRC	727327
986	Block_986	10	25249166	25507154	-0.0554373	0.443498	835	8862	8869	8	46	0.000209464	0.134	0.0776262	1	CRC	257988
987	Block_987	7	1.03848e+08	104004514	0.0734097	0.220229	640	67596	67598	3	29	8.91564e-05	0.134	0.195602	1	CRC	156109
988	Block_988	14	24297402	25512111	-0.0362324	1.73915	1043	23937	23984	48	294	0.000317955	0.136	0.00610023	0.692	CRC	1214709
989	Block_989	12	132508530	1.33121e+08	-0.0389546	1.20759	981	21365	21395	31	862	0.000439337	0.136	0.0134701	0.868	CRC	612131
990	Block_990	3	1.84038e+08	184504579	-0.0389794	1.16938	293	50674	50703	30	283	0.000446856	0.136	0.0143327	0.888	CRC	467070
991	Block_991	5	73163484	74354835	-0.0389684	1.16905	476	56394	56423	30	124	0.000446856	0.136	0.0143413	0.888	CRC	1191351
992	Block_992	15	80610082	8.0884e+07	-0.040077	1.08208	1113	28512	28538	27	280	0.00044793	0.136	0.0167474	0.908	CRC	273917
993	Block_993	8	59650783	60010714	-0.0449995	0.809991	696	71175	71192	18	42	0.0003577	0.136	0.028587	0.984	CRC	359931
994	Block_994	4	150474753	151231429	-0.0473521	0.757633	400	53997	54012	16	23	0.000321178	0.136	0.0322779	0.99	CRC	756676
995	Block_995	13	60587409	60664311	0.0730825	0.219247	1001	22567	22569	3	49	9.02306e-05	0.136	0.196632	1	CRC	76902
996	Block_996	15	62411575	62654543	-0.0422311	0.886853	1111	27586	27606	21	561	0.000452227	0.142	0.0242881	0.972	CRC	242968
997	Block_997	5	174862224	175263935	-0.0445808	0.802455	522	59010	59027	18	290	0.000387777	0.142	0.0290725	0.984	CRC	401711
998	Block_998	20	18123352	18794904	-0.0444536	0.800166	1304	44558	44575	18	35	0.000398518	0.142	0.0291982	0.984	CRC	671552
999	Block_999	1	51271043	51312105	-0.0830082	0.166016	7	2764	2765	2	15	8.59339e-05	0.142	0.264277	1	CRC	41062
1000	Block_1000	14	70404320	71022744	-0.0410727	0.9036	1076	24857	24878	22	527	0.000561793	0.146	0.0234836	0.968	CRC	618424
1001	Block_1001	2	1.03024e+07	11318465	-0.0309871	2.07614	94	37841	37907	67	385	0.000491972	0.15	0.00397552	0.588	CRC	1.01603e+06
1002	Block_1002	5	141805772	142394075	-0.0355878	1.67263	513	57939	57985	47	501	0.000384554	0.15	0.00663302	0.714	CRC	588303
1003	Block_1003	7	149431265	149552478	-0.0475174	0.665243	663	68917	68930	14	76	0.000365219	0.15	0.0403374	0.996	CRC	121213
1004	Block_1004	4	81960704	82348507	-0.0493095	0.591714	344	52897	52908	12	61	0.000355552	0.15	0.0490081	1	CRC	387803
1005	Block_1005	1	239287722	239828159	-0.0570475	0.342285	90	7621	7626	6	80	0.00022128	0.15	0.112728	1	CRC	540437
1006	Block_1006	6	138653150	138894714	0.0408629	0.898983	582	63399	63420	22	481	0.000592944	0.152	0.0237092	0.968	CRC	241564
1007	Block_1007	1	1.7884e+08	180579844	-0.0321422	1.89639	64	5709	5767	59	325	0.000476933	0.154	0.00494979	0.632	CRC	1.73963e+06
1008	Block_1008	1	228102416	229440351	-0.0334809	1.74101	86	7244	7295	52	116	0.000439337	0.154	0.00608627	0.69	CRC	1337935
1009	Block_1009	12	92472232	93568577	-0.035463	1.70223	975	19790	19837	48	214	0.000381332	0.154	0.00638919	0.708	CRC	1096345
1010	Block_1010	13	100012081	100583807	-0.0383937	1.11342	1036	23074	23102	29	228	0.000559645	0.154	0.0157936	0.9	CRC	571726
1011	Block_1011	9	112513325	112731026	-0.0554191	0.387934	816	74033	74039	7	29	0.000250283	0.154	0.094552	1	CRC	217701
1012	Block_1012	12	1.23951e+08	124744261	-0.036013	1.58457	981	20954	20997	44	862	0.000407112	0.156	0.00749344	0.738	CRC	793726
1013	Block_1013	12	101187093	101580136	-0.0489825	0.58779	978	20039	20050	12	25	0.000382406	0.156	0.0495602	1	CRC	393043
1014	Block_1014	6	138915521	139190700	-0.0531973	0.425578	582	63421	63428	8	481	0.00031151	0.156	0.0826265	1	CRC	275179
1015	Block_1015	2	122270906	122864316	-0.0451501	0.767551	148	41021	41037	17	179	0.000427521	0.158	0.0315163	0.988	CRC	593410
1016	Block_1016	9	1.36114e+08	136869371	-0.0328977	1.80937	827	74578	74632	55	688	0.000452227	0.16	0.00554274	0.662	CRC	755056
1017	Block_1017	7	129305192	130040067	-0.0348456	1.70744	656	68201	68249	49	536	0.000421076	0.162	0.00634192	0.702	CRC	734875
1018	Block_1018	5	118132145	118416915	-0.0592017	0.296009	505	57208	57212	5	26	0.000190129	0.162	0.1368	1	CRC	284770
1019	Block_1019	17	19302706	20120115	-0.0354559	1.56006	1159	33126	33169	44	63	0.000460821	0.164	0.00776843	0.75	CRC	817409
1020	Block_1020	4	106405850	106580295	-0.058992	0.29496	365	53297	53301	5	24	0.000198722	0.166	0.137433	1	CRC	174445
1021	Block_1021	11	61296641	62201168	-0.0307164	1.96585	897	14431	14494	64	612	0.000582202	0.168	0.0045545	0.618	CRC	904527
1022	Block_1022	17	32895602	33474594	-0.0441939	0.751296	1164	33483	33499	17	126	0.000510233	0.168	0.0327419	0.99	CRC	578992
1023	Block_1023	19	18188357	18475669	-0.0514894	0.411915	1258	36577	36584	8	50	0.000407112	0.17	0.086761	1	CRC	287312
1024	Block_1024	13	114060627	1.14326e+08	-0.0359212	1.40093	1040	23623	23661	39	471	0.0005199	0.172	0.00992	0.808	CRC	265148
1025	Block_1025	6	8.49049e+07	85361633	-0.0555769	0.333461	556	62275	62280	6	29	0.000282508	0.172	0.116916	1	CRC	456720
1026	Block_1026	11	72122809	72396376	-0.0407271	0.814541	899	15095	15114	20	387	0.000671359	0.174	0.0282884	0.982	CRC	273567
1027	Block_1027	4	8202280	8727474	-0.0314781	1.69982	297	51716	51769	54	319	0.000675655	0.176	0.00640637	0.708	CRC	525194
1028	Block_1028	3	1.12013e+08	112727794	-0.036519	1.27816	263	48842	48876	35	238	0.000606908	0.176	0.0120136	0.848	CRC	714625
1029	Block_1029	10	15468812	16410308	-0.0465734	0.605454	830	8663	8675	13	264	0.000508084	0.176	0.04724	1	CRC	941496
1030	Block_1030	4	41172024	42418956	-0.0370291	1.22196	318	52317	52349	33	92	0.000609057	0.178	0.0131533	0.866	CRC	1246932
1031	Block_1031	1	5.35357e+07	5.45622e+07	-0.0306158	1.89818	9	2818	2879	62	335	0.000629466	0.18	0.00494013	0.632	CRC	1.02655e+06
1032	Block_1032	7	97663910	98520513	-0.0350553	1.50738	639	67282	67324	43	288	0.000538161	0.18	0.00842152	0.772	CRC	856603
1033	Block_1033	4	9.52641e+07	95429383	-0.0581855	0.290928	353	53136	53140	5	28	0.000224502	0.18	0.139874	1	CRC	165310
1034	Block_1034	4	9892887	9940566	-0.0547429	0.328457	299	51773	51778	6	47	0.000329771	0.182	0.119296	1	CRC	47679
1035	Block_1035	3	193865698	194801513	-0.0315689	1.67315	295	51029	51081	53	257	0.000692842	0.184	0.0066298	0.714	CRC	935815
1036	Block_1036	6	154153501	155091036	-0.0368249	1.1784	587	63833	63864	32	480	0.000662765	0.184	0.01412	0.882	CRC	937535
1037	Block_1037	10	111792543	112594670	-0.033715	1.58461	873	11219	11265	47	75	0.000581128	0.188	0.00749344	0.738	CRC	802127
1038	Block_1038	3	49022549	49919111	-0.0356146	1.28213	227	47429	47464	36	471	0.000684249	0.188	0.0119523	0.848	CRC	896562
1039	Block_1039	17	35749200	3.62044e+07	-0.0401022	0.802044	1165	33606	33625	20	67	0.000761589	0.188	0.0290961	0.984	CRC	455201
1040	Block_1040	12	116639897	117069282	-0.0359164	1.25708	981	20642	20676	35	862	0.000693916	0.19	0.0124185	0.854	CRC	429385
1041	Block_1041	14	92297260	93078627	-0.0376578	0.979103	1086	25493	25518	26	479	0.000812075	0.19	0.0202331	0.946	CRC	781367
1042	Block_1042	10	115141827	115738883	-0.0385348	0.886301	874	11374	11396	23	167	0.000869007	0.19	0.0243182	0.972	CRC	597056
1043	Block_1043	12	20556313	21014317	-0.0474963	0.522459	936	18114	18124	11	67	0.000575757	0.19	0.0600936	1	CRC	458004
1044	Block_1044	5	4.32803e+07	4.34127e+07	-0.0617864	0.247146	463	55852	55855	4	74	0.000180461	0.19	0.171102	1	CRC	132392
1045	Block_1045	4	37224103	37903243	-0.0434872	0.695795	317	52190	52205	16	81	0.000678878	0.192	0.0373909	0.996	CRC	679140
1046	Block_1046	3	13546418	14187308	-0.0379368	0.910483	211	46404	46427	24	421	0.000906603	0.194	0.0231603	0.966	CRC	640890
1047	Block_1047	10	6.36295e+07	63820445	0.0398786	0.797572	852	9645	9664	20	183	0.000801334	0.194	0.0293754	0.986	CRC	190912
1048	Block_1048	2	25781496	26995110	-0.032288	1.58211	103	38343	38391	49	379	0.000719696	0.196	0.00752029	0.74	CRC	1213614
1049	Block_1049	1	43396871	43850695	-0.0374126	0.972729	5	2524	2549	26	447	0.000855042	0.196	0.0204609	0.948	CRC	453824
1050	Block_1050	3	125154426	126452023	-0.0347914	1.35686	265	49295	49333	39	384	0.000662765	0.198	0.0106279	0.828	CRC	1297597
1051	Block_1051	6	19613221	20093995	-0.0462436	0.554923	528	60134	60145	12	14	0.000626243	0.198	0.0544531	1	CRC	480774
1052	Block_1052	16	19834374	20121436	-0.0452946	0.58883	1125	30068	30080	13	73	0.000635911	0.2	0.0494013	1	CRC	287062
1053	Block_1053	15	65099766	66971801	-0.0260717	2.50288	1111	27747	27842	96	561	0.000602612	0.202	0.00249638	0.47	CRC	1872035
1055	Block_1055	17	41594616	43018548	-0.0266463	2.34487	1167	34023	34110	88	488	0.000594018	0.204	0.00294646	0.502	CRC	1423932
1056	Block_1056	2	224325363	224801070	-0.0411145	0.740061	198	43430	43447	18	68	0.000815298	0.204	0.0335819	0.992	CRC	475707
1058	Block_1058	15	100513968	101429537	-0.0343277	1.44176	1117	29206	29247	42	119	0.000660617	0.206	0.00931201	0.802	CRC	915569
1059	Block_1059	17	45013904	45388128	-0.0438054	0.657081	1168	34190	34204	15	28	0.000678878	0.206	0.0411752	0.998	CRC	374224
1060	Block_1060	6	155703360	157289645	-0.0299132	1.76488	587	63908	63966	59	480	0.00080563	0.208	0.00588755	0.684	CRC	1586285
1061	Block_1061	8	29133647	30003658	-0.0349636	1.29365	679	70469	70505	37	186	0.000737957	0.208	0.0117601	0.848	CRC	870011
1062	Block_1062	17	43657317	44159144	-0.0362954	1.01627	1167	34140	34167	28	488	0.000951718	0.208	0.0189183	0.932	CRC	501827
1063	Block_1063	19	4767833	4.90393e+06	-0.0488088	0.439279	1251	36322	36330	9	47	0.000606908	0.21	0.0787455	1	CRC	136098
1064	Block_1064	12	1.09235e+08	110059928	-0.0325375	1.49672	979	20308	20353	46	441	0.000776628	0.212	0.00855687	0.776	CRC	824932
1065	Block_1065	10	61618041	62073066	-0.038489	0.80827	852	9581	9601	21	183	0.000990388	0.212	0.0286944	0.984	CRC	455025
1066	Block_1066	5	107702185	108280702	-0.0472153	0.472153	500	57011	57020	10	60	0.000720771	0.216	0.0705593	1	CRC	578517
1067	Block_1067	7	102608657	102722230	-0.0664449	0.199335	640	67579	67581	3	29	0.000174016	0.216	0.218374	1	CRC	113573
1068	Block_1068	16	3.06807e+07	31558017	-0.0307052	1.56596	1130	30373	30423	51	75	0.000898009	0.218	0.00769001	0.75	CRC	877312
1069	Block_1069	11	66556756	67450542	-0.029306	1.72905	897	14713	14771	59	612	0.000925938	0.222	0.00617113	0.698	CRC	893786
1070	Block_1070	14	65078521	66701423	-0.0319873	1.47141	1073	24670	24715	46	98	0.00090338	0.224	0.00890275	0.788	CRC	1622902
1071	Block_1071	1	89333529	90384293	-0.0352758	1.09355	29	3692	3722	31	44	0.000976424	0.226	0.0164102	0.906	CRC	1050764
1072	Block_1072	5	63900077	64558623	-0.040728	0.692376	473	56196	56212	17	64	0.00102047	0.226	0.0377003	0.996	CRC	658546
1073	Block_1073	6	150128134	150254442	-0.0448386	0.538063	586	63706	63717	12	236	0.00080026	0.226	0.0571879	1	CRC	126308
1074	Block_1074	22	17955274	1.8043e+07	-0.0602155	0.240862	1367	45497	45500	4	16	0.000235244	0.226	0.176441	1	CRC	87742.7
1075	Block_1075	4	26434164	26832099	-0.0394278	0.749129	307	52127	52145	19	199	0.00103336	0.228	0.0328772	0.99	CRC	397935
1076	Block_1076	9	93657024	93863472	-0.0446987	0.536384	806	73775	73786	12	141	0.000815298	0.228	0.0574704	1	CRC	206448
1077	Block_1077	12	1301142	2049059	-0.0302353	1.542	932	17323	17373	51	467	0.000989314	0.232	0.00797359	0.754	CRC	747917
1078	Block_1078	9	97939026	98173099	-0.0519542	0.311725	806	73877	73882	6	141	0.000520974	0.236	0.127923	1	CRC	234073
1079	Block_1079	3	128062608	128533372	-0.0347177	1.07625	265	49406	49436	31	384	0.00108492	0.242	0.0169204	0.91	CRC	470764
1080	Block_1080	16	9524433	1.02084e+07	-0.0410714	0.657143	1121	29757	29772	16	165	0.00107847	0.242	0.0411688	0.998	CRC	683988
1081	Block_1081	3	196134040	197307514	-0.030907	1.48354	295	51155	51202	48	257	0.00105806	0.244	0.00872766	0.782	CRC	1173474
1082	Block_1082	5	135058453	135370288	-0.0387393	0.736046	511	57688	57706	19	250	0.00115796	0.244	0.0339192	0.994	CRC	311835
1083	Block_1083	10	97393449	98469508	-0.0320375	1.40965	865	10775	10818	44	176	0.000992537	0.246	0.0097868	0.808	CRC	1076059
1084	Block_1084	5	149415426	149821291	-0.0314319	1.41443	513	58222	58266	45	501	0.00107095	0.25	0.0097245	0.808	CRC	405865
1085	Block_1085	19	474445	1.13251e+06	-0.0414917	0.622376	1249	36260	36274	15	18	0.00106451	0.25	0.0450702	1	CRC	658069
1086	Block_1086	6	86113013	86445751	-0.048525	0.3882	556	62289	62296	8	29	0.000733661	0.25	0.0944553	1	CRC	332738
1087	Block_1087	12	70824478	71862327	-0.038253	0.726808	959	19460	19478	19	237	0.00128042	0.254	0.0347302	0.994	CRC	1037849
1088	Block_1088	2	177940863	178152961	-0.041755	0.58457	178	42271	42284	14	146	0.00109029	0.254	0.0500296	1	CRC	212098
1089	Block_1089	11	42265400	43755653	-0.0374021	0.785444	895	13844	13864	21	314	0.00125356	0.258	0.0302648	0.986	CRC	1490253
1090	Block_1090	2	201993795	203155467	-0.0262082	1.9132	191	42724	42796	73	349	0.00106021	0.26	0.00486493	0.63	CRC	1161672
1091	Block_1091	9	34339403	34657069	0.0482288	0.385831	778	73447	73454	8	39	0.000770183	0.26	0.0952932	1	CRC	317666
1092	Block_1092	6	108971457	109274463	-0.0359885	0.863724	576	62666	62689	24	277	0.00138031	0.262	0.0254579	0.976	CRC	303006
1093	Block_1093	21	4.28307e+07	44062183	-0.0303294	1.42548	1363	45347	45393	47	65	0.001231	0.264	0.00955907	0.808	CRC	1.23149e+06
1094	Block_1094	14	35236912	35810887	-0.0462648	0.416383	1053	24088	24096	9	19	0.000931309	0.266	0.0854538	1	CRC	573975
1095	Block_1095	1	34936319	35222919	0.0494471	0.34613	5	2190	2196	7	447	0.000712177	0.266	0.111045	1	CRC	286600
1096	Block_1096	2	15182678	15382078	-0.0476502	0.381202	97	38009	38016	8	11	0.000844301	0.268	0.09697	1	CRC	199400
1097	Block_1097	7	65705962	65817282	-0.0534493	0.267246	619	66643	66647	5	22	0.000482304	0.272	0.15541	1	CRC	111320
1098	Block_1098	8	24749345	25095288	-0.0450949	0.450949	678	70302	70311	10	73	0.00103121	0.274	0.0757389	1	CRC	345943
1099	Block_1099	22	31460131	31518868	-0.0632058	0.189617	1380	45704	45706	3	34	0.000251357	0.274	0.230253	1	CRC	58737
1100	Block_1100	15	52546043	53049382	-0.0438649	0.482514	1103	27330	27340	11	73	0.00109351	0.278	0.0681091	1	CRC	503339
1101	Block_1101	6	128752877	129920398	-0.0390692	0.664176	582	63074	63090	17	481	0.00140717	0.282	0.0404448	0.996	CRC	1167521
1102	Block_1102	6	35170850	37212272	-0.0205415	2.56769	530	61183	61307	125	1420	0.00094957	0.284	0.00234492	0.462	CRC	2041422
1103	Block_1103	10	1.00155e+08	100407378	-0.0413836	0.537987	865	10898	10910	13	176	0.00133305	0.286	0.0572062	1	CRC	252127
1104	Block_1104	2	62385108	62971069	-0.0334948	1.00484	118	39491	39520	30	31	0.00144691	0.29	0.0192879	0.936	CRC	585961
1105	Block_1105	13	41657443	42231920	-0.0370336	0.740671	990	22085	22104	20	78	0.00144691	0.29	0.0335389	0.992	CRC	574477
1106	Block_1106	19	2389018	2995151	-0.0423565	0.508278	1251	36284	36295	12	47	0.00127182	0.29	0.0628574	1	CRC	606133
1107	Block_1107	2	59919051	60322100	-0.0485917	0.340142	117	39427	39433	7	64	0.000846449	0.29	0.113732	1	CRC	403049
1108	Block_1108	1	90825072	91227319	-0.0485233	0.339663	30	3730	3736	7	13	0.000857191	0.292	0.113945	1	CRC	402247
1109	Block_1109	17	2586303	3.46226e+06	-0.0311854	1.24742	1154	32424	32463	40	612	0.00142328	0.3	0.0126108	0.862	CRC	875955
1110	Block_1110	13	2.44081e+07	24693844	-0.0382198	0.649737	985	21567	21583	17	210	0.00164134	0.302	0.0419261	0.998	CRC	285762
1111	Block_1111	1	25346259	26746799	-0.0234009	2.17628	3	1791	1883	93	934	0.00113862	0.304	0.00354155	0.554	CRC	1400540
1112	Block_1112	16	11295667	11794641	-0.0321697	1.15811	1121	29823	29858	36	165	0.0014018	0.304	0.0145894	0.888	CRC	498974
1113	Block_1113	1	29472616	30715185	-0.0328526	1.05128	3	1993	2024	32	934	0.00149203	0.304	0.0177325	0.918	CRC	1242569
1114	Block_1114	5	131016702	131517096	-0.0366157	0.732314	511	57504	57523	20	250	0.00157796	0.304	0.0342533	0.994	CRC	500394
1115	Block_1115	6	43921712	44823426	-0.0276516	1.49319	530	61630	61683	54	1420	0.00152425	0.306	0.00859339	0.776	CRC	901714
1116	Block_1116	10	112864698	113267831	-0.0482501	0.33775	873	11275	11281	7	75	0.00090338	0.308	0.114876	1	CRC	403133
1117	Block_1117	12	90082880	90472777	-0.0416209	0.49945	972	19740	19751	12	60	0.0014598	0.31	0.064603	1	CRC	389897
1118	Block_1118	15	70403809	71417947	-0.0276916	1.43996	1111	28043	28094	52	561	0.00162952	0.314	0.00933242	0.802	CRC	1014138
1119	Block_1119	12	31824671	32308125	-0.0425213	0.467735	941	18382	18392	11	55	0.0013975	0.314	0.0715776	1	CRC	483454
1120	Block_1120	1	184616329	185040990	-0.038694	0.619104	64	5937	5952	16	325	0.00167786	0.316	0.0454848	1	CRC	424661
1121	Block_1121	10	45448095	46158095	-0.0331469	0.928112	842	9329	9356	28	108	0.00177668	0.32	0.022316	0.962	CRC	710000
1122	Block_1122	11	68696903	70185278	-0.0206391	2.2703	898	14837	14946	110	287	0.00122885	0.322	0.00320319	0.518	CRC	1488375
1123	Block_1123	7	139345115	140015868	-0.0308885	1.17376	656	68630	68667	38	536	0.00164241	0.324	0.0142253	0.886	CRC	670753
1124	Block_1124	19	5.04009e+07	50970203	-0.0370992	0.667785	1282	37020	37037	18	109	0.00178528	0.324	0.0400527	0.996	CRC	569336
1125	Block_1125	11	85436135	86188827	-0.0327812	0.917873	907	15517	15544	28	75	0.00192385	0.332	0.0227822	0.964	CRC	752692
1126	Block_1126	1	23378206	25062925	-0.0241592	1.8361	3	1704	1779	76	934	0.00145551	0.334	0.00536872	0.65	CRC	1684719
1127	Block_1127	12	27125095	27500572	-0.0422019	0.464221	938	18274	18284	11	156	0.00147054	0.334	0.0724229	1	CRC	375477
1128	Block_1128	22	30769389	30962220	-0.0421675	0.463842	1379	45689	45699	11	49	0.00147914	0.334	0.0725078	1	CRC	192831
1129	Block_1129	6	15675176	16334128	-0.0344209	0.791682	526	60015	60037	23	420	0.00198185	0.336	0.0298148	0.986	CRC	658952
1130	Block_1130	17	36478952	36626180	-0.0442868	0.398581	1166	33626	33634	9	63	0.00131157	0.336	0.0909653	1	CRC	147228
1131	Block_1131	10	553457	1.06744e+06	-0.0260582	1.58955	828	7961	8021	61	513	0.00171868	0.338	0.00744188	0.738	CRC	513986
1132	Block_1132	6	11360140	12246193	-0.0286818	1.29068	526	59778	59822	45	420	0.00185939	0.338	0.0118148	0.848	CRC	886053
1133	Block_1133	6	109449950	111213387	-0.031719	1.07845	576	62697	62730	34	277	0.00175305	0.338	0.0168549	0.908	CRC	1763437
1134	Block_1134	4	102995477	103312974	-0.0506386	0.253193	360	53262	53266	5	17	0.000776628	0.338	0.166147	1	CRC	317497
1135	Block_1135	12	93972918	94217493	-0.0360256	0.684486	975	19844	19862	19	214	0.00200119	0.344	0.0384447	0.996	CRC	244575
1136	Block_1136	18	43245137	43430787	-0.0416198	0.457818	1215	36062	36072	11	13	0.00163489	0.346	0.0739483	1	CRC	185650
1138	Block_1138	1	61039539	63142359	-0.026664	1.43986	10	3127	3180	54	268	0.00188195	0.348	0.0093335	0.802	CRC	2102820
1139	Block_1139	22	27299879	27496930	0.0645198	0.12904	1376	45641	45642	2	17	0.000305065	0.348	0.334144	1	CRC	197051
1140	Block_1140	12	94939916	95995879	-0.0301689	1.14642	975	19883	19920	38	214	0.00187443	0.352	0.0148988	0.89	CRC	1055963
1141	Block_1141	7	1.55633e+08	156371466	-0.0267123	1.38904	666	69166	69217	52	343	0.00200226	0.354	0.0101166	0.812	CRC	738106
1142	Block_1142	8	71047113	71159989	0.0412997	0.454297	703	71411	71421	11	71	0.00172405	0.358	0.0748774	1	CRC	112876
1143	Block_1143	10	116019713	116823300	-0.0273966	1.31504	874	11401	11448	48	167	0.00213116	0.362	0.0113519	0.84	CRC	803587
1144	Block_1144	6	30782080	31143710	-0.0253225	1.57	530	60712	60773	62	1420	0.00193674	0.364	0.00764167	0.748	CRC	361630
1145	Block_1145	3	170026743	1.70825e+08	-0.0318536	0.955607	287	50323	50352	30	182	0.00207208	0.364	0.0211516	0.954	CRC	798398
1146	Block_1146	2	242852968	242999257	-0.0477058	0.286235	201	44378	44383	6	824	0.00112144	0.364	0.142771	1	CRC	146289
1147	Block_1147	2	44873248	45557351	-0.0305089	1.06781	111	39017	39051	35	369	0.0021172	0.366	0.0171954	0.914	CRC	684103
1148	Block_1148	12	46844645	47618577	-0.0315458	0.946375	951	18547	18576	30	441	0.00221387	0.368	0.0215415	0.958	CRC	773932
1149	Block_1149	1	95258162	95437072	0.03544	0.67336	32	3857	3875	19	118	0.00223536	0.368	0.0395189	0.996	CRC	178910
1150	Block_1150	5	16664426	16812392	0.035959	0.647262	441	55439	55456	18	67	0.00223106	0.368	0.0422387	0.998	CRC	147966
1151	Block_1151	22	3.76404e+07	37710703	-0.0472914	0.283748	1385	45814	45819	6	215	0.00118374	0.374	0.14443	1	CRC	70310.8
1152	Block_1152	12	27736287	27849411	0.0578481	0.173544	938	18300	18302	3	156	0.000480156	0.376	0.252678	1	CRC	113124
1153	Block_1153	12	51453432	52289218	-0.0293703	1.14544	951	18745	18783	39	441	0.00212901	0.378	0.0149149	0.89	CRC	835786
1154	Block_1154	7	128293588	129214879	-0.0293443	1.14443	656	68159	68197	39	536	0.0021419	0.378	0.0149461	0.89	CRC	921291
1155	Block_1155	4	2.49146e+07	25910053	-0.0322973	0.872028	307	52076	52102	27	199	0.00229229	0.38	0.0250444	0.976	CRC	995477
1156	Block_1156	22	43193524	43463123	-0.0456283	0.319398	1385	45947	45953	7	215	0.00137709	0.38	0.123869	1	CRC	269599
1157	Block_1157	5	121401203	121852022	-0.0333163	0.79959	507	57248	57271	24	144	0.00231055	0.382	0.0292347	0.984	CRC	450819
1158	Block_1158	5	176697993	176868823	-0.0378622	0.530071	522	59085	59098	14	290	0.00226006	0.386	0.0586381	1	CRC	170830
1159	Block_1159	1	17452434	17759877	-0.0285579	1.17087	3	1311	1351	41	934	0.00228584	0.388	0.0142919	0.888	CRC	307443
1160	Block_1160	13	21182994	21723183	-0.0328363	0.820907	983	21469	21493	25	51	0.0023707	0.39	0.0278856	0.982	CRC	540189
1161	Block_1161	2	25095040	25321917	-0.0389461	0.506299	103	38308	38320	13	379	0.00209142	0.39	0.0632388	1	CRC	226877
1162	Block_1162	3	48004832	48414383	-0.0340168	0.714352	227	47374	47394	21	471	0.00243408	0.392	0.0358044	0.994	CRC	409551
1163	Block_1163	6	56480050	56617936	-0.0352023	0.633642	534	61993	62010	18	214	0.00254579	0.392	0.0437285	0.998	CRC	137886
1164	Block_1164	8	119132736	120137099	-0.0287646	1.12182	737	72306	72344	39	82	0.00238896	0.394	0.0155573	0.898	CRC	1004363
1165	Block_1165	2	206053812	206572056	-0.0314636	0.880982	191	42853	42880	28	349	0.00256298	0.394	0.0245621	0.972	CRC	518244
1166	Block_1166	16	14003724	14280512	-0.0412112	0.412112	1122	29922	29931	10	36	0.00202374	0.394	0.0866966	1	CRC	276788
1167	Block_1167	10	80844809	81082189	0.0258353	1.29176	857	10293	10342	50	633	0.00267684	0.396	0.0117934	0.848	CRC	237380
1168	Block_1168	10	93314761	95093606	-0.0276177	1.18756	864	10646	10688	43	119	0.00253398	0.396	0.013888	0.876	CRC	1778845
1169	Block_1169	17	2.72849e+07	28585657	-0.0258834	1.26829	1162	33309	33357	49	146	0.00275848	0.398	0.0121887	0.852	CRC	1.30075e+06
1170	Block_1170	16	19061053	19468103	-0.0385255	0.500832	1125	30047	30059	13	73	0.00227295	0.402	0.0643226	1	CRC	407050
1171	Block_1171	1	31528165	33799938	-0.0203796	1.85455	4	2068	2158	91	165	0.00206778	0.404	0.00523338	0.65	CRC	2271773
1172	Block_1172	4	160118923	160219852	0.0451611	0.316128	406	54218	54224	7	38	0.00148451	0.404	0.125613	1	CRC	100929
1173	Block_1173	10	12401458	13546142	-0.0248678	1.41746	830	8523	8579	57	264	0.00243515	0.41	0.00967401	0.808	CRC	1144684
1174	Block_1174	10	16680731	17713581	-0.0310533	0.869491	830	8679	8706	28	264	0.00278748	0.412	0.0251733	0.976	CRC	1032850
1175	Block_1175	17	79122243	79639590	-0.0251737	1.28386	1176	35721	35771	51	933	0.0028283	0.414	0.0119212	0.848	CRC	517347
1176	Block_1176	6	21270952	21602373	-0.0460664	0.276398	529	60187	60192	6	116	0.00145658	0.418	0.149198	1	CRC	331421
1177	Block_1177	7	110658544	111079100	-0.0426684	0.341347	646	67788	67795	8	21	0.00195607	0.426	0.113162	1	CRC	420556
1178	Block_1178	4	173470589	173759487	-0.0444032	0.310822	424	54357	54363	7	30	0.00166497	0.426	0.128382	1	CRC	288898
1179	Block_1179	15	23631875	23895756	-0.0378405	0.491926	1095	26355	26367	13	17	0.0025705	0.432	0.0661218	1	CRC	263881
1180	Block_1180	7	134820312	134946296	-0.0378322	0.491819	656	68451	68463	13	536	0.00257372	0.432	0.0661498	1	CRC	125984
1181	Block_1181	1	20030383	20592916	-0.0289911	0.956705	3	1523	1555	33	934	0.00311725	0.436	0.021114	0.952	CRC	562533
1182	Block_1182	12	57089626	57422435	-0.0325631	0.716387	952	19083	19104	22	267	0.00304421	0.436	0.0356239	0.994	CRC	332809
1183	Block_1183	13	103330892	1.03532e+08	-0.0367362	0.514306	1037	23162	23175	14	25	0.00278963	0.436	0.0616522	1	CRC	201432
1184	Block_1184	1	232862025	235011814	-0.0220587	1.56617	87	7442	7512	71	228	0.00268543	0.438	0.00768894	0.75	CRC	2149789
1185	Block_1185	8	26980330	27806022	-0.0256707	1.18085	679	70375	70420	46	186	0.00324401	0.44	0.0140545	0.88	CRC	825692
1186	Block_1186	19	38423760	38486137	-0.061544	0.123088	1279	36744	36745	2	127	0.000430744	0.44	0.348148	1	CRC	62377
1187	Block_1187	19	15516898	1.5751e+07	-0.0408739	0.367865	1257	36516	36524	9	86	0.00236211	0.442	0.102038	1	CRC	234122
1188	Block_1188	5	9.26843e+07	92868380	-0.0439034	0.307324	487	56776	56782	7	29	0.0018175	0.444	0.130325	1	CRC	184085
1189	Block_1189	6	64390047	64572840	-0.0452989	0.271793	538	62056	62061	6	17	0.00164778	0.444	0.152223	1	CRC	182793
1190	Block_1190	17	74309013	75143151	-0.0239307	1.36405	1176	35284	35340	57	933	0.00292283	0.446	0.0105301	0.828	CRC	834138
1191	Block_1191	15	40064068	40355992	-0.0320385	0.768924	1100	26903	26926	24	311	0.00300232	0.446	0.0314131	0.988	CRC	291924
1192	Block_1192	9	94060853	94520862	-0.0405486	0.364938	806	73789	73797	9	141	0.0024996	0.446	0.103196	1	CRC	460009
1193	Block_1193	3	27254878	27450401	-0.047641	0.238205	221	46725	46729	5	33	0.00129331	0.446	0.178736	1	CRC	195523
1194	Block_1194	5	75722317	76264831	-0.031112	0.808911	478	56438	56463	26	237	0.00311618	0.448	0.0286525	0.984	CRC	542514
1195	Block_1195	3	147657586	147663308	-0.0610361	0.122072	271	49869	49870	2	13	0.000458672	0.452	0.350562	1	CRC	5722
1196	Block_1196	17	15554603	16246018	-0.0348149	0.591853	1155	32977	32993	17	149	0.00307643	0.454	0.0489866	1	CRC	691415
1197	Block_1197	10	70515244	71038317	-0.0334087	0.634766	857	9765	9783	19	633	0.0032569	0.456	0.0436136	0.998	CRC	523073
1198	Block_1198	21	35468700	36693060	-0.0292084	0.905462	1357	45230	45260	31	35	0.00332672	0.458	0.0233934	0.968	CRC	1224360
1199	Block_1199	2	227971730	228324960	-0.0397373	0.397373	199	43528	43537	10	58	0.00262421	0.458	0.0913746	1	CRC	353230
1200	Block_1200	5	115787610	115889873	0.0418982	0.335186	502	57175	57182	8	131	0.00222461	0.458	0.116113	1	CRC	102263
1201	Block_1201	19	3053510	3136350	-0.0502976	0.20119	1251	36297	36300	4	47	0.00104947	0.458	0.216205	1	CRC	82840
1202	Block_1202	2	231639268	233377587	-0.0210287	1.61921	201	43601	43677	77	824	0.0026328	0.46	0.00715185	0.728	CRC	1738319
1203	Block_1203	1	20680831	21307656	-0.031828	0.732045	3	1560	1582	23	934	0.00335035	0.464	0.0342758	0.994	CRC	626825
1204	Block_1204	2	23358444	23736552	-0.0308138	0.801158	103	38231	38256	26	379	0.0033192	0.468	0.0291391	0.984	CRC	378108
1205	Block_1205	3	187838411	188150137	0.031191	0.779775	293	50843	50867	25	283	0.00333961	0.468	0.0306494	0.986	CRC	311726
1206	Block_1206	3	12983221	13388921	-0.0332143	0.631072	211	46381	46399	19	421	0.00337935	0.468	0.0440121	0.998	CRC	405700
1207	Block_1207	1	235069288	235159410	-0.0370662	0.481861	87	7521	7533	13	228	0.00297224	0.468	0.0682541	1	CRC	90122
1208	Block_1208	8	8131077	8318774	-0.0351904	0.563046	671	69751	69766	16	199	0.00319674	0.47	0.0532156	1	CRC	187697
1209	Block_1209	17	2.57075e+07	25872931	-0.033114	0.629166	1162	33223	33241	19	146	0.00344273	0.472	0.0442259	0.998	CRC	165450
1210	Block_1210	2	69742449	70072731	-0.032148	0.675108	119	39768	39788	21	377	0.00355229	0.478	0.0393158	0.996	CRC	330282
1211	Block_1211	3	56762402	56858039	0.0414195	0.331356	230	47746	47753	8	98	0.00241797	0.482	0.117877	1	CRC	95637
1212	Block_1212	1	100826388	100943261	0.0462796	0.231398	37	3945	3949	5	53	0.00159622	0.482	0.184873	1	CRC	116873
1213	Block_1213	3	170975382	171489625	-0.0313959	0.722106	287	50359	50381	23	182	0.00363715	0.484	0.0351362	0.994	CRC	514243
1214	Block_1214	3	56950340	57440587	-0.0311974	0.748738	230	47756	47779	24	98	0.00354585	0.486	0.0329095	0.992	CRC	490247
1215	Block_1215	5	124606359	125055879	-0.033263	0.598734	507	57372	57389	18	144	0.00364682	0.486	0.0480961	1	CRC	449520
1216	Block_1216	4	185668393	1.86509e+08	-0.0259521	1.06404	431	54607	54647	41	362	0.00376928	0.49	0.0173028	0.914	CRC	840570
1217	Block_1217	12	66356357	66554863	-0.0412431	0.329944	959	19340	19347	8	237	0.00248886	0.492	0.118583	1	CRC	198506
1218	Block_1218	13	2.99335e+07	30124401	-0.0350383	0.525574	987	21741	21755	15	209	0.00353725	0.5	0.0594931	1	CRC	190887
1219	Block_1219	19	49921142	50005045	-0.0439771	0.263863	1282	37010	37015	6	109	0.00203663	0.5	0.157843	1	CRC	83903
1220	Block_1220	3	195087778	195954098	-0.0254064	1.06707	295	51107	51148	42	257	0.00404212	0.508	0.0172244	0.914	CRC	866320
1221	Block_1221	4	69176865	69239481	0.0529925	0.158978	338	52634	52636	3	27	0.00092916	0.508	0.275861	1	CRC	62616
1222	Block_1222	2	159440819	159810515	-0.0327666	0.5898	170	41761	41778	18	118	0.003997	0.51	0.0492713	1	CRC	369696
1223	Block_1223	10	89338685	89970534	-0.0308468	0.709477	863	10517	10539	23	102	0.00404534	0.512	0.0362297	0.994	CRC	631849
1224	Block_1224	2	157280411	158114275	-0.0307432	0.707093	169	41710	41732	23	42	0.00411838	0.514	0.0364424	0.994	CRC	833864
1225	Block_1225	2	55321120	55717980	-0.0313772	0.658921	113	39346	39366	21	97	0.00413557	0.514	0.0409701	0.996	CRC	396860
1226	Block_1226	5	134702492	134920571	-0.0308551	0.678813	511	57664	57685	22	250	0.0042967	0.524	0.0389495	0.996	CRC	218079
1227	Block_1227	1	85140335	85716218	-0.0298273	0.715854	27	3591	3614	24	57	0.00453838	0.534	0.0356626	0.994	CRC	575883
1228	Block_1228	3	71686895	7.21497e+07	-0.0298204	0.685869	233	48286	48308	23	218	0.00482949	0.546	0.0383319	0.996	CRC	462795
1229	Block_1229	8	103530461	103714592	-0.0359984	0.431981	726	72050	72061	12	266	0.00405286	0.552	0.0807403	1	CRC	184131
1230	Block_1230	19	8070121	8503800	-0.0394905	0.315924	1253	36383	36390	8	80	0.00339117	0.556	0.125722	1	CRC	433679
1231	Block_1231	7	73631888	74105270	-0.0277075	0.775811	625	66805	66832	28	83	0.00508299	0.558	0.0309255	0.986	CRC	473382
1233	Block_1233	12	2353479	2934143	-0.0226239	1.08595	932	17394	17441	48	467	0.00529997	0.562	0.0166422	0.908	CRC	580664
1234	Block_1234	3	15084348	15711699	-0.0288834	0.722086	211	46486	46510	25	421	0.00502713	0.562	0.0351362	0.994	CRC	627351
1235	Block_1235	4	852445	2.37286e+06	-0.0167323	1.57283	296	51236	51329	94	235	0.00329234	0.566	0.00762126	0.746	CRC	1.52042e+06
1236	Block_1236	10	95157742	95661311	-0.0293569	0.675208	864	10695	10717	23	119	0.00525593	0.566	0.0393062	0.996	CRC	503569
1237	Block_1237	2	200304161	201139343	-0.0278302	0.751415	191	42650	42676	27	349	0.00531823	0.572	0.0327312	0.99	CRC	835182
1238	Block_1238	1	232442534	232692910	0.0296452	0.652193	87	7415	7436	22	228	0.00530534	0.572	0.0416436	0.998	CRC	250376
1239	Block_1239	18	28658043	28898907	-0.0428374	0.257024	1199	35990	35995	6	19	0.00251464	0.572	0.163094	1	CRC	240864
1240	Block_1240	12	100772630	100898608	-0.0426912	0.256147	978	20032	20037	6	25	0.00256942	0.578	0.163795	1	CRC	125978
1241	Block_1241	1	183241246	183689455	-0.0290018	0.667043	64	5870	5892	23	325	0.00557711	0.582	0.0401354	0.996	CRC	448209
1242	Block_1242	17	64800166	65955867	-0.0245793	0.983173	1175	34901	34940	40	93	0.00510877	0.59	0.0200892	0.944	CRC	1155701
1243	Block_1243	21	4.09847e+07	4.09854e+07	0.0552393	0.110479	1361	45326	45327	2	17	0.000895861	0.59	0.380432	1	CRC	678.833
1244	Block_1244	1	2.1262e+08	213831368	-0.0211699	1.18552	81	6769	6824	56	153	0.00500135	0.592	0.0139331	0.878	CRC	1.2118e+06
1245	Block_1245	9	116413170	116740723	-0.0407146	0.285002	821	74089	74095	7	68	0.00311403	0.594	0.143602	1	CRC	327553
1246	Block_1246	6	144223614	144744151	-0.0296187	0.621992	584	63544	63564	21	115	0.00568775	0.6	0.0451271	1	CRC	520537
1247	Block_1247	5	1.75306e+08	175799756	-0.0375531	0.337978	522	59029	59037	9	290	0.00426017	0.602	0.114765	1	CRC	493796
1248	Block_1248	3	176980527	177391387	-0.0284823	0.655092	291	50498	50520	23	114	0.00612924	0.604	0.0413718	0.998	CRC	410860
1249	Block_1249	18	56148617	5.62964e+07	-0.0460834	0.184334	1231	36141	36144	4	22	0.00202482	0.604	0.237271	1	CRC	147781
1250	Block_1250	11	100862189	100905070	-0.0502838	0.150851	921	15803	15805	3	23	0.00138568	0.604	0.289975	1	CRC	42881
1251	Block_1251	3	124578367	124782069	-0.0300036	0.600071	265	49261	49280	20	384	0.00566949	0.606	0.0479275	1	CRC	203702
1252	Block_1252	15	51115739	51412448	-0.0332649	0.465708	1103	27268	27281	14	73	0.00519148	0.606	0.0720771	1	CRC	296709
1253	Block_1253	6	52878460	53219620	-0.0293241	0.615806	534	61893	61913	21	214	0.00599819	0.608	0.0458994	1	CRC	341160
1254	Block_1254	19	52729436	5.29344e+07	-0.0433704	0.216852	1282	37114	37118	5	109	0.00259628	0.608	0.199029	1	CRC	204994
1255	Block_1255	6	46258880	47202324	-0.0245972	0.934695	531	61731	61768	38	116	0.00546003	0.612	0.0220378	0.962	CRC	943444
1256	Block_1256	6	137279465	138030371	-0.028026	0.672623	582	63356	63379	24	481	0.00623021	0.618	0.0395983	0.996	CRC	750906
1257	Block_1257	1	240855271	2.40875e+08	0.054399	0.108798	90	7659	7660	2	80	0.00101509	0.618	0.385035	1	CRC	19627.7
1258	Block_1258	6	2.6758e+07	2.75853e+07	0.0225417	0.991835	530	60381	60424	44	1420	0.0063011	0.62	0.0197895	0.944	CRC	827375
1259	Block_1259	1	8815225	9226944	-0.0243725	0.926155	2	707	744	38	1089	0.00569957	0.622	0.022404	0.962	CRC	411719
1260	Block_1260	7	106874008	107542178	-0.0329216	0.460903	641	67709	67722	14	168	0.00552125	0.622	0.0731921	1	CRC	668170
1261	Block_1261	7	92380449	92455499	0.0397169	0.278018	635	67156	67162	7	97	0.00370268	0.624	0.148134	1	CRC	75050
1262	Block_1262	5	7.26077e+07	72815513	-0.0367254	0.330528	476	56374	56382	9	124	0.00491327	0.63	0.118291	1	CRC	207846
1263	Block_1263	14	73934847	75165136	-0.0211865	1.05933	1076	25001	25050	50	527	0.0062764	0.632	0.0174704	0.918	CRC	1230289
1264	Block_1264	2	27300240	27946866	-0.0251024	0.878583	103	38409	38443	35	379	0.00580269	0.632	0.0246974	0.972	CRC	646626
1265	Block_1265	2	229890506	231280930	-0.025068	0.87738	201	43560	43594	35	824	0.00584243	0.632	0.0247619	0.972	CRC	1390424
1267	Block_1267	1	192603870	192626671	-0.0429165	0.214582	72	6014	6018	5	37	0.00281648	0.642	0.20141	1	CRC	22801
1268	Block_1268	2	2.28633e+08	2.28882e+08	-0.0363542	0.327188	199	43547	43555	9	58	0.00524841	0.646	0.119905	1	CRC	249714
1269	Block_1269	1	155448900	156036311	-0.0261166	0.731264	58	4854	4881	28	438	0.00683497	0.648	0.0343209	0.994	CRC	587411
1270	Block_1270	21	45336788	4.63411e+07	-0.022048	0.948064	1364	45421	45463	43	60	0.00717333	0.652	0.0214717	0.958	CRC	1.00432e+06
1271	Block_1271	1	22102041	22560699	0.0257936	0.773809	3	1625	1654	30	934	0.00649338	0.652	0.0310576	0.986	CRC	458658
1272	Block_1272	2	46636023	47109380	-0.0250087	0.850297	111	39114	39147	34	369	0.00618724	0.654	0.0261808	0.976	CRC	473357
1273	Block_1273	10	34902536	35119627	0.0292865	0.556444	840	9165	9183	19	175	0.00704121	0.662	0.054205	1	CRC	217091
1274	Block_1274	3	40966965	42252958	-0.0217018	0.95488	227	47067	47110	44	471	0.00726571	0.664	0.0211945	0.954	CRC	1285993
1275	Block_1275	1	118226828	118438345	-0.0334858	0.401829	49	4395	4406	12	128	0.00621517	0.666	0.0898751	1	CRC	211517
1276	Block_1276	6	3.14308e+07	31790694	-0.0185541	1.16891	530	60780	60842	63	1420	0.00626673	0.67	0.0143467	0.888	CRC	359849
1277	Block_1277	9	134585592	135421719	-0.0230992	0.923968	827	74509	74548	40	688	0.0067297	0.676	0.0225007	0.962	CRC	836127
1278	Block_1278	17	57741573	58740978	-0.0286414	0.572829	1173	34636	34655	20	87	0.00721737	0.678	0.0517526	1	CRC	999405
1279	Block_1279	16	53145386	53269100	0.0442822	0.177129	1138	30655	30658	4	152	0.00267254	0.678	0.247405	1	CRC	123714
1280	Block_1280	15	69071924	6.91364e+07	0.0357395	0.321655	1111	27964	27972	9	561	0.00581558	0.68	0.122663	1	CRC	64438.5
1281	Block_1281	1	167036071	167238585	-0.0341006	0.375107	61	5368	5378	11	242	0.00622806	0.682	0.0992558	1	CRC	202514
1282	Block_1282	1	1.6319e+07	16754499	-0.0220787	0.905227	3	1250	1290	41	934	0.0076696	0.684	0.0234062	0.968	CRC	435536
1283	Block_1283	20	50007778	50288995	-0.0400586	0.240351	1326	44964	44969	6	10	0.00399485	0.69	0.176927	1	CRC	281217
1284	Block_1284	5	5.80828e+07	58269196	-0.0419902	0.209951	470	56099	56103	5	31	0.00327838	0.69	0.206276	1	CRC	186432
1285	Block_1285	5	67430203	67481946	0.0523139	0.104628	474	56267	56268	2	39	0.00132446	0.694	0.397063	1	CRC	51743
1286	Block_1286	2	86703710	87069146	-0.0335911	0.369502	132	40166	40176	11	11	0.00677589	0.698	0.101378	1	CRC	365436
1287	Block_1287	12	89413433	89811742	-0.0301887	0.483019	972	19717	19732	16	60	0.00787799	0.7	0.0679995	1	CRC	398309
1288	Block_1288	22	45719176	45996347	-0.039804	0.238824	1386	45998	46003	6	41	0.00417424	0.702	0.178211	1	CRC	277171
1289	Block_1289	5	60841343	62074572	-0.025277	0.733033	471	56163	56191	29	62	0.00750955	0.704	0.0341781	0.994	CRC	1233229
1290	Block_1290	17	55312649	55613835	-0.0231085	0.855014	1172	34504	34540	37	189	0.00758367	0.712	0.0259284	0.976	CRC	301186
1291	Block_1291	11	64707153	6.49812e+07	-0.0263543	0.606149	897	14619	14641	23	612	0.00888986	0.712	0.0471648	1	CRC	274053
1292	Block_1292	1	59842365	60474562	-0.0277355	0.554711	9	3107	3126	20	335	0.00843334	0.714	0.0544918	1	CRC	632197
1293	Block_1293	7	5.25289e+06	5.5157e+06	-0.0284597	0.540734	592	65121	65139	19	63	0.00815083	0.714	0.0567454	1	CRC	262814
1294	Block_1294	4	101726770	101972762	-0.0326248	0.391498	358	53241	53252	12	20	0.00729794	0.714	0.0933532	1	CRC	245992
1295	Block_1295	1	229771668	230260837	-0.0282566	0.536875	86	7304	7322	19	116	0.00843871	0.718	0.0573985	1	CRC	489169
1296	Block_1296	8	3.02482e+07	30318172	0.0360317	0.288254	679	70510	70517	8	186	0.0061432	0.724	0.141539	1	CRC	69929.5
1297	Block_1297	16	68936450	69564680	-0.0238139	0.785857	1148	31100	31132	33	406	0.00808853	0.73	0.0302455	0.986	CRC	628230
1298	Block_1298	6	45618773	45914282	-0.0303355	0.424697	531	61709	61722	14	116	0.00885871	0.73	0.0828704	1	CRC	295509
1299	Block_1299	13	97422029	97641384	-0.0378598	0.265018	1036	22932	22938	7	228	0.00505721	0.732	0.156995	1	CRC	219355
1300	Block_1300	8	120932635	121082582	0.0433364	0.173346	738	72358	72361	4	59	0.00314948	0.732	0.252932	1	CRC	149947
1301	Block_1301	6	3.00217e+07	30176816	-0.0206326	0.907835	530	60621	60664	44	1420	0.00873626	0.734	0.0232763	0.966	CRC	155122
1302	Block_1302	5	138441071	138704493	0.0282908	0.509235	512	57795	57812	18	132	0.00904777	0.734	0.0626609	1	CRC	263422
1303	Block_1303	6	18186411	18694265	-0.0322215	0.386658	526	60114	60125	12	420	0.00784899	0.736	0.095015	1	CRC	507854
1304	Block_1304	15	67081012	67666132	-0.0199812	0.899154	1111	27851	27895	45	561	0.00928946	0.738	0.0236995	0.968	CRC	585120
1305	Block_1305	1	45810348	46509395	0.0281378	0.50648	6	2637	2654	18	114	0.00925401	0.738	0.0632087	1	CRC	699047
1306	Block_1306	6	105528070	105726019	-0.0344907	0.310416	576	62539	62547	9	277	0.00718407	0.744	0.128597	1	CRC	197949
1307	Block_1307	17	29140180	29285543	0.046674	0.140022	1163	33366	33368	3	67	0.00235566	0.75	0.310745	1	CRC	145363
1308	Block_1308	1	942592	2.02073e+06	-0.0154973	1.02282	2	4	69	66	1089	0.00849134	0.754	0.0186648	0.928	CRC	1.07814e+06
1309	Block_1309	1	30985690	31289850	-0.0283441	0.48185	4	2025	2041	17	165	0.00982225	0.76	0.0682562	1	CRC	304160
1310	Block_1310	10	1.04575e+08	105303766	-0.0216503	0.822712	866	11067	11104	38	266	0.00929805	0.762	0.0277942	0.982	CRC	729098
1311	Block_1311	6	151342906	151726304	-0.0268564	0.537127	586	63758	63777	20	236	0.00987166	0.764	0.0573652	1	CRC	383398
1312	Block_1312	20	34844511	35220415	-0.0368309	0.257816	1313	44760	44766	7	45	0.00602612	0.764	0.162445	1	CRC	375904
1313	Block_1313	7	149966466	150054588	0.0402261	0.20113	664	68935	68939	5	146	0.00441378	0.764	0.216268	1	CRC	88122
1314	Block_1314	12	32370933	32590145	-0.0400663	0.200332	941	18394	18398	5	55	0.00453301	0.766	0.217189	1	CRC	219212
1315	Block_1315	10	90814440	9.10876e+07	-0.0305045	0.396559	863	10580	10592	13	102	0.00957196	0.768	0.0916614	1	CRC	273134
1316	Block_1316	4	57470287	57710817	-0.0321285	0.353413	328	52543	52553	11	36	0.00882863	0.768	0.107872	1	CRC	240530
1317	Block_1317	22	44965381	45330569	-0.0321032	0.353135	1386	45981	45991	11	41	0.00886838	0.768	0.107992	1	CRC	365188
1318	Block_1318	3	11604056	11697138	0.0288783	0.433174	211	46326	46340	15	421	0.0105344	0.772	0.0804148	1	CRC	93082
1319	Block_1319	14	55120781	55510053	-0.0251734	0.60416	1070	24363	24386	24	346	0.0103862	0.776	0.047413	1	CRC	389272
1321	Block_1321	1	169525950	1.69703e+08	-0.0327413	0.327413	61	5454	5463	10	242	0.0088136	0.78	0.119795	1	CRC	177362
1322	Block_1322	3	5.28114e+07	52879742	-0.0266592	0.533184	228	47601	47620	20	146	0.010267	0.782	0.0580666	1	CRC	68305.3
1323	Block_1323	4	83437412	8.36801e+07	-0.0326394	0.326394	344	52934	52943	10	61	0.00898009	0.782	0.120317	1	CRC	242680
1324	Block_1324	4	154623601	154702616	-0.0455992	0.136798	401	54127	54129	3	110	0.00275311	0.786	0.317327	1	CRC	79015
1325	Block_1325	22	24402171	25342876	-0.0239097	0.66947	1374	45587	45614	28	50	0.0102068	0.788	0.0398916	0.996	CRC	940705
1326	Block_1326	5	16392700	16539535	-0.0377258	0.226355	441	55432	55437	6	67	0.00589399	0.794	0.189551	1	CRC	146835
1327	Block_1327	13	60324675	60516055	-0.037713	0.226278	1001	22561	22566	6	49	0.00590796	0.794	0.189624	1	CRC	191380
1328	Block_1328	1	168289600	1.68699e+08	-0.0315362	0.346898	61	5429	5439	11	242	0.00984373	0.796	0.110678	1	CRC	409049
1329	Block_1329	17	70293552	70801709	-0.0204641	0.818565	1176	35042	35081	40	933	0.0105462	0.798	0.0280273	0.982	CRC	508157
1330	Block_1330	11	12291394	12539611	0.0229953	0.689858	880	13111	13140	30	311	0.0107826	0.804	0.0379366	0.996	CRC	248217
1331	Block_1331	1	46640009	46713131	-0.0311583	0.342741	6	2655	2665	11	114	0.0104829	0.804	0.112508	1	CRC	73122
1332	Block_1332	2	127901882	128099688	-0.0305043	0.366052	152	41085	41096	12	96	0.0106343	0.806	0.102764	1	CRC	197806
1333	Block_1333	9	140647870	140970188	-0.0320391	0.320391	827	74837	74846	10	688	0.00999626	0.808	0.123351	1	CRC	322318
1334	Block_1334	10	88628344	88722838	-0.0331484	0.298336	862	10505	10513	9	56	0.00899298	0.808	0.13541	1	CRC	94494
1335	Block_1335	6	42997034	43827237	-0.0172765	0.898381	530	61570	61621	52	1420	0.0107074	0.812	0.0237489	0.968	CRC	830203
1336	Block_1336	14	55819305	56023591	-0.0309453	0.340398	1070	24397	24407	11	346	0.0108685	0.814	0.113616	1	CRC	204286
1337	Block_1337	19	11918238	12383142	-0.0353246	0.247272	1255	36457	36463	7	25	0.00775446	0.814	0.170999	1	CRC	464904
1338	Block_1338	7	140110921	140454740	-0.0256381	0.5384	656	68674	68694	21	536	0.0115646	0.82	0.0571418	1	CRC	343819
1339	Block_1339	2	2.06629e+08	206830681	-0.0270019	0.459032	191	42889	42905	17	349	0.0122896	0.82	0.0736228	1	CRC	202058
1340	Block_1340	6	63921426	64356606	-0.032831	0.295479	538	62046	62054	9	17	0.00951181	0.82	0.13713	1	CRC	435180
1341	Block_1341	2	173685275	173915314	-0.0262484	0.49872	175	42140	42158	19	287	0.0119856	0.824	0.0647555	1	CRC	230039
1342	Block_1342	1	7.86941e+07	78805320	-0.0409468	0.163787	21	3515	3518	4	44	0.00462862	0.824	0.267893	1	CRC	111172
1343	Block_1343	11	65647270	6.6194e+07	-0.024781	0.545182	897	14677	14698	22	612	0.0125496	0.832	0.055987	1	CRC	546727
1344	Block_1344	5	162843589	163342977	-0.0288132	0.374572	518	58612	58624	13	13	0.0126849	0.832	0.0994524	1	CRC	499388
1345	Block_1345	1	50717667	5.08342e+07	0.0482473	0.0964946	7	2756	2757	2	15	0.00238467	0.832	0.422483	1	CRC	116529
1346	Block_1346	12	110427408	110811045	-0.0256445	0.51289	979	20382	20401	20	441	0.0122875	0.838	0.0619422	1	CRC	383637
1347	Block_1347	9	98885705	99318213	-0.032601	0.293409	806	73899	73907	9	141	0.00990388	0.84	0.138401	1	CRC	432508
1348	Block_1348	21	3.78524e+07	3.85804e+07	-0.031372	0.31372	1359	45275	45284	10	32	0.0112273	0.844	0.126873	1	CRC	727926
1349	Block_1349	9	35404785	35610380	0.0301196	0.331315	779	73467	73477	11	31	0.0124389	0.846	0.117901	1	CRC	205595
1350	Block_1350	5	8621221	9105500	-0.0330114	0.264092	434	55200	55207	8	97	0.0101402	0.85	0.157695	1	CRC	484279
1351	Block_1351	20	17633832	17715916	-0.036391	0.218346	1304	44547	44552	6	35	0.00736991	0.85	0.197599	1	CRC	82084
1352	Block_1352	16	15583606	15766942	-0.0283168	0.368118	1123	29958	29970	13	48	0.013758	0.852	0.101911	1	CRC	183336
1353	Block_1353	1	2.30399e+08	230537434	-0.0295941	0.35513	86	7340	7351	12	116	0.0123369	0.852	0.107176	1	CRC	137994
1354	Block_1354	11	75186707	75486296	-0.0266588	0.42654	899	15260	15275	16	387	0.0142822	0.858	0.0823548	1	CRC	299589
1355	Block_1355	16	17398605	17609605	0.0266241	0.425986	1124	30022	30037	16	39	0.014352	0.858	0.0824998	1	CRC	211000
1356	Block_1356	8	6.7783e+07	68142382	-0.031918	0.287262	702	71343	71351	9	75	0.011195	0.86	0.142185	1	CRC	359353
1357	Block_1357	7	76871793	76924364	-0.0357549	0.214529	627	66888	66893	6	51	0.00816909	0.862	0.201458	1	CRC	52571
1358	Block_1358	12	13179742	13463480	-0.022595	0.58747	933	17928	17953	26	267	0.0143553	0.864	0.0496053	1	CRC	283738
1359	Block_1359	9	9.72033e+07	97711748	-0.0264399	0.423038	806	73851	73866	16	141	0.0148	0.864	0.0833634	1	CRC	508430
1360	Block_1360	6	85715849	86000337	-0.0377749	0.188875	556	62283	62287	5	29	0.00661476	0.864	0.231201	1	CRC	284488
1361	Block_1361	4	48301717	48425555	-0.0377137	0.188569	326	52398	52402	5	38	0.00669103	0.864	0.231594	1	CRC	123838
1362	Block_1362	17	7.83172e+07	7.86445e+07	-0.0197284	0.74968	1176	35632	35669	38	933	0.0128364	0.866	0.0328343	0.99	CRC	327346
1363	Block_1363	9	35805041	36249297	-0.027688	0.387632	779	73481	73494	14	31	0.0138343	0.866	0.0946637	1	CRC	444256
1364	Block_1364	2	224856553	225365163	-0.0233319	0.559965	198	43450	43473	24	68	0.014293	0.868	0.0536765	1	CRC	508610
1365	Block_1365	4	124107741	124552897	-0.0253242	0.48116	378	53593	53611	19	102	0.0140599	0.868	0.0684098	1	CRC	445156
1366	Block_1366	2	9734163	10141690	-0.0224667	0.584135	94	37804	37829	26	385	0.0146797	0.872	0.0500941	1	CRC	407527
1367	Block_1367	13	100886412	101294310	-0.0231998	0.556794	1036	23110	23133	24	228	0.0146464	0.872	0.0541588	1	CRC	407898
1368	Block_1368	5	14707001	15026851	-0.0244175	0.512767	439	55392	55412	21	108	0.0142178	0.874	0.061968	1	CRC	319850
1369	Block_1369	1	85968569	86195775	-0.0305231	0.305231	27	3626	3635	10	57	0.0129008	0.874	0.131494	1	CRC	227206
1370	Block_1370	17	64208153	64306194	-0.0334788	0.234351	1175	34848	34854	7	93	0.0104453	0.874	0.182184	1	CRC	98041
1371	Block_1371	10	24527929	24783841	-0.0255992	0.435186	835	8835	8851	17	46	0.0157141	0.878	0.0798949	1	CRC	255912
1372	Block_1372	6	107817778	108323282	-0.0213111	0.639334	576	62621	62650	30	277	0.0143896	0.88	0.0431023	0.998	CRC	505504
1373	Block_1373	4	83848031	84189574	-0.0321783	0.257426	344	52949	52956	8	61	0.0117257	0.88	0.162779	1	CRC	341543
1374	Block_1374	22	1.97365e+07	20279179	-0.0237193	0.521824	1370	45524	45545	22	22	0.0151416	0.882	0.0602117	1	CRC	542716
1375	Block_1375	16	29634191	3.01251e+07	-0.0249778	0.474577	1130	30349	30367	19	75	0.014974	0.884	0.0699631	1	CRC	490931
1376	Block_1376	1	23067453	23246876	0.026574	0.39861	3	1686	1700	15	934	0.015553	0.884	0.0909503	1	CRC	179423
1377	Block_1377	1	10654462	1.08476e+07	0.0182706	0.749093	2	863	903	41	1089	0.0143005	0.886	0.0328805	0.99	CRC	193106
1378	Block_1378	1	40025727	40887988	-0.0223774	0.559436	5	2401	2425	25	447	0.0158806	0.886	0.0537495	1	CRC	862261
1379	Block_1379	20	17922310	18005014	0.0370067	0.185034	1304	44553	44557	5	35	0.00754392	0.886	0.236281	1	CRC	82704
1380	Block_1380	3	72487146	73144435	-0.0213527	0.619229	233	48328	48356	29	218	0.0149826	0.89	0.0454719	1	CRC	657289
1381	Block_1381	5	131723239	132010740	-0.0235235	0.517518	511	57532	57553	22	250	0.0156196	0.89	0.0609948	1	CRC	287501
1382	Block_1382	15	9.8418e+07	9.90691e+07	-0.025039	0.450702	1116	29108	29125	18	100	0.0158666	0.892	0.0758055	1	CRC	651098
1383	Block_1383	16	57669519	58439361	-0.0182326	0.729303	1139	30830	30869	40	227	0.0150105	0.894	0.0345014	0.994	CRC	769842
1384	Block_1384	15	78791512	79171566	-0.0276336	0.359237	1113	28448	28460	13	280	0.0153929	0.894	0.105445	1	CRC	380054
1385	Block_1385	5	98368443	98396620	-0.046401	0.0928019	491	56917	56918	2	23	0.00307321	0.894	0.434623	1	CRC	28177
1386	Block_1386	18	22033229	22053986	-0.0462216	0.0924432	1196	35977	35978	2	11	0.00314088	0.894	0.435808	1	CRC	20757
1387	Block_1387	11	7.09768e+07	71293184	-0.0211632	0.613734	898	15030	15058	29	287	0.0154939	0.896	0.0461562	1	CRC	316412
1388	Block_1388	8	37660108	38021111	-0.0211612	0.613675	683	70689	70717	29	142	0.0154982	0.896	0.0461615	1	CRC	361003
1390	Block_1390	14	71323515	71828969	-0.0262263	0.393395	1076	24892	24906	15	527	0.0165186	0.9	0.0926786	1	CRC	505454
1391	Block_1391	5	153836180	154182889	-0.0245019	0.465536	514	58398	58416	19	66	0.0161395	0.906	0.07212	1	CRC	346709
1392	Block_1392	1	109127959	1.09401e+08	-0.0249221	0.423676	46	4018	4034	17	177	0.0176111	0.906	0.083198	1	CRC	272942
1393	Block_1393	1	21818863	22013127	-0.0252918	0.404668	3	1606	1621	16	934	0.0179591	0.906	0.0890039	1	CRC	194264
1394	Block_1394	1	47191063	47469065	-0.030769	0.276921	6	2694	2702	9	114	0.0135357	0.906	0.148834	1	CRC	278002
1395	Block_1395	3	51593459	52262913	-0.0174401	0.749926	228	47525	47567	43	146	0.0149922	0.908	0.0328257	0.99	CRC	669454
1396	Block_1396	19	18492974	18589871	0.038538	0.154152	1258	36585	36588	4	50	0.00680167	0.908	0.284193	1	CRC	96897
1397	Block_1397	2	196077755	196274717	-0.040873	0.122619	189	42569	42571	3	73	0.0056856	0.91	0.349272	1	CRC	196962
1398	Block_1398	19	11648452	11650799	-0.0408001	0.1224	1255	36452	36454	3	25	0.0057479	0.91	0.34975	1	CRC	2347
1399	Block_1399	14	69821049	70186289	-0.0237543	0.475085	1076	24832	24851	20	527	0.0170461	0.912	0.0698439	1	CRC	365240
1400	Block_1400	1	35272095	35676489	-0.0283128	0.311441	5	2197	2207	11	447	0.0166615	0.912	0.128055	1	CRC	404394
1401	Block_1401	6	146531540	146875866	-0.0383775	0.15351	586	63597	63600	4	236	0.0069875	0.914	0.285321	1	CRC	344326
1402	Block_1402	17	80236905	8.05197e+07	-0.0217032	0.542581	1176	35798	35822	25	933	0.017755	0.916	0.0564188	1	CRC	282810
1403	Block_1403	10	23093955	2.32873e+07	-0.0342484	0.20549	834	8809	8814	6	47	0.0104238	0.916	0.211307	1	CRC	193318
1404	Block_1404	3	58836467	59115467	-0.038181	0.152724	230	47840	47843	4	98	0.00720234	0.916	0.286681	1	CRC	279000
1405	Block_1405	8	5.46057e+07	54628500	0.0403144	0.120943	694	71081	71083	3	26	0.0061808	0.916	0.353349	1	CRC	22844.3
1406	Block_1406	4	158817904	159095085	-0.0312911	0.250329	405	54184	54191	8	11	0.0136893	0.918	0.168484	1	CRC	277181
1407	Block_1407	16	27714680	28289142	-0.0207792	0.602597	1128	30288	30316	29	77	0.0165842	0.92	0.0475923	1	CRC	574462
1408	Block_1408	11	46121221	46551005	-0.0211806	0.550695	895	14024	14049	26	314	0.0182545	0.92	0.0550965	1	CRC	429784
1409	Block_1409	7	65610409	65664128	0.040268	0.120804	619	66640	66642	3	22	0.00623665	0.922	0.353719	1	CRC	53719
1410	Block_1410	16	1.45298e+07	14965302	-0.0248656	0.39785	1122	29937	29952	16	36	0.0193179	0.924	0.0912081	1	CRC	435526
1411	Block_1411	8	102799686	102898712	-0.0339369	0.203622	726	72035	72040	6	266	0.0109662	0.924	0.213423	1	CRC	99026
1412	Block_1412	9	1.32874e+08	133953606	0.0181516	0.653458	827	74447	74482	36	688	0.0179516	0.926	0.0415308	0.998	CRC	1.07921e+06
1413	Block_1413	1	44240621	44378782	-0.0261481	0.366073	5	2563	2576	14	447	0.0179591	0.93	0.102753	1	CRC	138161
1414	Block_1414	10	73759402	74761847	-0.0173714	0.694854	857	9941	9980	40	633	0.0170847	0.932	0.0374758	0.996	CRC	1002445
1415	Block_1415	15	51571978	52274433	-0.0198868	0.596604	1103	27288	27317	30	73	0.0182524	0.932	0.0483679	1	CRC	702455
1416	Block_1416	4	107237625	107423579	-0.0398077	0.119423	365	53318	53320	3	24	0.00670607	0.932	0.357134	1	CRC	185954
1417	Block_1417	1	227133801	227635440	0.0237119	0.426815	85	7218	7235	18	93	0.0199109	0.934	0.082272	1	CRC	501639
1418	Block_1418	5	77531473	77837019	-0.0285353	0.285353	478	56486	56495	10	237	0.0177282	0.934	0.143382	1	CRC	305546
1419	Block_1419	4	140661865	140770015	0.0276896	0.304586	390	53795	53805	11	125	0.018406	0.936	0.13187	1	CRC	108150
1420	Block_1420	8	7.08551e+07	70906998	0.0443242	0.0886483	703	71405	71406	2	71	0.00408723	0.938	0.449008	1	CRC	51946.5
1421	Block_1421	11	46748253	47176841	-0.0233169	0.419704	895	14069	14086	18	314	0.021274	0.94	0.0843957	1	CRC	428588
1422	Block_1422	7	5661076	5911900	0.0240589	0.409001	592	65140	65156	17	63	0.020289	0.94	0.0876569	1	CRC	250824
1423	Block_1423	2	1.30636e+08	130680984	0.0442221	0.0884441	153	41177	41178	2	17	0.00415383	0.94	0.449777	1	CRC	45418.3
1424	Block_1424	15	99926398	100255130	-0.0236226	0.401584	1116	29189	29205	17	100	0.0218874	0.942	0.0899621	1	CRC	328732
1425	Block_1425	14	63174831	63872285	-0.026373	0.342849	1073	24618	24630	13	98	0.018957	0.942	0.112456	1	CRC	697454
1426	Block_1426	4	24662290	24860210	-0.0227213	0.431704	307	52056	52074	19	199	0.0220077	0.944	0.0808294	1	CRC	197920
1427	Block_1427	22	3.66813e+07	36727471	0.031483	0.220381	1385	45775	45781	7	215	0.0148064	0.944	0.195441	1	CRC	46153.8
1428	Block_1428	4	113091339	113168556	-0.0368712	0.147485	371	53407	53410	4	70	0.00892961	0.944	0.29622	1	CRC	77217
1429	Block_1429	12	94376970	94624709	-0.0293922	0.26453	975	19867	19875	9	214	0.0169279	0.946	0.157345	1	CRC	247739
1430	Block_1430	9	37938667	38055200	-0.032999	0.197994	780	73521	73526	6	42	0.0128428	0.946	0.219959	1	CRC	116533
1431	Block_1431	2	111442452	111936357	-0.0230652	0.415174	142	40740	40757	18	19	0.0222461	0.948	0.0858157	1	CRC	493905
1432	Block_1432	4	52771925	53411703	-0.0269327	0.323193	327	52415	52426	12	129	0.0190086	0.948	0.121882	1	CRC	639778
1433	Block_1433	13	24750164	2.4869e+07	0.0268707	0.322448	985	21588	21599	12	210	0.0192105	0.948	0.122273	1	CRC	118786
1434	Block_1434	19	44384270	4.45561e+07	-0.0293352	0.264017	1280	36882	36890	9	57	0.0170955	0.948	0.157747	1	CRC	171863
1435	Block_1435	12	31370930	31423331	-0.0392611	0.117783	941	18365	18367	3	55	0.00733338	0.948	0.36121	1	CRC	52401
1436	Block_1436	21	40769106	40840086	-0.034448	0.17224	1361	45321	45325	5	17	0.0113916	0.952	0.254644	1	CRC	70980
1437	Block_1437	8	81827712	81904401	-0.0364413	0.145765	713	71581	71584	4	74	0.00954618	0.952	0.299478	1	CRC	76689
1438	Block_1438	6	2030637	2785674	-0.0165605	0.64586	524	59401	59439	39	426	0.0199227	0.954	0.0423933	0.998	CRC	755037
1439	Block_1439	12	96031938	96537929	-0.021535	0.47377	975	19922	19943	22	214	0.0219185	0.954	0.0701736	1	CRC	505991
1440	Block_1440	2	43840182	44560286	-0.0222458	0.444917	111	38990	39009	20	369	0.0221323	0.954	0.077246	1	CRC	720104
1441	Block_1441	9	130254049	130628573	-0.0222064	0.444128	827	74359	74378	20	688	0.0222923	0.954	0.0774436	1	CRC	374524
1442	Block_1442	18	28956234	29027793	-0.0361518	0.144607	1199	35997	36000	4	19	0.0100102	0.954	0.30172	1	CRC	71559
1443	Block_1443	14	67647740	68232975	-0.0204554	0.490929	1076	24718	24741	24	527	0.0233826	0.956	0.066312	1	CRC	585235
1444	Block_1444	9	128799328	129439339	-0.0212219	0.466882	827	74318	74339	22	688	0.0231603	0.956	0.0717989	1	CRC	640011
1445	Block_1445	7	6.54192e+07	65425863	-0.0389135	0.116741	619	66635	66637	3	22	0.00770505	0.956	0.36392	1	CRC	6634.86
1446	Block_1446	1	156116207	156378026	-0.0202743	0.486583	58	4890	4913	24	438	0.0240873	0.958	0.0672411	1	CRC	261819
1447	Block_1447	15	40443853	40721473	-0.0211372	0.465018	1100	26934	26955	22	311	0.023504	0.958	0.0722371	1	CRC	277620
1448	Block_1448	13	99188998	99512468	-0.0242929	0.364393	1036	23028	23042	15	228	0.022707	0.96	0.10343	1	CRC	323470
1449	Block_1449	11	65144724	65258811	-0.0255626	0.332314	897	14652	14664	13	612	0.0217123	0.96	0.117452	1	CRC	114087
1450	Block_1450	10	62188287	62637805	-0.0265331	0.318397	852	9611	9622	12	183	0.0202997	0.96	0.124424	1	CRC	449518
1451	Block_1451	22	31588863	32108701	0.0246917	0.345683	1380	45711	45724	14	34	0.0228616	0.962	0.11123	1	CRC	519838
1452	Block_1452	13	80066032	80109047	0.0428968	0.0857937	1016	22783	22784	2	28	0.00508406	0.962	0.459451	1	CRC	43015
1453	Block_1453	11	72897143	73096162	-0.0227877	0.387391	899	15142	15158	17	387	0.0252119	0.964	0.0947346	1	CRC	199019
1454	Block_1454	14	54080601	54553150	-0.0236653	0.35498	1070	24332	24346	15	346	0.0253194	0.964	0.107249	1	CRC	472549
1455	Block_1455	10	29747149	29991884	0.0205284	0.472152	839	8953	8975	23	174	0.0244976	0.966	0.0705593	1	CRC	244735
1456	Block_1456	2	64860886	65225988	-0.0214056	0.449517	119	39561	39581	21	377	0.0239552	0.966	0.0760902	1	CRC	365102
1457	Block_1457	11	3887906	4079556	0.027293	0.27293	879	12658	12667	10	322	0.0215812	0.966	0.1515	1	CRC	191650
1458	Block_1458	7	126615786	127409937	-0.0160142	0.60854	655	68064	68101	38	97	0.0223697	0.968	0.0468146	1	CRC	794151
1459	Block_1459	1	211487219	212108591	-0.0208461	0.458614	81	6732	6753	22	153	0.0247124	0.968	0.0737453	1	CRC	621372
1460	Block_1460	17	45983023	46152449	-0.0211196	0.443511	1169	34225	34245	21	219	0.0251357	0.968	0.0776262	1	CRC	169426
1461	Block_1461	3	171674052	171921695	-0.0210527	0.442106	287	50390	50410	21	182	0.0254343	0.968	0.0779915	1	CRC	247643
1462	Block_1462	5	95226946	96107758	-0.0179736	0.557182	489	56842	56872	31	78	0.0236071	0.97	0.0541008	1	CRC	880812
1463	Block_1463	8	30350644	30413859	-0.0224714	0.359543	679	70523	70538	16	186	0.028834	0.97	0.10535	1	CRC	63215
1464	Block_1464	1	196946370	1.97116e+08	-0.0380411	0.114123	75	6044	6046	3	18	0.00877815	0.97	0.370755	1	CRC	169502
1465	Block_1465	12	21918438	2.19278e+07	0.0380083	0.114025	937	18139	18141	3	42	0.00884582	0.97	0.371033	1	CRC	9333.9
1466	Block_1466	2	37938640	38118971	-0.0223659	0.357854	109	38750	38765	16	161	0.0293776	0.972	0.106025	1	CRC	180331
1467	Block_1467	16	24621928	24712522	0.0335421	0.16771	1126	30203	30207	5	113	0.0131586	0.972	0.261613	1	CRC	90594
1468	Block_1468	12	15580907	15700393	-0.0352249	0.140899	934	18008	18011	4	47	0.011557	0.972	0.309024	1	CRC	119486
1469	Block_1469	17	62398564	63036095	-0.0213885	0.427769	1174	34797	34816	20	144	0.0255772	0.974	0.0820078	1	CRC	637531
1470	Block_1470	9	32989852	3.34738e+07	-0.0281644	0.253479	778	73428	73436	9	39	0.0205339	0.974	0.165924	1	CRC	483973
1471	Block_1471	14	38340164	38371922	0.041672	0.083344	1056	24135	24136	2	11	0.00607553	0.974	0.468439	1	CRC	31758
1472	Block_1472	20	55401966	55588962	0.0416406	0.0832812	1331	44998	44999	2	21	0.0061056	0.974	0.468682	1	CRC	186996
1473	Block_1473	9	84228185	84280537	0.0416016	0.0832033	797	73649	73650	2	17	0.00614535	0.974	0.468975	1	CRC	52352
1474	Block_1474	4	53690624	53734538	-0.0297733	0.208413	327	52430	52436	7	129	0.0194866	0.976	0.207993	1	CRC	43914
1476	Block_1476	6	37358794	37913121	-0.0172837	0.55308	530	61314	61345	32	1420	0.0248639	0.978	0.0547356	1	CRC	554327
1477	Block_1477	17	17150350	17414998	-0.0235372	0.329521	1156	33028	33041	14	99	0.0278512	0.978	0.118791	1	CRC	264648
1478	Block_1478	13	1.13533e+08	113875158	-0.0172689	0.535335	1040	23580	23610	31	471	0.0262646	0.98	0.0576584	1	CRC	342540
1479	Block_1479	7	17962186	18068624	-0.0310758	0.186455	602	65337	65342	6	70	0.0177539	0.98	0.234391	1	CRC	106438
1480	Block_1480	1	9386821	9925906	-0.0129459	0.59551	2	766	811	46	1089	0.0224384	0.982	0.0485183	1	CRC	539085
1481	Block_1481	17	75312494	7.55031e+07	0.0155477	0.54417	1176	35355	35389	35	933	0.0273785	0.982	0.0561353	1	CRC	190581
1482	Block_1482	5	141054270	141477782	-0.0174434	0.523302	513	57889	57918	30	501	0.0268651	0.982	0.0599292	1	CRC	423512
1483	Block_1483	17	37802070	3.81189e+07	-0.0177522	0.497062	1167	33694	33721	28	488	0.0285182	0.982	0.06511	1	CRC	316824
1484	Block_1484	16	46943697	4.6964e+07	0.037276	0.111828	1136	30455	30457	3	16	0.00994685	0.982	0.376815	1	CRC	20263.7
1485	Block_1485	8	145865124	145946869	0.0371301	0.11139	748	73234	73236	3	16	0.0101671	0.982	0.377956	1	CRC	81745
1486	Block_1486	16	10576319	11112917	-0.0169951	0.509853	1121	29775	29804	30	165	0.0287406	0.984	0.0625395	1	CRC	536598
1487	Block_1487	8	133877958	134116754	-0.019146	0.421211	741	72760	72781	22	118	0.032628	0.984	0.0839155	1	CRC	238796
1488	Block_1488	16	48559770	48720568	-0.0263314	0.263314	1137	30497	30506	10	49	0.025213	0.984	0.158232	1	CRC	160798
1489	Block_1489	7	55092271	55227884	0.0185713	0.42714	612	66530	66552	23	93	0.033685	0.986	0.0821829	1	CRC	135613
1490	Block_1490	10	9.87409e+07	98982314	-0.022507	0.315098	865	10824	10837	14	176	0.0331307	0.986	0.126145	1	CRC	241410
1491	Block_1491	7	92237376	92353454	-0.0273998	0.246598	635	67145	67153	9	97	0.0232086	0.986	0.171538	1	CRC	116078
1492	Block_1492	4	129557264	129747274	-0.0273135	0.245822	381	53691	53699	9	51	0.0235309	0.986	0.172198	1	CRC	190010
1493	Block_1493	11	73428020	73998453	-0.0176658	0.459311	899	15179	15204	26	387	0.0323165	0.988	0.0735766	1	CRC	570433
1494	Block_1494	3	57934672	58311152	-0.0182483	0.419711	230	47787	47809	23	98	0.0354177	0.988	0.0843935	1	CRC	376480
1495	Block_1495	10	9.92105e+07	99376052	-0.021049	0.378882	865	10840	10857	18	176	0.0311768	0.988	0.097811	1	CRC	165572
1496	Block_1496	4	76763272	7.69581e+07	-0.0242102	0.290523	343	52765	52776	12	190	0.0296783	0.988	0.140113	1	CRC	194822
1497	Block_1497	6	157844605	158234655	-0.015969	0.511007	587	63998	64029	32	480	0.0300232	0.99	0.0623418	1	CRC	390050
1498	Block_1498	15	77095150	77695188	-0.0164554	0.460752	1113	28353	28380	28	280	0.034597	0.99	0.0732307	1	CRC	600038
1499	Block_1499	11	3.0221e+06	3249484	-0.0180086	0.414198	878	12621	12643	23	271	0.0368184	0.99	0.086094	1	CRC	227382
1500	Block_1500	14	77577612	77893335	-0.0202658	0.405317	1076	25178	25197	20	527	0.0308653	0.99	0.0887977	1	CRC	315723
1501	Block_1501	17	29697553	30049574	-0.0183787	0.404332	1163	33383	33404	22	67	0.0369108	0.99	0.0891124	1	CRC	352021
1502	Block_1502	4	169137968	169706422	-0.0202103	0.404207	418	54286	54305	20	65	0.0311403	0.99	0.0891554	1	CRC	568454
1503	Block_1503	2	28408263	28605224	-0.0209639	0.377349	103	38454	38471	18	379	0.0316441	0.99	0.0984083	1	CRC	196961
1504	Block_1504	4	77318054	77491762	-0.0256191	0.256191	343	52784	52793	10	190	0.0283593	0.99	0.16375	1	CRC	173708
1505	Block_1505	4	47512538	47769337	-0.0303116	0.18187	326	52378	52383	6	38	0.0200473	0.99	0.240631	1	CRC	256799
1506	Block_1506	10	52313502	52390957	0.0302519	0.181511	848	9479	9484	6	63	0.0202428	0.99	0.241187	1	CRC	77455
1507	Block_1507	14	64727509	64747947	-0.0357802	0.107341	1073	24658	24660	3	98	0.0124905	0.99	0.389225	1	CRC	20438
1509	Block_1509	4	38006787	38213171	-0.0173185	0.381006	317	52209	52230	22	81	0.0436029	0.992	0.097043	1	CRC	206384
1510	Block_1510	3	127481599	127831673	-0.0222147	0.33322	265	49373	49387	15	384	0.0323273	0.992	0.11703	1	CRC	350074
1511	Block_1511	12	1.10211e+08	110326108	-0.0244967	0.269464	979	20364	20374	11	441	0.0308632	0.992	0.153832	1	CRC	114653
1512	Block_1512	13	41154103	41256577	0.0262869	0.236582	990	22067	22075	9	78	0.0277459	0.992	0.180136	1	CRC	102474
1513	Block_1513	1	224024803	224415233	-0.0260642	0.234578	83	7109	7117	9	212	0.0288018	0.992	0.181985	1	CRC	390430
1514	Block_1514	9	139508740	140425395	-0.0145661	0.466116	827	74801	74832	32	688	0.036219	0.994	0.0719815	1	CRC	916655
1515	Block_1515	2	42369093	42880391	-0.0185001	0.388501	111	38907	38927	21	369	0.0385274	0.994	0.0943619	1	CRC	511298
1516	Block_1516	12	123476443	123643500	0.0184453	0.387351	981	20923	20943	21	862	0.0388378	0.994	0.0947539	1	CRC	167057
1517	Block_1517	2	106043523	106262226	-0.0196349	0.373063	140	40598	40616	19	181	0.0368141	0.994	0.0999981	1	CRC	218703
1518	Block_1518	3	12581754	12927951	-0.0211468	0.338349	211	46363	46378	16	421	0.0358538	0.994	0.114576	1	CRC	346197
1519	Block_1519	2	98273086	98414154	-0.0220167	0.33025	138	40274	40288	15	281	0.0333681	0.994	0.118429	1	CRC	141068
1520	Block_1520	8	135547992	135747178	-0.0217888	0.326832	742	72841	72855	15	36	0.0346077	0.994	0.12009	1	CRC	199186
1521	Block_1521	2	201474403	201659991	-0.0222103	0.310944	191	42700	42713	14	349	0.0348	0.994	0.128301	1	CRC	185588
1522	Block_1522	20	3.4e+07	3.47e+07	-0.0222008	0.310812	1313	44743	44756	14	45	0.0348688	0.994	0.128386	1	CRC	700063
1523	Block_1523	1	203840145	204074976	-0.0231886	0.301452	77	6351	6363	13	429	0.0321833	0.994	0.133536	1	CRC	234831
1524	Block_1524	8	8.11437e+07	81557650	-0.0229388	0.275265	713	71564	71575	12	74	0.0367034	0.994	0.14992	1	CRC	413974
1525	Block_1525	12	27536519	27707194	-0.0240887	0.264975	938	18288	18298	11	156	0.0330953	0.994	0.157032	1	CRC	170675
1526	Block_1526	7	75194698	75405967	-0.0276158	0.220927	626	66833	66840	8	50	0.0245857	0.994	0.194881	1	CRC	211269
1527	Block_1527	6	45481731	45587862	0.0275877	0.220702	531	61697	61704	8	116	0.0246963	0.994	0.195098	1	CRC	106131
1528	Block_1528	9	98212061	98343728	0.0268992	0.215194	806	73883	73890	8	141	0.0275225	0.994	0.200778	1	CRC	131667
1529	Block_1529	9	96353285	96780753	-0.0299686	0.179812	806	73839	73844	6	141	0.0211784	0.994	0.2436	1	CRC	427468
1530	Block_1530	5	66935090	67127836	-0.0299537	0.179722	474	56260	56265	6	39	0.02123	0.994	0.243719	1	CRC	192746
1531	Block_1531	1	150768932	151089582	-0.0187231	0.374461	58	4554	4573	20	438	0.0396069	0.996	0.0994846	1	CRC	320650
1533	Block_1533	20	3631408	3915606	-0.0248724	0.248724	1288	44458	44467	10	13	0.0319642	0.996	0.169839	1	CRC	284198
1534	Block_1534	1	226558496	226795085	-0.0245693	0.245693	85	7184	7193	10	93	0.0334927	0.996	0.172295	1	CRC	236589
1535	Block_1535	2	201271178	201354864	0.0245514	0.245514	191	42690	42699	10	349	0.0335862	0.996	0.17244	1	CRC	83686
1536	Block_1536	6	5.35306e+07	53722164	-0.0244015	0.244015	534	61923	61932	10	214	0.0344348	0.996	0.173734	1	CRC	191587
1537	Block_1537	19	10070965	10451538	-0.02616	0.20928	1254	36417	36424	8	37	0.0310135	0.996	0.207028	1	CRC	380573
1538	Block_1538	2	158175831	158300480	0.0273761	0.191633	169	41735	41741	7	42	0.0283099	0.996	0.227675	1	CRC	124649
1539	Block_1539	22	36537273	36623087	-0.0291364	0.174818	1385	45766	45771	6	215	0.0240948	0.996	0.250748	1	CRC	85814
1540	Block_1540	3	1.41162e+08	141174132	-0.033893	0.101679	267	49786	49788	3	256	0.016669	0.996	0.406038	1	CRC	12196.3
1542	Block_1542	2	236473002	2.36761e+08	0.0138866	0.472145	201	43869	43902	34	824	0.0354241	0.998	0.0705614	1	CRC	288229
1543	Block_1543	1	156623074	157126054	-0.0129503	0.466211	58	4933	4968	36	438	0.035263	0.998	0.0719578	1	CRC	502980
1544	Block_1544	15	58960059	59621569	-0.016328	0.391873	1109	27468	27491	24	191	0.044662	0.998	0.0932447	1	CRC	661510
1545	Block_1545	8	28047708	28567012	-0.020573	0.349741	679	70428	70444	17	186	0.0363833	0.998	0.109402	1	CRC	519304
1546	Block_1546	14	89907878	90273029	-0.0174768	0.349535	1086	25388	25407	20	479	0.0483067	0.998	0.109503	1	CRC	365151
1549	Block_1549	1	214577721	214740759	-0.0201621	0.342755	81	6850	6866	17	153	0.0388819	0.998	0.1125	1	CRC	163038
1550	Block_1550	15	43236857	43632501	-0.0199662	0.339426	1100	27059	27075	17	311	0.0401451	0.998	0.114048	1	CRC	395644
1551	Block_1551	3	1.8859e+08	188995030	-0.0194571	0.330771	293	50885	50901	17	283	0.043533	0.998	0.118163	1	CRC	404589
1552	Block_1552	1	167638918	167884595	-0.020562	0.328993	61	5402	5417	16	242	0.0394609	0.998	0.119036	1	CRC	245677
1553	Block_1553	6	106035509	106348603	-0.0204413	0.327061	576	62559	62574	16	277	0.0402751	0.998	0.119969	1	CRC	313094
1554	Block_1554	9	124291856	124754992	0.0195508	0.312813	827	74192	74207	16	688	0.0464419	0.998	0.127344	1	CRC	463136
1555	Block_1555	5	123979287	124044098	0.0230665	0.253732	507	57334	57344	11	144	0.039275	0.998	0.165724	1	CRC	64811
1556	Block_1556	5	60464888	60640139	-0.0241935	0.217741	471	56147	56155	9	62	0.0389227	0.998	0.198182	1	CRC	175251
1557	Block_1557	2	136423220	136598602	-0.0257223	0.205778	158	41323	41330	8	27	0.0332865	0.998	0.210971	1	CRC	175382
1558	Block_1558	9	116943379	117014922	-0.0249819	0.199855	821	74099	74106	8	68	0.0374683	0.998	0.217769	1	CRC	71543
1559	Block_1559	9	126523663	126888124	-0.0249082	0.199266	827	74260	74267	8	688	0.0379076	0.998	0.218454	1	CRC	364461
1560	Block_1560	20	5080743	5170968	0.0368277	0.0736554	1289	44484	44485	2	15	0.0125356	0.998	0.507077	1	CRC	90225
1561	Block_1561	17	7.3613e+07	74094002	-0.0117762	0.471046	1176	35233	35272	40	933	0.0318052	1	0.0708063	1	CRC	480991
1562	Block_1562	17	80803949	8.10285e+07	-0.0149527	0.38877	1176	35848	35873	26	933	0.0480661	1	0.0942641	1	CRC	224540
1563	Block_1563	14	90984545	91338889	-0.0152233	0.380583	1086	25433	25457	25	479	0.0491886	1	0.0971934	1	CRC	354344
1567	Block_1567	10	236096	405182	-0.0179145	0.340375	828	7928	7946	19	513	0.0484689	1	0.113624	1	CRC	169086
1592	Block_1592	16	8.15643e+07	81634971	-0.0219852	0.263822	1152	31514	31525	12	99	0.0428434	1	0.157865	1	CRC	70621.6
1594	Block_1594	6	45079679	45446772	-0.0216242	0.259491	531	61684	61695	12	116	0.045371	1	0.161104	1	CRC	367093
1598	Block_1598	12	69346994	6.96781e+07	-0.0212581	0.255098	959	19420	19431	12	237	0.0481821	1	0.1646	1	CRC	331126
1608	Block_1608	1	4.4686e+07	44760607	0.0237702	0.237702	5	2591	2600	10	447	0.0382857	1	0.179196	1	CRC	74610.5
1614	Block_1614	16	75491894	75674568	0.0230885	0.230885	1149	31374	31383	10	69	0.0428445	1	0.185352	1	CRC	182674
1616	Block_1616	1	45226304	45469127	-0.022942	0.22942	5	2627	2636	10	447	0.0438166	1	0.186677	1	CRC	242823
1629	Block_1629	21	33723417	34017438	-0.0237318	0.213586	1355	45202	45210	9	19	0.0420421	1	0.202415	1	CRC	294021
1635	Block_1635	2	60743489	60766554	0.0232726	0.209453	117	39451	39459	9	64	0.0452893	1	0.20683	1	CRC	23065
1643	Block_1643	6	138145161	138437260	-0.0230315	0.207284	582	63381	63389	9	481	0.0471337	1	0.209266	1	CRC	292099
1645	Block_1645	22	30195299	30663881	0.0229939	0.206945	1379	45678	45686	9	49	0.0474097	1	0.209644	1	CRC	468582
1646	Block_1646	17	1.68383e+07	16976475	-0.0229292	0.206363	1156	33003	33011	9	99	0.047891	1	0.210302	1	CRC	138164
1661	Block_1661	1	214280621	214463441	-0.0240264	0.192211	81	6833	6840	8	153	0.0436963	1	0.226993	1	CRC	182820
1664	Block_1664	8	22541476	22673090	-0.0238943	0.191155	677	70220	70227	8	147	0.0446609	1	0.228278	1	CRC	131614
1688	Block_1688	4	143269319	143488622	-0.0245573	0.171901	392	53873	53879	7	13	0.0441883	1	0.255144	1	CRC	219303
1702	Block_1702	2	191064776	191301850	0.0273072	0.163843	186	42499	42504	6	131	0.0320834	1	0.267788	1	CRC	237074
1708	Block_1708	4	36257279	36333627	-0.0265124	0.159074	316	52184	52189	6	10	0.0363082	1	0.275704	1	CRC	76348
1711	Block_1711	10	20864693	21187442	-0.0263733	0.15824	833	8752	8757	6	25	0.0371256	1	0.277115	1	CRC	322749
1715	Block_1715	9	92005563	92050313	-0.0259359	0.155615	805	73748	73753	6	48	0.0398626	1	0.281732	1	CRC	44750
1716	Block_1716	8	95892357	96002841	0.0259351	0.15561	726	71826	71831	6	266	0.0398658	1	0.281741	1	CRC	110484
1718	Block_1718	21	47965968	48026174	-0.0258907	0.155344	1365	45481	45486	6	23	0.0401537	1	0.282168	1	CRC	60206
1723	Block_1723	7	87834949	8.79364e+07	-0.0256437	0.153862	634	67072	67077	6	18	0.0417467	1	0.284702	1	CRC	101428
1725	Block_1725	2	95709308	95814740	-0.0306513	0.153257	135	40203	40207	5	17	0.0212772	1	0.285774	1	CRC	105432
1728	Block_1728	3	132274035	132373398	-0.0305513	0.152756	266	49543	49547	5	50	0.0216403	1	0.286628	1	CRC	99363
1732	Block_1732	8	103120260	103265981	0.0302347	0.151174	726	72042	72046	5	266	0.0227424	1	0.289386	1	CRC	145721
1733	Block_1733	7	102470281	102566723	-0.0251812	0.151087	640	67570	67575	6	29	0.0447769	1	0.289554	1	CRC	96442
1742	Block_1742	11	20132782	20390803	0.0292889	0.146445	881	13424	13428	5	170	0.0263527	1	0.298212	1	CRC	258021
1743	Block_1743	19	46333015	4.64983e+07	0.029195	0.145975	1281	36932	36936	5	82	0.0267179	1	0.29907	1	CRC	165284
1746	Block_1746	2	41950815	42106106	-0.0286534	0.143267	111	38877	38881	5	369	0.0290854	1	0.30427	1	CRC	155291
1748	Block_1748	9	99894337	100159057	-0.0284891	0.142446	807	73910	73914	5	39	0.029861	1	0.305894	1	CRC	264720
1762	Block_1762	4	48540281	48754953	0.0276731	0.138366	326	52406	52410	5	38	0.03383	1	0.314108	1	CRC	214672
1807	Block_1807	12	59307521	59478870	0.0302134	0.120854	952	19198	19201	4	267	0.0258145	1	0.353584	1	CRC	171349
1815	Block_1815	15	24043183	2.4143e+07	0.0295494	0.118197	1095	26368	26371	4	17	0.0285644	1	0.360172	1	CRC	99768.7
1822	Block_1822	7	83638285	83753280	0.0290323	0.116129	631	67017	67020	4	29	0.0309061	1	0.365536	1	CRC	114995
1828	Block_1828	7	8229083	8276812	0.0283506	0.113402	593	65213	65216	4	41	0.0343435	1	0.372604	1	CRC	47729
1833	Block_1833	19	16254493	1.62843e+07	-0.0279339	0.111735	1257	36546	36549	4	86	0.0366218	1	0.377069	1	CRC	29824.5
1835	Block_1835	3	37428639	37498950	-0.0277057	0.110823	225	46957	46960	4	29	0.0378872	1	0.379497	1	CRC	70311
1844	Block_1844	10	33189322	33224555	0.0269832	0.107933	840	9069	9072	4	175	0.0422537	1	0.387506	1	CRC	35233
1846	Block_1846	4	39825095	40121831	-0.0267524	0.10701	318	52271	52274	4	92	0.0438274	1	0.390178	1	CRC	296736
1864	Block_1864	9	27248473	27297212	-0.0333596	0.100079	771	73408	73410	3	10	0.0180837	1	0.410975	1	CRC	48739
1866	Block_1866	5	77081292	77178418	-0.0333095	0.0999284	478	56474	56476	3	237	0.0182416	1	0.411439	1	CRC	97126
1882	Block_1882	8	71381216	71564125	-0.0317397	0.0952192	703	71433	71435	3	71	0.0235255	1	0.426654	1	CRC	182909
1888	Block_1888	19	19822024	19887412	-0.0313292	0.0939877	1258	36612	36614	3	50	0.0250411	1	0.430767	1	CRC	65388
1903	Block_1903	20	2928233	3019146	0.0294746	0.0884237	1287	44449	44451	3	74	0.0331877	1	0.44986	1	CRC	90913
1912	Block_1912	5	39502320	39526937	0.0288781	0.0866343	462	55786	55788	3	67	0.0362781	1	0.456318	1	CRC	24617
1916	Block_1916	7	87181466	87460135	-0.0282525	0.0847574	633	67069	67071	3	31	0.0398143	1	0.46323	1	CRC	278669
1972	Block_1972	9	119245443	119254997	0.0354466	0.0708933	822	74147	74148	2	14	0.0153467	1	0.519026	1	CRC	9554
1987	Block_1987	2	162197872	162209962	0.0340894	0.0681788	170	41858	41859	2	118	0.0187755	1	0.531802	1	CRC	12090
1991	Block_1991	19	45716313	45854750	-0.0337949	0.0675899	1280	36926	36927	2	57	0.0196499	1	0.534547	1	CRC	138437
2005	Block_2005	6	131336044	131350835	0.0324526	0.0649053	582	63141	63142	2	481	0.0241592	1	0.547024	1	CRC	14791
2006	Block_2006	19	12786565	12800019	0.0323567	0.0647134	1255	36466	36467	2	25	0.0245223	1	0.547883	1	CRC	13454
2011	Block_2011	2	226860501	2.26896e+08	0.0317171	0.0634342	199	43498	43499	2	58	0.027067	1	0.553931	1	CRC	35608.7
2013	Block_2013	18	56514573	56595821	0.0315399	0.0630798	1231	36145	36146	2	22	0.02779	1	0.555654	1	CRC	81248
2017	Block_2017	18	55887763	5.58887e+07	-0.0313464	0.0626928	1231	36135	36136	2	22	0.0286042	1	0.557526	1	CRC	901.25
2019	Block_2019	12	19750334	19768064	0.0312078	0.0624155	936	18099	18100	2	67	0.0292057	1	0.558892	1	CRC	17730
2038	Block_2038	1	192074523	192304785	-0.0300173	0.0600346	72	6005	6006	2	37	0.034901	1	0.571215	1	CRC	230262
2040	Block_2040	4	151287731	151513084	0.0298425	0.059685	400	54015	54016	2	23	0.0358237	1	0.573076	1	CRC	225353
2043	Block_2043	7	102775759	102784228	0.0294309	0.0588619	640	67584	67585	2	29	0.0380129	1	0.577558	1	CRC	8469
11000	Block_1	14	6.46638e+07	64699906	0.129947	1.42941	1099	23968	23978	11	95	0	0	0.0151947	0.91	PAAD	36100.5
2343	Block_2	9	97572553	97711748	-0.1538	1.0766	826	71836	71842	7	136	0	0	0.0259711	0.968	PAAD	139195
3101	Block_3	18	55816677	5.58887e+07	0.264543	1.05817	1263	35286	35289	4	22	0	0	0.0268634	0.968	PAAD	71987.2
4100	Block_4	2	182644898	182713409	-0.201903	0.807611	190	41361	41364	4	59	2.00511e-06	0.004	0.0435008	0.998	PAAD	68511
5100	Block_5	3	27395329	27696109	-0.104736	0.942623	237	45635	45643	9	31	1.8046e-05	0.01	0.0330783	0.984	PAAD	300780
6100	Block_6	13	59893019	59989928	0.15049	0.752449	1025	21916	21920	5	48	6.01532e-06	0.012	0.0492996	0.998	PAAD	96909
7100	Block_7	4	147358444	147569938	0.147296	0.73648	411	52573	52577	5	45	6.01532e-06	0.012	0.0511874	0.998	PAAD	211494
8100	Block_8	11	4388493	9191490	-0.0404104	11.6382	899	12390	12677	288	309	1.10281e-05	0.014	7.01787e-05	0.044	PAAD	4802997
9100	Block_9	7	13812692	14188354	-0.107133	0.749933	614	63496	63502	7	11	2.00511e-05	0.014	0.0496033	0.998	PAAD	375662
10100	Block_10	11	82972903	83733268	-0.0934859	1.49577	926	15101	15116	16	31	3.20817e-05	0.018	0.0139686	0.886	PAAD	760365
11100	Block_11	2	166676897	167005034	-0.110309	0.661854	185	40926	40931	6	49	1.8046e-05	0.018	0.061237	0.998	PAAD	328137
12100	Block_12	11	5.75293e+07	63655744	-0.0356292	10.0474	918	13913	14194	282	599	2.20562e-05	0.02	0.000122312	0.07	PAAD	6.12641e+06
13100	Block_13	3	53801915	56448270	-0.0652061	6.06416	244	46534	46626	93	224	2.50638e-05	0.02	0.000570453	0.242	PAAD	2646355
14100	Block_14	20	55959477	56275607	-0.0920275	1.38041	1360	43944	43958	15	22	4.31098e-05	0.024	0.0162714	0.914	PAAD	316130
15100	Block_15	8	132637826	1.34203e+08	-0.0641348	4.2329	760	70722	70787	66	115	4.11047e-05	0.026	0.00142262	0.378	PAAD	1.56551e+06
16100	Block_16	7	70170620	71177239	-0.0785316	2.67008	639	64898	64931	34	74	4.51149e-05	0.026	0.00399117	0.632	PAAD	1006619
17100	Block_17	9	27398792	27536082	-0.1801	0.5403	792	71395	71397	3	10	1.30332e-05	0.026	0.0845564	0.998	PAAD	137290
18100	Block_18	11	106120370	106269962	-0.140441	0.561765	948	15531	15534	4	15	1.50383e-05	0.028	0.0796388	0.998	PAAD	149592
19100	Block_19	12	83436797	83744367	0.140149	0.560594	990	19135	19138	4	15	1.50383e-05	0.028	0.0798815	0.998	PAAD	307570
20100	Block_20	12	80987359	81763492	-0.089163	1.15912	988	19112	19124	13	45	5.81481e-05	0.03	0.0226868	0.954	PAAD	776133
21100	Block_21	10	114699120	116823300	-0.0544028	6.25632	894	11073	11187	115	234	5.11302e-05	0.032	0.000521328	0.224	PAAD	2124180
22100	Block_22	4	25776626	26275089	-0.0726207	2.39648	323	50798	50830	33	197	8.72222e-05	0.032	0.00509197	0.686	PAAD	498463
2349	Block_23	13	72202615	73764146	-0.0754965	1.96291	1037	21981	22006	26	61	7.81992e-05	0.032	0.00787807	0.748	PAAD	1561531
2413	Block_24	21	3.15388e+07	32490996	-0.0690465	3.17614	1380	44078	44123	46	46	7.4189e-05	0.034	0.00268083	0.52	PAAD	952167
2513	Block_25	8	101912084	102345307	-0.0781523	1.7975	744	70037	70059	23	258	7.51915e-05	0.034	0.00958341	0.794	PAAD	433223
2615	Block_26	22	30812642	3.10031e+07	-0.092269	0.92269	1407	44619	44628	10	47	6.5166e-05	0.036	0.0343746	0.99	PAAD	190461
2711	Block_27	4	99125084	99404186	-0.101748	0.610489	373	51823	51828	6	70	4.31098e-05	0.036	0.0697527	0.998	PAAD	279102
2815	Block_28	19	3133503	3.13631e+06	-0.161416	0.484249	1283	35449	35451	3	48	1.90485e-05	0.036	0.0999486	1	PAAD	2805.75
2912	Block_29	15	29210854	30027910	-0.0619831	2.97519	1123	25881	25928	48	60	0.000110281	0.038	0.00312496	0.564	PAAD	817056
3010	Block_30	5	67489737	67595709	-0.0960809	0.672566	486	54835	54841	7	38	6.5166e-05	0.038	0.0596349	0.998	PAAD	105972
3110	Block_31	8	126250639	126698738	-0.0707036	1.83829	757	70519	70544	26	123	0.000132337	0.04	0.00913226	0.774	PAAD	448099
3210	Block_32	3	130098334	130300740	-0.0946461	0.662522	281	48280	48286	7	47	7.31864e-05	0.04	0.0611277	0.998	PAAD	202406
3310	Block_33	4	48129869	48970898	-0.0789109	1.34148	343	51093	51109	17	33	0.000110281	0.042	0.0171407	0.926	PAAD	841029
3410	Block_34	7	39170836	42377483	-0.0499585	5.69527	620	64241	64354	114	515	8.22094e-05	0.046	0.000693767	0.268	PAAD	3206647
3510	Block_35	11	34018640	35343789	-0.0550542	4.01896	909	13333	13405	73	229	0.000109278	0.046	0.00159506	0.41	PAAD	1325149
3610	Block_36	7	43878609	44325329	-0.0688899	1.72225	620	64403	64427	25	515	0.000166424	0.046	0.0105168	0.818	PAAD	446720
3710	Block_37	1	176430983	177251261	-0.0726256	1.45251	63	5565	5584	20	21	0.000170434	0.046	0.0147556	0.904	PAAD	820278
3810	Block_38	7	69104289	70038627	-0.0648084	1.87944	639	64862	64890	29	74	0.000191488	0.05	0.00869314	0.762	PAAD	934338
3910	Block_39	11	122993208	126355874	-0.0404109	8.68834	953	16197	16411	215	1254	7.31864e-05	0.052	0.000177452	0.086	PAAD	3362666
4010	Block_40	1	221876616	224958213	-0.0474404	4.98124	83	6895	6999	105	200	0.000127324	0.056	0.000954431	0.308	PAAD	3081597
4110	Block_41	5	8.79636e+07	88004111	0.101144	0.505718	493	55254	55258	5	27	6.11558e-05	0.056	0.0936585	0.998	PAAD	40535.6
4210	Block_42	2	79363761	81122587	-0.0610298	2.07501	128	39056	39089	34	41	0.000243621	0.058	0.0069477	0.732	PAAD	1758826
4310	Block_43	12	30878975	31682496	-0.0668643	1.53788	965	17890	17912	23	55	0.000229585	0.062	0.0132066	0.87	PAAD	803521
4410	Block_44	3	143773022	144344430	-0.0861542	0.775387	284	48610	48618	9	40	0.00013334	0.064	0.0468463	0.998	PAAD	571408
4510	Block_45	1	150669844	153800699	-0.0379006	8.30024	59	4492	4710	219	434	9.12324e-05	0.066	0.000204521	0.098	PAAD	3130855
4610	Block_46	2	9705768	13024987	-0.0408905	7.93276	94	36942	37135	194	373	0.000120306	0.068	0.000240613	0.116	PAAD	3319219
4710	Block_47	3	139327076	140866589	-0.0633457	1.64699	283	48516	48541	26	136	0.000272695	0.07	0.0114863	0.838	PAAD	1539513
4810	Block_48	9	101783054	102208423	-0.0819484	0.737536	827	71916	71924	9	39	0.000191488	0.07	0.051047	0.998	PAAD	425369
4910	Block_49	3	132772692	133863401	-0.0536906	2.73822	282	48327	48377	51	116	0.000252643	0.074	0.00379065	0.62	PAAD	1090709
5010	Block_50	6	75381295	75589206	-0.129459	0.388377	560	60562	60564	3	30	4.31098e-05	0.074	0.136426	1	PAAD	207911
5110	Block_51	6	7.18748e+07	73520383	-0.0596022	1.84767	559	60505	60535	31	64	0.000323825	0.076	0.00902599	0.77	PAAD	1.64561e+06
5210	Block_52	11	864779	3249484	-0.0317363	7.55325	898	12131	12368	238	271	0.000107273	0.078	0.000290741	0.128	PAAD	2384705
5310	Block_53	12	2.19265e+07	21976788	0.12681	0.380429	960	17682	17684	3	25	4.712e-05	0.078	0.140232	1	PAAD	50305.7
5410	Block_54	3	123286992	124625655	-0.0498025	3.38657	280	47988	48055	68	368	0.000233595	0.082	0.00232191	0.484	PAAD	1338663
5510	Block_55	2	128744380	129698012	-0.057271	2.00448	160	40152	40186	35	93	0.000345881	0.088	0.0075001	0.742	PAAD	953632
5610	Block_56	8	69355417	70602609	-0.0576315	1.95947	722	69453	69486	34	65	0.000350894	0.088	0.00790914	0.748	PAAD	1247192
5710	Block_57	17	57743594	58513004	-0.067976	1.29154	1200	33814	33832	19	36	0.000271692	0.088	0.0185212	0.94	PAAD	769410
5810	Block_58	3	116134983	117836331	-0.0560788	2.07491	278	47794	47830	37	230	0.000345881	0.09	0.0069477	0.732	PAAD	1701348
5910	Block_59	3	1.86892e+08	187336889	-0.0653968	1.30794	311	49522	49541	20	281	0.000335855	0.09	0.0180821	0.934	PAAD	444742
6010	Block_60	2	51240310	51260739	0.122842	0.368526	114	38362	38364	3	24	5.71455e-05	0.09	0.146271	1	PAAD	20429
6110	Block_61	2	18569314	20599639	-0.0445117	3.96154	100	37225	37313	89	158	0.000280715	0.092	0.00164218	0.414	PAAD	2030325
6210	Block_62	15	81142343	82469848	-0.0474284	3.22513	1140	27835	27902	68	276	0.000300766	0.094	0.00257556	0.51	PAAD	1327505
6310	Block_63	16	79614389	79810788	-0.121678	0.365033	1178	30665	30667	3	61	6.11558e-05	0.094	0.148211	1	PAAD	196399
6410	Block_64	18	61441638	61443038	0.156871	0.313743	1266	35336	35337	2	33	5.11302e-05	0.094	0.180214	1	PAAD	1400
6510	Block_65	3	71499629	74512963	-0.039959	4.875	248	47139	47260	122	204	0.000255651	0.1	0.00101358	0.32	PAAD	3013334
6610	Block_66	2	141751626	142629557	-0.0740485	0.888582	171	40410	40421	12	12	0.000287733	0.1	0.0367727	0.992	PAAD	877931
6710	Block_67	3	130693828	132009122	-0.0621321	1.30477	281	48290	48310	21	47	0.000452152	0.104	0.0181603	0.936	PAAD	1315294
6810	Block_68	15	60496947	61491665	-0.0496277	2.72952	1136	26810	26864	55	181	0.000355906	0.106	0.00381071	0.624	PAAD	994718
6910	Block_69	19	281395	1.13248e+06	-0.0656526	1.18175	1281	35407	35424	18	18	0.00037696	0.106	0.0218918	0.954	PAAD	851090
7010	Block_70	6	38359646	42515554	-0.0363052	6.53494	541	59812	59991	180	1398	0.000199508	0.11	0.000460172	0.196	PAAD	4155908
7110	Block_71	13	93840140	96654416	-0.0454569	3.22744	1058	22193	22263	71	71	0.000361922	0.11	0.00256954	0.51	PAAD	2814276
7210	Block_72	10	8204041	8809772	0.0748512	0.823364	848	8257	8267	11	505	0.000291743	0.11	0.0420822	0.996	PAAD	605731
7310	Block_73	11	84386472	85071093	-0.0764809	0.764809	927	15121	15130	10	14	0.000290741	0.11	0.0479632	0.998	PAAD	684621
7410	Block_74	2	124920645	125733618	-0.0695201	0.973282	157	40078	40091	14	17	0.000369942	0.114	0.0312295	0.976	PAAD	812973
7510	Block_75	7	135938950	138677596	-0.0398973	4.26902	676	66608	66714	107	533	0.00032583	0.116	0.00139355	0.374	PAAD	2738646
7610	Block_76	11	10670036	12255685	-0.0417102	3.62879	900	12727	12813	87	230	0.000399016	0.116	0.00198004	0.46	PAAD	1585649
7710	Block_77	15	8.37903e+07	8.49541e+07	-0.0693287	0.970601	1141	27922	27935	14	118	0.000375958	0.116	0.0314	0.976	PAAD	1163768
7910	Block_79	10	76844489	80348297	-0.035642	6.62942	879	9825	10010	186	617	0.000208531	0.118	0.000440121	0.186	PAAD	3503808
8010	Block_80	15	62411575	6.42758e+07	-0.0385604	4.62725	1138	26874	26993	120	552	0.000303774	0.12	0.00114592	0.336	PAAD	1.86426e+06
8110	Block_81	8	128766988	131308988	-0.0395926	4.276	758	70594	70701	108	176	0.000328838	0.12	0.00138553	0.372	PAAD	2542000
8210	Block_82	14	78630749	80010617	-0.0524179	1.93946	1101	24520	24556	37	522	0.0005103	0.12	0.00810765	0.752	PAAD	1379868
8310	Block_83	10	8.56023e+07	86372858	-0.0534701	1.81798	882	10179	10212	34	34	0.000516315	0.122	0.00935483	0.786	PAAD	770532
8410	Block_84	3	179489892	180502503	-0.063499	1.14298	309	49289	49306	18	110	0.000474208	0.126	0.0232983	0.958	PAAD	1012611
8510	Block_85	5	33649717	34043311	-0.0666628	0.999941	470	54210	54224	15	90	0.000464182	0.126	0.0297688	0.976	PAAD	393594
8610	Block_86	13	114792210	115092495	-0.0558025	1.61827	1066	22983	23011	29	29	0.000503282	0.128	0.0119003	0.844	PAAD	300285
8710	Block_87	4	106983673	107017800	0.111711	0.335132	380	51960	51962	3	22	9.82502e-05	0.128	0.165868	1	PAAD	34127
8810	Block_88	1	157895493	1.59834e+08	-0.0408522	3.6767	60	4932	5021	90	383	0.000434106	0.132	0.00191889	0.45	PAAD	1.93807e+06
8910	Block_89	10	117586620	118154247	-0.0640894	1.08952	895	11188	11204	17	81	0.000492254	0.132	0.0254298	0.966	PAAD	567627
9010	Block_90	11	28658101	29358540	-0.0676664	0.94733	907	13233	13246	14	82	0.000455159	0.132	0.0327805	0.982	PAAD	700439
9110	Block_91	6	119293926	119662024	-0.0687317	0.893512	589	61277	61289	13	47	0.000440121	0.132	0.0364268	0.992	PAAD	368098
9310	Block_93	8	9.72477e+07	98956478	-0.0466802	2.66077	744	69903	69959	57	258	0.00046318	0.134	0.00402124	0.632	PAAD	1.70875e+06
9410	Block_94	1	2.34635e+08	235530758	-0.0445085	2.80404	87	7338	7400	63	226	0.00050629	0.136	0.00358613	0.606	PAAD	895754
9510	Block_95	7	113854656	116200184	-0.0455574	2.779	668	65972	66032	61	109	0.000476213	0.136	0.00366634	0.614	PAAD	2345528
9610	Block_96	16	48993133	4.99024e+07	-0.0512082	1.99712	1165	29741	29779	39	148	0.000560427	0.136	0.00756126	0.742	PAAD	909235
9710	Block_97	6	86000337	86445751	-0.074633	0.671697	568	60679	60687	9	28	0.000390996	0.136	0.0597783	0.998	PAAD	445414
9810	Block_98	15	58246538	59701812	-0.0464664	2.69505	1136	26724	26781	58	181	0.00046719	0.138	0.00391397	0.628	PAAD	1455274
9910	Block_99	3	98482769	98848062	-0.0772998	0.618398	267	47374	47381	8	38	0.000358914	0.138	0.0682659	0.998	PAAD	365293
10010	Block_100	9	35958306	36328161	-0.0809881	0.485928	799	71469	71474	6	29	0.000318812	0.138	0.0994493	1	PAAD	369855
10110	Block_101	18	60998749	6.11576e+07	-0.100236	0.400944	1266	35325	35328	4	33	0.000130332	0.14	0.1306	1	PAAD	158861
10210	Block_102	12	3143428	5589444	-0.035912	4.84812	954	17024	17158	135	467	0.000308786	0.142	0.00103063	0.324	PAAD	2446016
10310	Block_103	1	55138059	56912823	-0.0413848	3.14524	9	2915	2990	76	337	0.00052233	0.148	0.00275201	0.526	PAAD	1774764
10410	Block_104	17	31317536	3.26904e+07	-0.0482544	2.17145	1191	32622	32666	45	124	0.000641634	0.148	0.00632511	0.722	PAAD	1.37291e+06
10510	Block_105	8	105161049	106487433	-0.0555496	1.44429	746	70130	70155	26	75	0.000607547	0.148	0.014916	0.908	PAAD	1326384
10610	Block_106	17	15885326	16419585	-0.0572284	1.25902	1182	32170	32191	22	148	0.000689757	0.148	0.0194746	0.948	PAAD	534259
10710	Block_107	14	32328771	3.27985e+07	-0.069197	0.830364	1077	23355	23366	12	19	0.000472203	0.148	0.0414215	0.996	PAAD	469748
10810	Block_108	11	113500945	115774292	-0.0384829	3.84829	953	15718	15817	100	1254	0.000452152	0.15	0.00174845	0.42	PAAD	2273347
10910	Block_109	1	19322300	19984784	-0.043861	2.71938	3	1460	1521	62	929	0.000566443	0.15	0.00383777	0.624	PAAD	662484
11010	Block_110	3	105221308	105601834	-0.0669274	0.870056	275	47503	47515	13	24	0.000535364	0.15	0.0381582	0.992	PAAD	380526
11110	Block_111	2	189191655	1.90629e+08	-0.0502026	1.85749	197	41425	41461	37	119	0.000678729	0.152	0.00891771	0.77	PAAD	1.4374e+06
11210	Block_112	12	98926723	99642048	-0.0637456	1.01993	999	19444	19459	16	28	0.000573461	0.152	0.0287683	0.976	PAAD	715325
11310	Block_113	14	72925007	75372636	-0.0378115	4.15927	1101	24262	24371	110	522	0.000398014	0.154	0.00147776	0.392	PAAD	2447629
11410	Block_114	15	93412760	95334933	-0.0454185	2.58885	1142	28249	28305	57	348	0.000560427	0.154	0.00428191	0.644	PAAD	1922173
11510	Block_115	17	69324042	71152544	-0.0406188	3.2495	1205	34176	34255	80	863	0.000531353	0.156	0.00252443	0.51	PAAD	1828502
11610	Block_116	8	81290007	81478197	0.0847135	0.423567	731	69636	69640	5	69	0.000285728	0.156	0.121142	1	PAAD	188190
11710	Block_117	8	1.06832e+07	11997496	-0.039778	3.46069	692	67972	68058	87	201	0.000503282	0.158	0.00221865	0.478	PAAD	1.31434e+06
11810	Block_118	14	87179368	88264910	-0.0690239	0.759263	1112	24623	24633	11	474	0.000534361	0.16	0.0485306	0.998	PAAD	1085542
11910	Block_119	5	1.38775e+08	139641530	-0.0485261	1.84399	523	56336	56373	38	128	0.000782994	0.162	0.00907211	0.772	PAAD	866367
12010	Block_120	9	37938667	38091405	-0.0726036	0.653433	800	71498	71506	9	42	0.000493256	0.162	0.0625263	0.998	PAAD	152738
12110	Block_121	5	8621221	10193133	-0.0464922	2.18513	449	53818	53864	47	96	0.000707803	0.164	0.0062419	0.72	PAAD	1571912
12210	Block_122	3	106447444	106580512	-0.106784	0.320351	276	47520	47522	3	72	0.00013735	0.164	0.17571	1	PAAD	133068
12310	Block_123	7	2402178	4948064	-0.0311697	6.23394	606	63168	63367	200	390	0.000281718	0.166	0.000527343	0.224	PAAD	2545886
12410	Block_124	1	175099472	176150704	-0.0493863	1.67914	62	5531	5564	34	45	0.000826104	0.166	0.0110532	0.826	PAAD	1051232
12510	Block_125	14	35802397	36353534	-0.065534	0.851942	1080	23414	23426	13	13	0.000617573	0.168	0.0396069	0.992	PAAD	551137
12610	Block_126	15	4.42815e+07	44887664	-0.0722342	0.650107	1127	26407	26415	9	76	0.000507292	0.168	0.0630406	0.998	PAAD	606180
12710	Block_127	10	84264459	84772851	-0.0769061	0.538342	881	10172	10178	7	20	0.000417062	0.168	0.0850426	0.998	PAAD	508392
12810	Block_128	7	93535731	94278830	-0.0502789	1.6592	653	65346	65378	33	34	0.000779987	0.17	0.0113008	0.834	PAAD	743099
12910	Block_129	8	121048603	122234746	-0.055278	1.27139	756	70377	70399	23	55	0.000763946	0.17	0.0190986	0.944	PAAD	1186143
13110	Block_131	7	110174780	110738315	-0.0601634	1.02278	663	65915	65931	17	17	0.000766953	0.176	0.0286289	0.976	PAAD	563535
13210	Block_132	5	148529782	149324118	-0.0456758	2.19244	524	56678	56725	48	490	0.000748907	0.18	0.00620681	0.716	PAAD	794336
13310	Block_133	13	37368530	38518217	-0.0532295	1.27751	1012	21383	21406	24	59	0.000902298	0.18	0.0189302	0.944	PAAD	1149687
13410	Block_134	12	21723392	21796914	-0.081167	0.405835	960	17677	17681	5	25	0.000393001	0.182	0.12848	1	PAAD	73522
13510	Block_135	3	184338068	185632943	-0.0440429	2.42236	311	49406	49460	55	281	0.000709808	0.184	0.00497968	0.684	PAAD	1294875
13610	Block_136	7	16502585	17598458	-0.0501754	1.55544	616	63525	63555	31	63	0.000868211	0.184	0.0129019	0.86	PAAD	1095873
13710	Block_137	1	199304781	201790194	-0.035225	3.9452	77	5969	6080	112	427	0.000481226	0.188	0.0016502	0.414	PAAD	2485413
13810	Block_138	2	15182678	15428083	-0.0708078	0.637271	97	37143	37151	9	11	0.000584489	0.188	0.0651409	0.998	PAAD	245405
13910	Block_139	6	16277615	18694265	-0.0373141	3.47021	537	58511	58603	93	407	0.000620581	0.19	0.00220361	0.474	PAAD	2416650
14010	Block_140	14	55072950	55647471	-0.0472431	1.74799	1095	23683	23719	37	302	0.000947413	0.19	0.0101819	0.812	PAAD	574521
14110	Block_141	5	165063158	166745042	-0.0521119	1.3028	532	57143	57167	25	180	0.00093438	0.192	0.0182124	0.936	PAAD	1681884
14210	Block_142	12	91332479	91605181	-0.0649476	0.779371	997	19209	19220	12	17	0.000747905	0.192	0.0463982	0.998	PAAD	272702
14310	Block_143	6	5.35306e+07	53772058	-0.0619273	0.866983	545	60348	60361	14	200	0.000846155	0.194	0.0384249	0.992	PAAD	241481
14410	Block_144	4	141471760	142353093	-0.051312	1.33411	406	52464	52489	26	125	0.000965459	0.198	0.0173542	0.928	PAAD	881333
14510	Block_145	20	25275486	25276739	0.122045	0.24409	1340	43578	43579	2	16	0.000127324	0.198	0.242818	1	PAAD	1253
14610	Block_146	1	109127959	112506949	-0.0307536	5.44339	47	3973	4149	177	177	0.000375958	0.2	0.000773971	0.28	PAAD	3378990
14710	Block_147	7	29496926	32059706	-0.0348026	3.89789	618	63911	64022	112	443	0.000519323	0.2	0.00169833	0.418	PAAD	2562780
14810	Block_148	7	76827460	78600265	-0.0445617	2.0944	643	65075	65121	47	49	0.000898288	0.2	0.00680333	0.732	PAAD	1772805
14910	Block_149	8	94098878	95003694	-0.045781	1.96858	743	69802	69844	43	69	0.000929367	0.202	0.00781791	0.746	PAAD	904816
15010	Block_150	7	130371296	130868715	-0.0475507	1.56917	676	66367	66399	33	533	0.00106271	0.202	0.0126673	0.86	PAAD	497419
15110	Block_151	6	99373813	99461062	-0.0936003	0.374401	578	60861	60864	4	28	0.000228582	0.202	0.1432	1	PAAD	87249
15210	Block_152	12	16701533	16940870	0.0719475	0.57558	956	17597	17604	8	43	0.00060855	0.204	0.0766252	0.998	PAAD	239337
15310	Block_153	2	99735582	101508685	-0.036896	3.20995	143	39385	39471	87	275	0.000703793	0.206	0.00260764	0.512	PAAD	1773103
15410	Block_154	6	855390	1841153	-0.040407	2.66686	535	57827	57892	66	415	0.000758933	0.206	0.0040032	0.632	PAAD	985763
15510	Block_155	8	122558224	122988442	-0.065571	0.72128	756	70408	70418	11	55	0.000767956	0.208	0.053006	0.998	PAAD	430218
15610	Block_156	12	21283725	21547892	-0.0771569	0.462941	960	17670	17675	6	25	0.000481226	0.21	0.106668	1	PAAD	264167
15810	Block_158	1	57176315	58018699	-0.0457626	1.73898	9	3005	3042	38	337	0.00111384	0.212	0.0103113	0.814	PAAD	842384
15910	Block_159	5	5979803	6.41149e+06	-0.0626208	0.81407	447	53760	53772	13	35	0.000855178	0.212	0.0429344	0.996	PAAD	431688
16010	Block_160	15	31203212	32404307	-0.0432328	2.29134	1124	25945	25997	53	57	0.000829112	0.214	0.00563535	0.694	PAAD	1201095
16110	Block_161	15	47497566	49207945	-0.040068	2.64449	1129	26449	26514	66	121	0.000779987	0.216	0.00408641	0.636	PAAD	1710379
16210	Block_162	10	10135225	10394909	0.0915512	0.366205	850	8270	8273	4	222	0.000253646	0.216	0.147559	1	PAAD	259684
16310	Block_163	3	156316965	156967557	-0.0492535	1.32984	292	48878	48904	27	87	0.00116096	0.218	0.0174916	0.928	PAAD	650592
16410	Block_164	5	122132211	123679203	-0.0448978	1.88571	516	55812	55853	42	138	0.00107373	0.222	0.00863499	0.758	PAAD	1546992
16510	Block_165	13	22067147	23029611	-0.0456172	1.64222	1008	20906	20941	36	36	0.00119805	0.222	0.0115554	0.84	PAAD	962464
16610	Block_166	2	59919051	60748951	-0.0510515	1.22524	121	38515	38538	24	58	0.00112386	0.222	0.0204832	0.952	PAAD	829900
16710	Block_167	5	77531473	77583915	0.117694	0.235388	489	55048	55049	2	238	0.000157401	0.222	0.25266	1	PAAD	52442
16810	Block_168	11	126572385	1.28746e+08	-0.0344251	3.61464	953	16427	16531	105	1254	0.000620581	0.224	0.00200009	0.46	PAAD	2.17393e+06
16910	Block_169	1	20902240	22734261	-0.0361257	3.28744	3	1571	1661	91	929	0.000720836	0.224	0.00246628	0.506	PAAD	1832021
17010	Block_170	11	35941235	36807594	-0.0427828	2.2247	909	13425	13476	52	229	0.000909316	0.224	0.00603136	0.71	PAAD	866359
17110	Block_171	2	209854267	210597871	-0.0565522	0.961388	208	41940	41956	17	36	0.00106972	0.224	0.0319243	0.978	PAAD	743604
17210	Block_172	10	44287023	45324826	-0.045135	1.76026	864	9080	9118	39	106	0.00115795	0.226	0.0100225	0.808	PAAD	1037803
17310	Block_173	12	5.47303e+07	5.60754e+07	-0.0378052	2.72198	976	18470	18541	72	252	0.000900293	0.23	0.00382875	0.624	PAAD	1345022
17410	Block_174	10	22882894	23633232	-0.0480827	1.29823	855	8608	8634	27	46	0.00132437	0.23	0.0183407	0.938	PAAD	750338
17510	Block_175	8	96377380	9.70044e+07	-0.062767	0.753204	744	69886	69897	12	258	0.000950421	0.23	0.0492264	0.998	PAAD	627034
17610	Block_176	3	66623945	68316096	-0.0466062	1.39819	246	47001	47030	30	305	0.00136548	0.234	0.0158905	0.914	PAAD	1692151
17710	Block_177	1	93480883	96048160	-0.0330682	3.60443	34	3746	3854	109	119	0.000672713	0.238	0.00201112	0.46	PAAD	2567277
17810	Block_178	7	126675443	127117859	-0.0620047	0.744056	675	66186	66197	12	89	0.00103163	0.238	0.050267	0.998	PAAD	442416
17910	Block_179	12	25611175	25994029	-0.0617643	0.741172	962	17768	17779	12	149	0.00105769	0.24	0.0506169	0.998	PAAD	382854
18010	Block_180	8	81680007	81904401	-0.0782301	0.39115	731	69649	69653	5	69	0.000524335	0.24	0.135133	1	PAAD	224394
18110	Block_181	17	67497879	68434585	-0.045358	1.49682	1204	34137	34169	33	61	0.00138653	0.244	0.0139435	0.886	PAAD	936706
18210	Block_182	5	41310595	42858327	-0.0482123	1.25352	473	54406	54431	26	135	0.00137651	0.244	0.019646	0.952	PAAD	1547732
18310	Block_183	11	121960000	122870002	-0.0408685	2.24777	953	16138	16192	55	1254	0.00101759	0.246	0.00589902	0.702	PAAD	910002
18410	Block_184	10	111646370	112499453	-0.0427336	2.09395	894	10955	11003	49	234	0.00102862	0.246	0.00680533	0.732	PAAD	853083
18510	Block_185	1	33686435	34669017	-0.0441894	1.81176	4	2144	2184	41	164	0.00121108	0.246	0.00940696	0.786	PAAD	982582
18610	Block_186	16	5.0914e+07	51442575	-0.0506111	1.16406	1165	29826	29848	23	148	0.00126322	0.246	0.0224943	0.954	PAAD	528624
18710	Block_187	2	236918123	239511283	-0.028214	5.2478	218	42848	43033	186	836	0.000445134	0.248	0.00084014	0.294	PAAD	2593160
18810	Block_188	1	115572863	116681753	-0.0419683	2.09841	50	4233	4282	50	125	0.00108877	0.25	0.00676924	0.732	PAAD	1108890
18910	Block_189	2	213587996	214154452	-0.0581769	0.814476	213	41982	41995	14	14	0.00123815	0.25	0.0429033	0.996	PAAD	566456
19010	Block_190	11	99975877	100502854	-0.0633069	0.696376	943	15397	15407	11	22	0.00098551	0.25	0.0563074	0.998	PAAD	526977
19110	Block_191	4	47512538	47533905	-0.0984333	0.2953	343	51079	51081	3	33	0.000249636	0.25	0.194286	1	PAAD	21367
19210	Block_192	17	14584000	15442650	-0.0446852	1.5193	1182	32129	32162	34	148	0.00145671	0.252	0.0135345	0.874	PAAD	858650
19310	Block_193	9	88309142	90583846	-0.041993	2.01566	824	71651	71698	48	48	0.00115494	0.254	0.00740586	0.74	PAAD	2274704
19410	Block_194	1	8692312	9804590	-0.0331027	3.47578	2	700	804	105	1090	0.000736877	0.256	0.00219158	0.474	PAAD	1112278
19510	Block_195	6	105528070	106652991	-0.0406019	2.23311	586	60906	60960	55	268	0.00104566	0.256	0.00597923	0.708	PAAD	1124921
19610	Block_196	16	11194243	13330599	-0.0333551	3.43558	1148	29064	29166	103	161	0.000756928	0.26	0.00225274	0.48	PAAD	2136356
19710	Block_197	6	35911587	37358794	-0.0352346	3.03017	541	59672	59757	86	1398	0.000863199	0.26	0.00299763	0.558	PAAD	1447207
19810	Block_198	9	92075837	92807111	-0.0541732	0.920944	825	71733	71749	17	51	0.00139255	0.26	0.0345099	0.99	PAAD	731274
19910	Block_199	16	84676746	85749496	-0.0286342	4.4383	1180	30860	31014	155	668	0.000573461	0.264	0.00126522	0.356	PAAD	1072750
20010	Block_200	6	112301106	112947707	-0.045685	1.32487	586	61145	61173	29	268	0.00161912	0.266	0.0176339	0.928	PAAD	646601
20110	Block_201	2	50153077	50956659	-0.0575211	0.805295	114	38342	38355	14	24	0.00132337	0.266	0.0437123	0.998	PAAD	803582
20210	Block_202	14	82028411	82278863	-0.085952	0.343808	1103	24585	24588	4	30	0.000407037	0.266	0.16045	1	PAAD	250452
20310	Block_203	3	99218170	101044447	-0.0350444	2.97877	268	47382	47466	85	85	0.000908313	0.268	0.00311493	0.562	PAAD	1826277
20410	Block_204	5	89663024	90286613	-0.0640853	0.640853	495	55278	55287	10	34	0.00103664	0.268	0.0645564	0.998	PAAD	623589
20510	Block_205	5	34452378	36662861	-0.0347724	2.99043	471	54227	54312	86	86	0.000931372	0.27	0.00307984	0.558	PAAD	2210483
20610	Block_206	10	112772261	114610803	-0.0406397	2.11326	894	11018	11069	52	234	0.00116898	0.27	0.00665094	0.73	PAAD	1838542
20710	Block_207	6	27034685	2.77402e+07	0.0408102	2.08132	541	58845	58895	51	1398	0.00119905	0.27	0.00690759	0.732	PAAD	705549
20810	Block_208	9	71795999	72081155	-0.0637459	0.637459	803	71527	71536	10	16	0.00108276	0.272	0.0651008	0.998	PAAD	285156
20910	Block_209	12	26145384	28116451	-0.0370937	2.44818	962	17783	17848	66	149	0.00112286	0.274	0.00485236	0.672	PAAD	1971067
21010	Block_210	12	88964365	89777963	-0.0456684	1.27872	995	19160	19187	28	57	0.00170033	0.274	0.0188881	0.944	PAAD	813598
21110	Block_211	2	210824069	211503272	-0.0548797	0.878076	208	41960	41975	16	36	0.00142262	0.274	0.0375737	0.992	PAAD	679203
21210	Block_212	20	60388809	60709957	-0.0731394	0.438836	1364	44001	44006	6	36	0.000721839	0.274	0.115257	1	PAAD	321148
21310	Block_213	10	96443383	99409824	-0.0305136	3.66163	886	10484	10603	120	173	0.000765951	0.276	0.00193593	0.454	PAAD	2966441
21410	Block_214	15	100513968	102513445	-0.0307438	3.59702	1144	28465	28581	117	117	0.000791015	0.276	0.00201814	0.46	PAAD	1999477
21510	Block_215	11	107977510	109172798	-0.0445746	1.42639	951	15557	15588	32	32	0.00160509	0.276	0.0152649	0.91	PAAD	1195288
21610	Block_216	2	29127558	30802226	-0.0353562	2.72243	104	37617	37693	77	327	0.00104266	0.28	0.00382775	0.624	PAAD	1674668
21710	Block_217	12	19018111	21014317	-0.0403289	2.05677	959	17619	17669	51	62	0.00126422	0.282	0.00709106	0.736	PAAD	1996206
21810	Block_218	2	198272801	199239878	-0.0568262	0.795567	201	41583	41596	14	51	0.00140759	0.282	0.0446948	0.998	PAAD	967077
21910	Block_219	1	42039865	42692013	-0.0419466	1.80371	5	2451	2493	43	444	0.0014517	0.284	0.00950621	0.79	PAAD	652148
22010	Block_220	3	56950340	57327897	-0.0473312	1.18328	245	46636	46660	25	99	0.00165221	0.284	0.0218497	0.954	PAAD	377557
22110	Block_221	4	19750829	20729211	-0.0550383	0.825575	323	50668	50682	15	197	0.00152087	0.284	0.0418877	0.996	PAAD	978382
22210	Block_222	15	9.74909e+07	97720753	0.095589	0.286767	1142	28366	28368	3	348	0.000315804	0.284	0.201229	1	PAAD	229854
22310	Block_223	4	182080651	185362534	-0.0282344	4.23516	444	53064	53213	150	310	0.000637624	0.286	0.00141861	0.378	PAAD	3281883
22410	Block_224	2	112462079	114082611	-0.0368696	2.43339	148	39807	39872	66	71	0.00115895	0.286	0.00491752	0.674	PAAD	1620532
22510	Block_225	2	140451	1507755	-0.0310812	3.2946	92	36461	36566	106	303	0.000932375	0.288	0.00245826	0.506	PAAD	1367304
22610	Block_226	10	83728257	84175459	0.0703288	0.492301	881	10164	10170	7	20	0.000829112	0.288	0.0975013	1	PAAD	447202
22710	Block_227	3	49608040	50855436	-0.0356929	2.56989	243	46331	46402	72	461	0.00113389	0.29	0.00436011	0.652	PAAD	1247396
22810	Block_228	7	55141971	55902220	-0.0399998	2.03999	626	64735	64785	51	81	0.00131535	0.29	0.00720836	0.736	PAAD	760249
22910	Block_229	14	95358101	96752171	-0.032396	3.01283	1112	24960	25052	93	474	0.00109479	0.292	0.00302972	0.558	PAAD	1394070
23010	Block_230	12	109064006	109458878	-0.0459518	1.19475	1003	19719	19744	26	272	0.00183367	0.292	0.0214817	0.952	PAAD	394872
23110	Block_231	12	8665373	12186121	-0.0295313	3.78001	955	17311	17438	128	252	0.000776979	0.294	0.0018076	0.426	PAAD	3520748
23210	Block_232	2	7.03296e+07	73329813	-0.0335493	2.95234	123	38867	38954	88	356	0.00105669	0.294	0.00318812	0.564	PAAD	3.00017e+06
23310	Block_233	1	211487219	215450695	-0.0277631	4.16446	81	6606	6755	150	150	0.00066369	0.296	0.00147576	0.392	PAAD	3963476
23410	Block_234	2	229890506	233940417	-0.027502	4.1528	218	42487	42637	151	836	0.000669706	0.296	0.00148177	0.392	PAAD	4049911
2354	Block_235	3	38454555	39681217	-0.0389268	2.21883	242	45885	45941	57	86	0.00120306	0.296	0.00606244	0.71	PAAD	1226662
2369	Block_236	17	1.68383e+07	18291699	-0.0317131	3.17131	1183	32192	32291	100	100	0.00100757	0.298	0.00268885	0.52	PAAD	1.45339e+06
2372	Block_237	5	110971507	111319725	-0.0522948	0.889012	510	55589	55605	17	52	0.00167226	0.298	0.0367436	0.992	PAAD	348218
23810	Block_238	7	1.31377e+08	134519692	-0.029132	3.78716	676	66421	66550	130	533	0.000786002	0.3	0.00180159	0.426	PAAD	3.14263e+06
2398	Block_239	14	101270817	101544169	-0.0346012	2.56049	1113	25242	25315	74	524	0.00124617	0.3	0.00440321	0.656	PAAD	273352
2407	Block_240	13	44016176	45082099	-0.040331	1.89556	1015	21542	21588	47	208	0.00146473	0.3	0.0085197	0.758	PAAD	1065923
24110	Block_241	12	101945864	103200087	-0.0439682	1.36301	1002	19491	19521	31	157	0.00181262	0.3	0.0166474	0.918	PAAD	1254223
2421	Block_242	16	23678095	24394920	-0.0497491	1.04473	1153	29424	29444	21	108	0.00164118	0.3	0.0275	0.97	PAAD	716825
2435	Block_243	8	49352435	49731668	-0.044076	1.32228	708	69078	69107	30	81	0.00185272	0.302	0.0177061	0.928	PAAD	379233
2441	Block_244	6	125743207	126549492	-0.0464458	1.16115	594	61358	61382	25	46	0.00185071	0.302	0.0226076	0.954	PAAD	806285
2451	Block_245	3	148614668	1.50238e+08	-0.0322479	2.90231	290	48653	48742	90	174	0.00118702	0.304	0.00331043	0.576	PAAD	1.62366e+06
2463	Block_246	1	68141209	68922035	-0.0410843	1.76663	11	3336	3378	43	211	0.0016091	0.304	0.00995235	0.808	PAAD	780826
2474	Block_247	6	113886322	113993995	-0.0719042	0.431425	587	61188	61193	6	40	0.000813071	0.304	0.118072	1	PAAD	107673
24810	Block_248	5	130978176	133011661	-0.0316854	2.97843	521	56030	56123	94	107	0.00117499	0.306	0.00311694	0.564	PAAD	2033485
2491	Block_249	14	99828060	100812241	-0.0336694	2.82823	1113	25130	25213	84	524	0.00113289	0.306	0.00351696	0.604	PAAD	984181
2501	Block_250	1	218575437	221651747	-0.0341891	2.66675	83	6813	6890	78	200	0.00119905	0.306	0.0040032	0.632	PAAD	3076310
2514	Block_251	12	75949788	76653220	-0.0422106	1.604	987	18995	19032	38	93	0.00168429	0.308	0.0121219	0.848	PAAD	703432
2528	Block_252	2	16767476	16822974	-0.0688207	0.481745	99	37185	37191	7	12	0.000963454	0.308	0.100702	1	PAAD	55498
2535	Block_253	7	23603991	26230758	-0.0339057	2.67855	618	63699	63777	79	443	0.00121509	0.31	0.00395908	0.63	PAAD	2626767
2546	Block_254	11	109920791	111717611	-0.0352602	2.46821	953	15592	15661	70	1254	0.0012582	0.31	0.00477717	0.668	PAAD	1796820
2553	Block_255	3	12623846	13914731	-0.0382007	2.21564	228	45280	45337	58	420	0.00127525	0.31	0.00607948	0.712	PAAD	1290885
25610	Block_256	13	30317411	31352236	-0.0389455	2.02517	1011	21167	21218	52	199	0.00144167	0.31	0.00733468	0.738	PAAD	1034825
2571	Block_257	3	158315980	158547325	-0.0593918	0.65331	293	48922	48932	11	36	0.00148578	0.31	0.0625453	0.998	PAAD	231345
2583	Block_258	2	241366765	243017952	-0.0291392	3.43843	218	43205	43322	118	836	0.000932375	0.316	0.00224873	0.48	PAAD	1651187
2595	Block_259	9	90896143	91849710	-0.0469948	1.08088	825	71699	71721	23	51	0.00193493	0.318	0.0257857	0.966	PAAD	953567
2601	Block_260	19	39078193	3.98269e+07	-0.048982	1.02862	1308	35910	35930	21	132	0.00178755	0.318	0.0283151	0.974	PAAD	748741
26110	Block_261	12	62490552	62661012	0.0818552	0.327421	981	18715	18718	4	29	0.000576468	0.318	0.170834	1	PAAD	170460
2621	Block_262	17	4.68717e+07	48389080	-0.032609	2.77177	1196	33452	33536	85	215	0.00126322	0.32	0.00368839	0.614	PAAD	1.51735e+06
2631	Block_263	1	6227975	8194341	-0.0235624	3.91135	2	483	648	166	1090	0.000727854	0.322	0.00168128	0.418	PAAD	1966366
2641	Block_264	15	25223574	25809518	-0.0292698	3.30749	1122	25681	25793	113	204	0.00101358	0.324	0.00244523	0.506	PAAD	585944
2652	Block_265	5	58824741	5.90645e+07	-0.0679851	0.475895	482	54695	54701	7	32	0.00105068	0.324	0.102515	1	PAAD	239767
2664	Block_266	1	2615690	3519046	-0.024365	3.87404	2	144	302	159	1090	0.000755925	0.326	0.00172439	0.418	PAAD	903356
2672	Block_267	11	7.02114e+07	71293184	-0.029191	3.29859	919	14585	14697	113	286	0.00102361	0.326	0.00245325	0.506	PAAD	1.08177e+06
2681	Block_268	15	34781891	37441051	-0.0330328	2.60959	1125	26065	26143	79	146	0.00136448	0.326	0.00419468	0.64	PAAD	2659160
2691	Block_269	11	19222395	19860035	-0.0409179	1.5958	902	13051	13089	39	167	0.00189483	0.326	0.0122522	0.852	PAAD	637640
2704	Block_270	7	1.41464e+08	142045032	-0.0411446	1.56349	677	66829	66866	38	59	0.00190986	0.326	0.0127695	0.86	PAAD	581404
2713	Block_271	4	176710822	177648950	-0.0471955	1.0383	439	53010	53031	22	45	0.00203418	0.326	0.0278279	0.972	PAAD	938128
2721	Block_272	13	53442030	53972317	-0.0506797	0.912234	1017	21870	21887	18	28	0.00182766	0.326	0.0351114	0.99	PAAD	530287
2735	Block_273	7	144077454	144571754	-0.0536071	0.804106	680	66940	66954	15	15	0.00177352	0.326	0.0438407	0.998	PAAD	494300
2746	Block_274	3	124879970	1.27256e+08	-0.0343973	2.40781	280	48077	48146	70	368	0.00142563	0.332	0.00503482	0.684	PAAD	2.37583e+06
2751	Block_275	11	74668981	77595033	-0.027807	3.69834	920	14863	14995	133	376	0.000871219	0.334	0.00189683	0.44	PAAD	2926052
2761	Block_276	15	77095150	78791512	-0.030566	2.84264	1140	27627	27719	93	276	0.00137951	0.336	0.00347585	0.596	PAAD	1696362
2771	Block_277	12	12887740	13588746	-0.0395794	1.78107	955	17471	17515	45	252	0.00179958	0.336	0.0097769	0.802	PAAD	701006
2781	Block_278	6	10687325	12910610	-0.0290279	3.16404	537	58228	58336	109	407	0.00111283	0.338	0.00270689	0.52	PAAD	2223285
2792	Block_279	13	46093146	48073444	-0.0331594	2.42064	1015	21626	21698	73	208	0.00155797	0.338	0.0049847	0.684	PAAD	1980298
2802	Block_280	2	130031761	1.30636e+08	-0.0519359	0.830975	161	40187	40202	16	17	0.0019249	0.338	0.0413664	0.996	PAAD	603805
2816	Block_281	9	138916664	140525207	-0.0330036	2.40926	847	72730	72802	73	687	0.00159306	0.34	0.00503081	0.684	PAAD	1608543
2822	Block_282	11	30252614	33317049	-0.0360637	2.27201	909	13250	13312	63	229	0.00139756	0.34	0.00574864	0.702	PAAD	3064435
2831	Block_283	2	26764961	27149133	-0.0484825	0.96965	104	37503	37522	20	327	0.00202416	0.34	0.0314551	0.976	PAAD	384172
2841	Block_284	10	1.37082e+07	16198768	-0.0318213	2.70481	850	8407	8491	85	222	0.00139856	0.342	0.00387788	0.626	PAAD	2.49057e+06
2851	Block_285	5	112573320	114499431	-0.0402717	1.65114	511	55644	55684	41	125	0.00191488	0.344	0.0114211	0.836	PAAD	1926111
2862	Block_286	1	232621926	233112527	-0.0456418	1.0954	87	7284	7307	24	226	0.0021595	0.344	0.0251671	0.964	PAAD	490601
2872	Block_287	12	23686149	2.3999e+07	-0.0702494	0.421496	962	17705	17710	6	149	0.000971474	0.344	0.122016	1	PAAD	312850
2884	Block_288	1	17452434	17759877	-0.0398621	1.67421	3	1309	1350	42	929	0.00192089	0.346	0.0111103	0.832	PAAD	307443
2891	Block_289	17	7.86445e+07	80355956	-0.0243455	3.60314	1205	34827	34974	148	863	0.000885255	0.348	0.00201313	0.46	PAAD	1.71146e+06
2901	Block_290	10	86863762	88722838	-0.0373815	2.0186	883	10213	10266	54	54	0.00164519	0.348	0.00738381	0.74	PAAD	1859076
2913	Block_291	7	42909134	43739176	-0.0407536	1.50788	620	64363	64399	37	515	0.00206927	0.348	0.013724	0.882	PAAD	830042
2924	Block_292	7	1.56881e+08	158224950	-0.0236578	3.61964	687	67339	67491	153	341	0.000847158	0.35	0.00199207	0.46	PAAD	1.34437e+06
2932	Block_293	14	70060335	71515513	-0.0367746	2.13293	1101	24153	24210	58	522	0.00150684	0.35	0.00652863	0.726	PAAD	1455178
2944	Block_294	12	15698455	16512966	-0.0429813	1.28944	956	17563	17592	30	43	0.00210737	0.35	0.0185843	0.942	PAAD	814511
2951	Block_295	1	90321064	90478723	-0.059539	0.59539	31	3689	3698	10	42	0.00165522	0.352	0.0726641	0.998	PAAD	157659
2962	Block_296	11	118895504	119957478	-0.0367551	2.09504	953	15990	16046	57	1254	0.00156599	0.354	0.00679531	0.732	PAAD	1061974
2971	Block_297	5	114686042	115864207	-0.0420806	1.34658	511	55687	55718	32	125	0.00216151	0.354	0.0170324	0.926	PAAD	1178165
2981	Block_298	10	53182118	54114224	-0.0519803	0.779704	870	9292	9306	15	56	0.00209032	0.356	0.0463581	0.998	PAAD	932106
2991	Block_299	2	120570282	122864316	-0.0281127	3.20485	155	39955	40068	114	172	0.00112386	0.358	0.00261566	0.514	PAAD	2294034
3002	Block_300	6	87466574	88824517	-0.0423545	1.31299	570	60690	60720	31	130	0.00220462	0.358	0.0179497	0.932	PAAD	1357943
3012	Block_301	6	3.35482e+07	35403738	-0.0254644	3.48862	541	59514	59650	137	1398	0.00098551	0.362	0.00217554	0.474	PAAD	1.85555e+06
3022	Block_302	17	66356057	6.7058e+07	-0.0480659	0.913252	1204	34112	34130	19	61	0.00224973	0.362	0.0350473	0.99	PAAD	701934
3033	Block_303	10	22013777	22706255	-0.051097	0.817552	855	8589	8604	16	46	0.0021204	0.362	0.0426035	0.996	PAAD	692478
3041	Block_304	3	40004565	42573054	-0.0328129	2.26409	243	45942	46010	69	461	0.00180159	0.368	0.00579676	0.702	PAAD	2568489
3051	Block_305	8	18577488	19823147	-0.0363034	2.03299	696	68180	68235	56	154	0.00171737	0.368	0.0072615	0.738	PAAD	1245659
3061	Block_306	8	39873708	40851636	-0.0414914	1.32773	706	68892	68923	32	150	0.00231089	0.368	0.0175647	0.928	PAAD	977928
3071	Block_307	19	1.09284e+07	12924293	-0.0413993	1.32478	1285	35593	35624	32	145	0.00232592	0.368	0.0176389	0.928	PAAD	1.99592e+06
3081	Block_308	3	68781767	69482656	-0.0442761	1.1069	247	47032	47056	25	26	0.0023951	0.368	0.024721	0.958	PAAD	700889
3091	Block_309	3	45866619	4.70294e+07	-0.0325128	2.2759	243	46160	46229	70	461	0.00182665	0.37	0.00572859	0.702	PAAD	1.16278e+06
3102	Block_310	4	6537067	7304739	-0.0347881	2.12208	315	50265	50325	61	322	0.00175948	0.37	0.00660081	0.73	PAAD	767672
3111	Block_311	17	48539075	49027095	-0.040341	1.41193	1196	33543	33577	35	215	0.00233996	0.372	0.0155847	0.91	PAAD	488020
3121	Block_312	2	227312417	227567405	-0.0585077	0.585077	216	42436	42445	10	57	0.00183768	0.372	0.0747554	0.998	PAAD	254988
3131	Block_313	2	218027591	218767655	-0.0356769	2.03358	214	42118	42174	57	370	0.00177352	0.374	0.00725748	0.738	PAAD	740064
3141	Block_314	1	2.18098e+08	218472841	0.0683366	0.410019	83	6802	6807	6	200	0.00117098	0.376	0.1267	1	PAAD	374614
3152	Block_315	2	160958810	161420987	-0.0427475	1.19693	180	40810	40837	28	59	0.00240613	0.378	0.0214065	0.952	PAAD	462177
3161	Block_316	14	89956817	91205834	-0.0345178	2.07107	1112	24703	24762	60	474	0.0018828	0.382	0.00697677	0.734	PAAD	1249017
3171	Block_317	7	90390136	92455499	-0.0370448	1.85224	652	65272	65321	50	91	0.00198706	0.384	0.00897386	0.77	PAAD	2065363
3181	Block_318	12	44775162	47496835	-0.0316525	2.31063	975	18024	18096	73	427	0.00189884	0.386	0.00552708	0.692	PAAD	2721673
3191	Block_319	4	79531297	81449664	-0.0423816	1.18668	360	51531	51558	28	133	0.00252042	0.386	0.0217484	0.954	PAAD	1918367
3201	Block_320	2	16366394	16514107	-0.059941	0.539469	98	37176	37184	9	31	0.00180861	0.386	0.0847539	0.998	PAAD	147713
3211	Block_321	12	80581062	80816860	0.0784074	0.31363	988	19108	19111	4	45	0.000764948	0.386	0.180304	1	PAAD	235798
3221	Block_322	11	45354316	46062035	-0.0343445	2.06067	916	13613	13672	60	310	0.00193593	0.388	0.00705798	0.734	PAAD	707719
3232	Block_323	2	56675941	56701451	-0.101129	0.202258	118	38475	38476	2	18	0.000370945	0.388	0.296675	1	PAAD	25510
3242	Block_324	5	169123192	169900573	-0.0371653	1.8211	532	57261	57309	49	180	0.0020422	0.39	0.00932475	0.784	PAAD	777381
3251	Block_325	16	47999378	48720568	-0.0400738	1.36251	1164	29707	29740	34	45	0.00250638	0.39	0.0166584	0.918	PAAD	721190
3261	Block_326	2	216769199	217990268	-0.0314531	2.35899	214	42040	42114	75	370	0.00186274	0.392	0.00526641	0.69	PAAD	1221069
3272	Block_327	10	80981124	81374572	-0.0399588	1.39856	879	10081	10115	35	617	0.00245626	0.392	0.0158835	0.914	PAAD	393448
3281	Block_328	19	20188803	2.03491e+07	0.0866201	0.25986	1288	35771	35773	3	49	0.000588499	0.392	0.226251	1	PAAD	160340
3291	Block_329	8	8131077	10286243	-0.0304674	2.49833	692	67858	67939	82	201	0.00174845	0.394	0.00465285	0.666	PAAD	2155166
3301	Block_330	8	38202637	38898857	-0.0363114	1.88819	703	68830	68881	52	141	0.0020031	0.394	0.00861193	0.758	PAAD	696220
3311	Block_331	15	83225358	83428054	-0.0533831	0.693981	1141	27903	27915	13	118	0.00224973	0.394	0.0566373	0.998	PAAD	202696
3321	Block_332	6	116332682	1.16879e+08	-0.0425542	1.14896	588	61217	61243	27	35	0.00261767	0.396	0.0230918	0.958	PAAD	546668
3331	Block_333	15	93013676	93249643	-0.0424988	1.14747	1142	28216	28242	27	348	0.00263371	0.396	0.0231369	0.958	PAAD	235967
3341	Block_334	4	156134989	156939244	-0.0471917	0.84945	418	52771	52788	18	19	0.0027109	0.396	0.0398325	0.994	PAAD	804255
3351	Block_335	12	52575862	53636202	-0.0272549	2.83451	975	18323	18426	104	427	0.0014938	0.398	0.0034939	0.6	PAAD	1060340
3361	Block_336	16	19017211	20867383	-0.0345638	2.0047	1152	29294	29351	58	72	0.00198706	0.398	0.0074991	0.742	PAAD	1850172
3372	Block_337	8	30573560	31096463	-0.0501688	0.752532	699	68654	68668	15	182	0.0025515	0.4	0.0492946	0.998	PAAD	522903
3381	Block_338	21	33304003	34106765	-0.0517906	0.725068	1382	44125	44138	14	18	0.00239811	0.4	0.0525599	0.998	PAAD	802762
3391	Block_339	5	90437527	90666868	-0.0530823	0.69007	495	55293	55305	13	34	0.00232492	0.4	0.0571836	0.998	PAAD	229341
3401	Block_340	2	235956326	2.36761e+08	-0.033468	2.07502	218	42769	42830	62	836	0.00201212	0.402	0.0069477	0.732	PAAD	804905
3411	Block_341	6	54058452	56716955	-0.0338512	2.03107	545	60374	60433	60	200	0.00204721	0.402	0.00727754	0.738	PAAD	2658503
3421	Block_342	14	76589894	78378994	-0.02914	2.59346	1101	24429	24517	89	522	0.00178655	0.404	0.00426286	0.644	PAAD	1789100
3431	Block_343	18	60467380	6.09042e+07	0.0707853	0.353926	1266	35320	35324	5	33	0.00109479	0.404	0.154376	1	PAAD	436824
3441	Block_344	4	503291	2860776	-0.0205643	3.08464	314	49929	50078	150	234	0.0010226	0.406	0.00287432	0.544	PAAD	2.35749e+06
3451	Block_345	2	8379999	9628525	-0.0291346	2.53471	94	36851	36937	87	373	0.00185873	0.406	0.0045165	0.662	PAAD	1248526
3461	Block_346	4	26755598	27704430	-0.0453787	0.952953	323	50844	50864	21	197	0.00273096	0.406	0.0324306	0.982	PAAD	948832
3472	Block_347	10	70816008	72412875	-0.0290557	2.52785	879	9538	9624	87	617	0.00188179	0.408	0.00453756	0.662	PAAD	1596867
3481	Block_348	11	101619453	102867025	-0.034636	1.87034	945	15424	15477	54	57	0.00228883	0.41	0.00878738	0.766	PAAD	1247572
3491	Block_349	1	31595289	32135664	-0.04314	1.0785	4	2064	2088	25	164	0.00275802	0.41	0.0258839	0.968	PAAD	540375
3501	Block_350	2	109513151	110459722	-0.0352163	1.83125	145	39729	39780	52	78	0.00229083	0.412	0.00920946	0.78	PAAD	946571
3511	Block_351	9	100721257	101488999	-0.0527584	0.685859	827	71899	71911	13	39	0.00240011	0.412	0.0577611	0.998	PAAD	767742
3521	Block_352	5	81402204	83011366	-0.0366837	1.72413	489	55177	55223	47	238	0.00233595	0.416	0.0104867	0.816	PAAD	1609162
3531	Block_353	3	151057061	152464125	-0.0384431	1.53773	290	48778	48817	40	174	0.00253245	0.418	0.0132137	0.87	PAAD	1407064
3541	Block_354	5	135913015	136682394	-0.049497	0.742455	522	56244	56258	15	135	0.00275201	0.418	0.0504605	0.998	PAAD	769379
3551	Block_355	8	28938433	30003658	-0.0379668	1.55664	699	68574	68614	41	182	0.00257556	0.42	0.0128788	0.86	PAAD	1065225
3561	Block_356	14	20898128	22945319	-0.0243607	3.02072	1068	23039	23162	124	297	0.00131034	0.422	0.00301468	0.558	PAAD	2047191
3571	Block_357	15	38117466	40179641	-0.0286063	2.48875	1126	26144	26230	87	226	0.00197904	0.422	0.00468393	0.666	PAAD	2062175
3581	Block_358	2	1.75459e+08	175830522	-0.0443226	0.975097	186	41207	41228	22	276	0.00287733	0.422	0.0311233	0.976	PAAD	371848
3591	Block_359	7	7139271	7839258	-0.048335	0.77336	608	63429	63444	16	39	0.00285928	0.424	0.0470478	0.998	PAAD	699987
3601	Block_360	6	76000847	76204308	-0.0509448	0.713227	560	60576	60589	14	30	0.00263571	0.424	0.0540938	0.998	PAAD	203461
3611	Block_361	3	146026497	146498234	-0.0700298	0.350149	286	48626	48630	5	11	0.00118803	0.424	0.156603	1	PAAD	471737
3621	Block_362	5	77814551	80272559	-0.0291959	2.45245	489	55053	55136	84	238	0.00199809	0.426	0.00483431	0.672	PAAD	2458008
3631	Block_363	4	141012403	141266309	-0.0464267	0.835681	406	52445	52462	18	125	0.0029856	0.428	0.0409724	0.996	PAAD	253906
3641	Block_364	6	90509463	90997723	-0.0431269	1.03504	570	60771	60794	24	130	0.00292846	0.43	0.0279973	0.972	PAAD	488260
3651	Block_365	2	127265357	128604857	-0.0338963	1.8304	160	40094	40147	54	93	0.00251541	0.432	0.0092255	0.782	PAAD	1339500
3661	Block_366	2	163054771	163259859	-0.0545767	0.600344	182	40876	40886	11	28	0.00244322	0.432	0.0716625	0.998	PAAD	205088
3671	Block_367	1	206669785	208603589	-0.0246743	2.8869	79	6411	6527	117	128	0.00144769	0.434	0.00336256	0.578	PAAD	1933804
3681	Block_368	10	4925586	6740633	-0.0284288	2.55859	848	8112	8201	90	505	0.00190786	0.434	0.00441525	0.656	PAAD	1815047
3691	Block_369	3	23305946	24725365	-0.0364004	1.67442	234	45547	45592	46	76	0.00259461	0.434	0.0111083	0.832	PAAD	1419419
3701	Block_370	19	35597062	36056027	-0.0395242	1.22525	1307	35835	35865	31	57	0.00310391	0.436	0.0204832	0.952	PAAD	458965
3711	Block_371	1	208891263	209629286	-0.0401925	1.20577	80	6528	6557	30	78	0.00297057	0.436	0.0211138	0.952	PAAD	738023
3721	Block_372	5	101925501	103013792	-0.041918	1.04795	506	55469	55493	25	25	0.00319013	0.438	0.0273446	0.968	PAAD	1088291
3731	Block_373	14	93116513	94346104	-0.0330488	1.94988	1112	24830	24888	59	474	0.00236402	0.44	0.0080084	0.75	PAAD	1229591
3741	Block_374	12	105989544	106913460	-0.0386245	1.31323	1002	19595	19628	34	157	0.00304175	0.44	0.0179437	0.932	PAAD	923916
3751	Block_375	19	44731294	45245446	-0.0479294	0.76687	1309	36045	36060	16	58	0.00300064	0.44	0.0477326	0.998	PAAD	514152
3761	Block_376	6	161549519	164378452	-0.024615	2.80611	602	62450	62563	114	461	0.00155296	0.442	0.00358112	0.606	PAAD	2828933
3771	Block_377	4	122589969	122706839	-0.0599831	0.479865	393	52194	52201	8	93	0.00206727	0.442	0.101267	1	PAAD	116870
3781	Block_378	11	120283690	121179693	-0.0375852	1.50341	953	16067	16106	40	1254	0.00281517	0.444	0.0138062	0.886	PAAD	896003
3791	Block_379	3	5.93913e+07	62440705	-0.0270887	2.62761	246	46726	46822	97	305	0.00183066	0.446	0.00413453	0.636	PAAD	3.04945e+06
3801	Block_380	5	171043406	172091816	-0.0339655	1.76621	533	57340	57391	52	286	0.00269787	0.446	0.00995335	0.808	PAAD	1048410
3811	Block_381	15	57065793	57845291	-0.0379659	1.36677	1136	26684	26719	36	181	0.00304375	0.446	0.0165662	0.916	PAAD	779498
3821	Block_382	5	143150957	144818286	-0.0405103	1.13429	524	56547	56574	28	490	0.00317408	0.446	0.0236432	0.958	PAAD	1667329
3831	Block_383	2	137003533	137411992	-0.0598699	0.478959	166	40368	40375	8	28	0.00208531	0.446	0.101536	1	PAAD	408459
3841	Block_384	9	127025282	129296267	-0.0306098	2.08146	847	72240	72307	68	687	0.00246027	0.448	0.00690459	0.732	PAAD	2270985
3851	Block_385	3	167659189	168907574	-0.0415014	1.03754	304	49005	49029	25	55	0.00335755	0.448	0.027867	0.972	PAAD	1248385
3861	Block_386	5	168508055	169028582	-0.0497374	0.696323	532	57244	57257	14	180	0.00299663	0.448	0.0563184	0.998	PAAD	520527
3871	Block_387	4	144141639	144452479	-0.0497309	0.696233	409	52509	52522	14	14	0.00299663	0.448	0.0563325	0.998	PAAD	310840
3881	Block_388	8	123850540	124268173	-0.0442361	0.928959	757	70433	70453	21	123	0.00311794	0.45	0.0339785	0.99	PAAD	417633
3891	Block_389	3	137361529	138494226	-0.0379575	1.32851	283	48455	48489	35	136	0.0031801	0.454	0.0175407	0.928	PAAD	1132697
3901	Block_390	12	117363249	119740840	-0.0306045	2.0199	1005	20114	20179	66	853	0.00258559	0.458	0.00737779	0.74	PAAD	2377591
3911	Block_391	4	14622845	1.54809e+07	-0.0420455	1.00909	321	50560	50583	24	101	0.00332848	0.458	0.0293367	0.976	PAAD	858053
3921	Block_392	4	100356538	1.00738e+08	-0.0494682	0.692554	373	51863	51876	14	70	0.00308786	0.458	0.0568318	0.998	PAAD	381412
3931	Block_393	8	1.31414e+08	131974587	-0.0522141	0.62657	758	70709	70720	12	176	0.00282319	0.458	0.0668924	0.998	PAAD	560280
3941	Block_394	13	61455634	61491000	-0.0956438	0.191288	1025	21953	21954	2	48	0.000527343	0.46	0.313404	1	PAAD	35366
3961	Block_396	3	11408424	11874932	-0.0376436	1.35517	228	45223	45258	36	420	0.00317408	0.464	0.0168299	0.92	PAAD	466508
3971	Block_397	12	8.81783e+07	88784937	-0.0590486	0.472389	995	19149	19156	8	57	0.00227179	0.464	0.103598	1	PAAD	606666
3981	Block_398	18	59482723	6.02782e+07	-0.0615528	0.43087	1266	35313	35319	7	33	0.00201914	0.466	0.118276	1	PAAD	795502
3991	Block_399	16	85969301	8.65811e+07	-0.0305957	1.95813	1180	31034	31097	64	668	0.00273898	0.468	0.00792619	0.75	PAAD	611784
4001	Block_400	7	17720468	18068624	-0.0520714	0.624857	616	63561	63572	12	63	0.00287232	0.468	0.067155	0.998	PAAD	348156
4011	Block_401	17	73017135	74565776	-0.0240929	2.65022	1205	34366	34475	110	863	0.00173943	0.472	0.00406034	0.634	PAAD	1548641
4021	Block_402	12	5982295	8.17929e+06	-0.0215199	2.79759	954	17172	17301	130	467	0.00143866	0.476	0.00360518	0.608	PAAD	2.197e+06
4031	Block_403	9	136229324	136787045	-0.0350708	1.57819	847	72550	72594	45	687	0.00317408	0.478	0.0125259	0.854	PAAD	557721
[truncated: 22,982 more rows]
